# Supplementary material for: Genome‐wide selection footprints and deleterious variations in young Asian allotetraploid rapeseed
Source: Plant Biotechnol J. 2019 Apr 17;17(10):1998–2010. doi: 10.1111/pbi.13115 (PMC6737024; doi:10.1111/pbi.13115)
Supplement: Supplementary file 2 — Table S1 Summary of the sequenced genomic data in this study. Table S2 The linkage genetic map of the BnaTNDH mapping population (version BnaTNDH 2.3). Table S3 Re‐assembly of the NY7 genome according to the genome‐ordered graphical genotypes constructed using the BnaTNDH population. Table S4 Genome completeness assessment using CEGMA and BUSCO. Table S5 Number of different types of genomic variations between NY7 and other de novo assembly genomes. Table S6 Brassica accessions used in this study. Table S7 Details of the demographic model for assessing the origin of Asian rapeseeds. Table S8 Divergent regions and associated QTL between the Asian and European cultivars. Table S9 The conserved regions introgressed from B. rapa in the Asian double‐high rapeseeds and QTL located in these regions. Table S10 QTL in the IBD genomic blocks derived from CDA. Table S11 Nonsynonymous SNPs found in the genes related to flowering time and their frequency in the Asian and European populations. [file PBI-17-1998-s002.xlsx]

## Sheet: Table S1
Table S1 Summary of the sequenced genomic data in this study
Sequence data for NY7
Type	Libs	Read length	Raw_paired_reads	Raw_bases	Clean_paired_reads	Clean_bases	Raw base coverage (x)	Clean base coverage (x)
Paired-end	300bp	150	374891654	56233748100	374857422	56228613300	46.9	46.9
	500bp	80-100	533612540	46007206912	466874520	40331621358	38.3	33.6
	800bp	125	278667476	34833434500	222097478	27762184750	29	23.1
Mate-pair	2k	79	208930744	16505528776	168659216	13324078064	13.8	11.1
	3k	75/79	127687596	10008745468	106937028	8395775876	8.3	7
	5k	125	461661716	57707714500	419596566	52449570750	48.1	43.7
	10k	125	217772728	27221591000	204826070	25603258750	22.7	21.3
	20k	150	72440960	10866144000	72437904	10865685600	9.1	9.1
Total		75-150	2275665414	259384113256	2036286204	234960788448	221.3	200.8
RSII	10k	5.26k	988752	5.2Gb
Sequel	20k	7k	4458518	31.6Gb
Total				36.8Gb			31.4
Sequence data for four pedigree lines of NY7
Type	Libs	Total bases (Gb)
		Shengli	Chuanyou2	Ningyou1	Chengduaiyoucai
Paired-end	300bp	49.97	60.22	46.23	55.01
	800bp	61.96	19.72	61.96	17.68
Mate-pair	3k	20.93	17.04	24.03b	14.83
	10k	14.53	21.11	20.80b	19.07
Total		147.39	118.09	153.02	106.59
Sequence data for Tapidor
Type	Libs	Total bases (G)	Coverage (x)
Paired-end	300bp	79.7	68.1197
	500bp	69.3	59.2308
Mate-pair	2k	11.1	9.48718
	5k	15.7	13.4188
	10k	15.9	13.5897
	15k	19.2	16.4103
	Total	210.9	180.256

## Sheet: Table S2
Table S2 The linkage genetic map of BnaTNDH mapping population version BnaTNDH 2.3
Marker	Chrom	cM	Marker Sequence
Bn-A01-p137814	A01	8.615	TTGACATTTCACAGCGATGGACGGTTATGTTTCATTCAGACACCACGAGT
Bn-A01-p206610	A01	9.317	GAATAACCAGTTCCAACAAAAAGTGCGTGTGAATCCAACTCAGTTTTTCT
Bn-A01-p220693	A01	9.454	TATTCTTATTAACCGACGGTTTCTTCATCGTCTTCCTCTTCTTTACCGGG
Bn-A01-p324562	A01	10.402	TAAAGAGGTTTCGAGGATGCTTGAAGCTAACAAAATCAGAGTCGGATTCG
Bn-A01-p622550	A01	10.937	GTTTGAAACCACAACCCTCTCTTTATTACTTAACTTATAAACCATTTAGA
Bn-A01-p597363	A01	11.141	TAAGTATCCTTACCGTTGGTGTTGTTGTTGTTAGGAGGTTCGTGGTAAGT
Bn-A01-p710239	A01	11.82	GCATTGATTCGCATAGAAAAAATGTGCACTGAATTGTTTCATATGGGAAT
Bn-A01-p737560	A01	11.887	CACAAACGAATGGGATGGAGCGGAAGCAAATTTTTGCACCATGAGCTCTC
Bn-A01-p739098	A01	12.071	GGATAATATAAGCGAACATACACACAGTTTCATGCTTGTTGCATGAGTAG
Bn-A01-p796004	A01	12.183	AAAATTTTATTCCATTAAATTTCCTGAGAAAATTTCTTGGCCAAATTAAC
Bn-A01-p830221	A01	12.875	CTCAAACAGACTCACCGTTCAAGCTCAATTCCAGTCCATGGAGAATCAAA
Bn-A01-p941792	A01	13.063	ACGTTTGCTTAAGACCTGATCAGGTAATGATCATTGATTTTGGTATTTAC
Bn-A01-p916774	A01	13.227	GGTTCTAGCCGACTACATCTGTAAAACTTGTATCTTTGTTTATATTTTAG
Bn-A01-p916852	A01	13.415	GCTGAATATCTGCTGATAGTGAATAGCCTCGTCCCTGTCCCAACAAAAAG
Bn-A01-p1000115	A01	14.317	GCGTATCATCAACAATCAAGCCATCCTGTTCATATTCATCTTCCCCATCT
Bn-A01-p1012990	A01	14.708	ATGTATGAAGACGATGTCAAAACCGCAAAGTACTGGGGATTAGAGGATAC
Bn-A01-p1132885	A01	14.849	TTCTTTTCCGGAGTCTTATCTTTACGGTGACTTTCAGGTGAATCCAGTTG
Bn-A01-p1067371	A01	15.217	ATTTTTCAAAAACACATTCAATAAAAAATATTCTAATGGTGAGGTTTAAG
Bn-scaff_16394_2-p120638	A01	15.757	ACACGGTACTTGTGGTACGCGTTACCCGCCTTGAGCATCGGCTTCTCAGT
Bn-A01-p1314440	A01	16.03	CTACAAAATGGTTTTACCATTGGAATTGGTGACACTATTGCTGATTCGTC
Bn-A01-p1276504	A01	16.128	CAAGTGTACCTTTAATCAGTCCTATTCGTAAAAGTGTACAAAGAAAAAAA
Bn-A01-p1314194	A01	16.42	GCATAATCTTACCAAATGACATGGACGAGACTTCCGTTACCGGTACCAAG
Bn-A01-p1384609	A01	16.675	ACAACTTGAATGGCAAAACATCACTGATAATTCATAGGTTTGGATAACTC
Bn-A01-p1409723	A01	16.903	GAAGTCCACGACACTGAGCATTTGGGAGACGTATCACAGTGCTTTAAGGT
Bn-A01-p1453156	A01	18.278	ACTCTTTGCTCTGACAAGTGATTCCAAGTATCTGGGAGTTTTGTCTAATT
Bn-A01-p1745099	A01	18.803	ATTGAATGTGTGAGTGTTTTTCATTTTCTCTGTGACATTTCTCGTGATTT
Bn-A01-p1719658	A01	19.013	TCCTAAGAAATCTACATGTAGTCTTTCAAGGCTGAGTAGCATACCTCTCC
Bn-A01-p1453560	A01	19.197	TTCCAGATAAAAAGGGTAAGTATTTGATTACTTTCTTACAGGTTCATGTA
Bn-A01-p1661180	A01	19.44	TATTTACTAGCTAATACATGTTCGGATATTCAACTCGAATACATGCTAAT
Bn-A01-p1768443	A01	19.681	TGTCGATACAGAGACTAAGGTTCGCATGTTGCTTAAAGAAACTAAAACTC
Bn-A01-p1742846	A01	19.82	AAGCGAGAGAAAACAAATACTGTAAAAGTTTTCATCAGCATTCTTCTTTG
Bn-A01-p2053320	A01	21.242	TTACAACATTTGTTTTTCCATTTCATAAGATACTAATTGTGCTTATCCTA
Bn-A01-p1823705	A01	21.39	GCTATACTCTCCTCATCAGAGTTGTAAAAGCTTTCATCACATCCATTACC
Bn-A01-p1842079	A01	21.588	GTTTTCGTGACTCACAGGTCTGAACCTGTCAATGGATATTTTCTAGTGCA
Bn-A01-p1879401	A01	21.814	ACTCACAGTTTCAAGCGGGAAGGGATGCAAGTTTTGCTGCAATATCCACT
Bn-A01-p1880406	A01	21.907	TGCAGAGGTGATGGCTATTGATATAACACGTTCAGAAAACAATTTATACA
Bn-A01-p2069218	A01	23.352	TCTCATTTTTTAATTATTTTTGGACTAATTTTGGATTTATGAGAATCTTA
Bn-A01-p2094793	A01	23.728	AAGATCTCAATGATTGCTTTTGCTTCTCACTCTCCCTCTCTTCAATTCAC
Bn-A01-p2246373	A01	24.031	AAGAATGTTGTAATACAGATTCTATCTGAGAGAGTGACGTTGTATGATTA
Bn-A01-p2251106	A01	24.261	CTCAGGTTCGAGAGGTCTTAAGACTCCTCTTGTCTTGATCTTGTCTTCAA
Bn-A01-p2114552	A01	24.438	TTAATGACCAGACACGAGAACGTTTCATATCTCTTAGTCACAAGCTGATG
Bn-A01-p2188753	A01	24.827	TTTTTGTTTCACAACTCATGTGGTGAACTCGACCTAGAAATTAACCGATA
Bn-A01-p2187099	A01	25.025	TATCATACTTCTAAGTTCTATATATTTATCGATTTTGAGAAAACAATTAA
Bn-A01-p2288902	A01	25.434	GGTTCAGAAGCCAAAGCCGAACGATTGGAAAATGGAGATGCTGATTTACA
Bn-A01-p2244327	A01	25.825	GGTTACAAGGTGGTTCCCATGTCTGATTCATGAATCTAATTTTTATGTAG
Bn-A01-p2246317	A01	26.03	ATACAACGTCACTCTCTCAGATAGAATCTGTATTACAACATTCTTAGATA
Bn-A01-p2311015	A01	26.426	TAGTAAAAAGGATTTGTTAAACCATAGCTAGCTCATTGTGCATGAATGAA
Bn-A01-p2341408	A01	26.879	ATTTGTTAGATTTTATCATCAAACTTAGTTATAAAGCAATTTCTTTTACC
Bn-A01-p2403471	A01	27.105	ACAATCGTTTAAGTGGGTGAAACAAATGTTTTTTGACTGATGTTGCAGGA
Bn-A01-p2501423	A01	28.174	AAAGAACTCTTCTAAAACCTCATTAAGATCTAATGTCAGCTTAAGTCAAG
Bn-A01-p2517658	A01	30.341	TTCACTTGCACCCTTGGATCTAATTATCTCCTGTGATTTCAAAATTTATT
Bn-A01-p2574969	A01	31.861	GAAACATCAACACCTTCAGCGTTTATTCTTTCTCGCAACTGCTGCAGCTT
Bn-A01-p2718126	A01	33.261	TATTCACTTGCAAAACCTAACTATCATACACTAATAATTAAATTAATCAT
Bn-A01-p2825565	A01	33.367	AACAAAGTATTTCCTTTGAAAATTATCTAAGCATTTATTGATTTTGTAGA
Bn-A01-p2873007	A01	33.518	CACGACCGATAAAGATATTGATCACACTGGATATTGTTAACGACTCGTGA
Bn-A01-p2897071	A01	34.409	CTAGTTTCAATGAACAGTTGGAGACACTTATTTTTGCATAGGGATAATCT
Bn-A01-p2990104	A01	35.146	CTTTTGAAGAAAGAGATTAAACTGTGTTTCATGTTTTAAACTGAATACTA
Bn-A01-p3000989	A01	35.408	TATGTTGATGAAACTGGAGACCAGATAGTCGTGGCTGGTGAAACAGACAA
Bn-A01-p3005793	A01	35.929	CAATCTTAACAAGTAACATATGCCTCCTTTTCATAGTGATTTTCACATCT
Bn-A01-p3097105	A01	35.961	GAATTTCCGCGTCTCCAGAGGATTCACATGTACAGGTTATGATTGATGAA
Bn-A01-p3100346	A01	36.32	GTGTTTGTGCTACAGAGACACAGATTGAGATTATGTGTGTGTTTGTGGTC
Bn-A01-p3169855	A01	38.009	GTTTGTCGTTGTCTGTGACAGTGGAAACGTCTTTGTTTGTCATAAGAGAA
Bn-A01-p3631990	A01	38.765	GAGCCTCAGTACTTTGGGCTTCGTTGGTTAAGAGTTTTGTTTGGGAGAGA
Bn-A01-p3789302	A01	39.674	TGACTGTTCGGAATATATCAAGAAAGACTCATGAAGCATCTTTCTAATAG
Bn-A01-p5385928	A01	44.279	CCACAGTATGAAAGCGAAGACCTCTTAAAGGTTAAAACACGTGTCAGTAG
Bn-A01-p5378430	A01	44.376	TCGAACAAACCAATCAACAGTAGCATCACTATAACATGTCCCAGCTTCGT
Bn-A01-p5391551	A01	44.858	GATGTCACACTATGATGCAGTGGCGGGCTATATGGTTATAAATTTTGTAC
Bn-A01-p5481004	A01	45.207	TTTGAGGTTTGTCTCATAATTGGAAGCATGTGGATTAAAAAATCACTGAA
Bn-A01-p5586854	A01	45.405	TTACACTAACCAATGTCATAATTTATAAGAACTTTAAACTAATGATATCC
Bn-A01-p5508840	A01	45.991	GAAGACAAACGTCTGAGAGTAGCTTTGACATTCTTTGGAGCTAAAAATTA
Bn-A01-p26064479	A01	46.091	TGTTTCATTTATGAAAATAAAGAAACATATACCATGTTATAACTTTAACT
Bn-A01-p4246586	A01	46.286	TATTCCACCGATCTATATAAAAGATCACCACATATATATGACTTGTATAA
Bn-A01-p4833020	A01	46.67	ATCTTATTGCACTTTCATTTTATAATAAGGTTGCCTTAAGCATCTTAAAG
Bn-A01-p4659972	A01	46.797	ACTCTCTCATAGAGATAAGATAGATAGAGCTAATGTTGAGTACAAGAAAG
Bn-A01-p5070565	A01	47.299	ACATGTCCTTTGACTTTTATGTTCTTAGTTTCTTTTATCATGAGTCTTAC
Bn-A01-p5069371	A01	47.45	TTCTAAGATTGTTCGTAACCATACCTTTAGTGTTCTATTGATTGCAGTTC
Bn-A01-p6035491	A01	47.751	TTCTCCTCTTACCTGTGAATCAAGAGAGTGAATCATTCTCAGCTTATAAA
Bn-A01-p6272642	A01	48.349	TGTTCACAATATTCGAATGAATTTTAAAATGAAAGCGTTCCTCCGTTTTT
Bn-A01-p6216424	A01	48.878	TACATATATATACATGCATGTGAGACAATGAGACATCTTATATGTATAGA
Bn-A01-p5806635	A01	49.148	ACAAAGCTCAGAGCTAGCATCGCATGATGCAACTAACTCTAGACTCAGAA
Bn-A01-p5990203	A01	49.663	AGATGTGGAAGAGTGGAAGAAGCCAAAACGCTTTTTAGTGAAATGGTGGA
Bn-A01-p6083015	A01	49.762	TTATCGATCAACGCTGATCAACAAGAAGAGAACCAACCAACATCTCATAA
Bn-A01-p6773750	A01	49.793	TACCTCTTCCACTAACACTAACTAGTCTCATTTATTGTTAATCTGTCACA
Bn-A01-p6959248	A01	51.027	GATTCTTATGATGTCACCTCATCAAATGGAGGCACTAGATAACTTGACAC
Bn-A01-p7593180	A01	51.128	TCTTTCACAGAGGTGTTGATGAGAGAAGTTCAAGGTTTTGCTGGTTTCTT
Bn-A01-p7702471	A01	51.251	CATATTGATTAGTCTCATTGGCTTCTTCTAGCTTGTTTGTAGGTTGCTCA
Bn-A01-p7530968	A01	51.353	GTAAATCATTCATTGATGTATGTTATTCAGACCTACTTCTTAGGCCTCTT
Bn-A01-p7834871	A01	51.574	CTGCAGCCATGCCAGTGGCAACTCCAACAGCTTCAAGAAAACCAATGATA
Bn-A01-p6643749	A01	51.829	CATGGACGAATAAGCTCATGAATGGTGAGCACAACCCGCATAGAAAACAG
Bn-A01-p8115849	A01	52.699	CTGCATATGTATGTAACACAAGACTATACGCATCAAGTAGAGCAAACAGA
Bn-A01-p8111196	A01	52.825	AGAGTTTCAAGGATCCAAAACCTCTTGATCATTCAAAAAGTATATAAACT
Bn-A01-p8129876	A01	52.94	CCATGTATTTAACGCTTTTCGTGACAGTAGAACGAGATTTTTGGAGACCA
Bn-A01-p8080531	A01	53.206	TTGGAGTCCTCATAATCCATCATCGAGGAGAACCGGCCACATAACTGATA
Bn-A01-p8675601	A01	53.492	AAATCTTGAATTCATGAGCTATATAGACAAATGCATTTTTCAAGTTTATA
Bn-A01-p8452493	A01	53.639	AAAAAAAAAGTTTGTTCTAAAAACTTGTAGTTGCATTAAATCAGTATACA
Bn-A01-p9863114	A01	55.214	CTTCAGCGTGTTCTTGAAACCCGCAAAGCTGCTTTGTGCAAAGAGCAAGC
Bn-A01-p19598162	A01	57.706	TGGTTTGTGGACTCGAACCACAATCAGGTCTGATGGTTGGCGTCCAGTGT
Bn-A01-p17295156	A01	58.838	ATAAACTACTTTCTTTTCTTTGAAAGAATCTGTTTGAAGCGTTTCTCAAC
Bn-A01-p16262292	A01	59.085	GAGAGAACTTGTGTTGACTATCTCGGATTGATCACGTATGTGAGACAGAA
Bn-A01-p21018746	A01	59.275	AAATGAATATTCTGAAGTGGCAGAATCTCCATCCATGCTGGGAGAAATGA
Bn-A01-p22982065	A01	60.272	ATCTTTGATTGGGTTAGGAAAATGAACTGGGGACGGGAGTGAGACAAGTG
Bn-scaff_17515_1-p563548	A01	61.511	TCAACACACATCTGTTTCAGATACAGGTCACCTTCAGAGAACCTATGAGC
Bn-A01-p23730610	A01	62.288	CTTAACGTCGATATATAAATAGCAACTGTATTGAATTTGGGTCTTGTTTG
Bn-A01-p23763782	A01	63.334	GAAGTGGACATTCTAAATGGTCAACTATCTCCATTGATTACCATTGCAGT
Bn-A01-p24504495	A01	66.485	TTTTCACAAACTTATTCAACACATTGTGTAGTTGTTGATTATCTCCTTCA
Bn-A01-p24696367	A01	68.097	AGGAGGCTTCTATCAACCAGGTTATCAATATGGAGGGTTTAAAACGTGCC
Bn-A01-p24829988	A01	68.865	TGACATCTGGAGATACCTGTGTTAATGCCATTGTGATGTGATTAGTCATT
Bn-A01-p24507466	A01	69.208	AAAACGGAAGCATCATTCCTTTCTTTTACTTCATCTCCTCACTTCGCTCA
Bn-Scaffold000164-p160466	A01	70.236	TTTCTCGGTTATGTGGCTTTCTTCAAGAAAGCTAGAGGCAGCATCAATAG
Bn-Scaffold000164-p120459	A01	70.323	GCGAGGCTTTGATATCGATAGTAGATGGTCTTGTTGATGAGGTTGGAGTG
Bn-Scaffold000164-p17878	A01	70.738	TCAGATGTTACCAATCAAGCTCCTTCAGTGTCCCGTTCTTCCTCTTCGTC
Bn-Scaffold000164-p11112	A01	70.91	GCAAAGCTGTAGATGTCATAAAACTTTTCTGCACATTACACATATGTCAA
Bn-A02-p5553663	A02	0	ATTAATTCGAAGACCCCAAACGGCGTCGTAGAGACTCAGCTAAAAGAAAA
Bn-A02-p5439746	A02	0.632	GGGCGTAAGACTATGTAGATTGGCTCTTAAAATTAGGGGCTAAGACGAAT
Bn-A02-p6039769	A02	3.284	AAACAAACTCACATAGTCGTCTCAAACAAAATCTAATTTTTAGTTTGAAC
Bn-A02-p6202881	A02	4.014	TTCTCCGACCGAATTATCGACGATTCTTTACGTTATCCGAAAGTTCAGTA
Bn-A02-p6267300	A02	4.232	TATTATCTTGTCTTTGTGTCTTTAAATCCTTTTCTTAATATGAAACAGGG
Bn-A02-p6461773	A02	4.26	TTATCCTTACCAGTATCTTCTTGAACTCTTGTGGAGCAACTTTGGAGGTC
Bn-A02-p6244013	A02	4.327	TATGGTATGTGCCAACAACCCAAAGAAGCAAACAGTAAAATTGAGAATGT
Bn-A02-p6473898	A02	4.797	TACGTGTCTCCCGGTCATGTTTCATTTTAGAGGGTAACAAATCTCTTAGA
Bn-A02-p6555729	A02	5.509	TTTATTTATTATTATGTCTTGAAATTTACATTTGGATGCTTGTAAATCTA
Bn-A02-p6570881	A02	6.461	TTACCGCTCCTCCTTCAGCTGATGAGTCATTGATGCATTAAACACACGAG
Bn-A02-p6578877	A02	6.622	GTGAAGAGGTATCTCTAGCCTTCAAACTCTCAAGATTCATTAAAAGTTAC
Bn-A02-p6576872	A02	7.14	AAGCCTAAAAGAGACAGCCGCTTGAATTTATGGGCCCTATTATATGTAGT
Bn-A02-p8509407	A02	9.507	GTTTTATAATGTAGGTAGTTTAGGCTGAAAGCAATAATATTTAAAAATTG
Bn-A02-p8250856	A02	9.554	GGCCTTCTTTGTACGTAAATATCACCCGGTAACATAAAAGTTACATATCT
Bn-A02-p8273655	A02	9.69	GTGATAGATTATTGAGTTTTGGCTCCATAAAATATCGCTAACGCATCAGT
Bn-A02-p8297807	A02	9.958	TTTTTACAATACAGCTTAGAGATATAGCAAATAGATTACTTCAAAATAGG
Bn-A02-p8466214	A02	10.392	ATGTAAATTTGTCGCAAGTTTTTAAATATGGACATTGTTTATGTATTACT
Bn-A02-p8633119	A02	10.723	TAACAATCAAAGCCAGAACTTAGGCACAACAAAATAATGCCGGAGAAATT
Bn-A02-p8660632	A02	11.277	ATTCGCAATTGAACTAAGAAACTTACAAATGCAAACTGGTGCGGACTTAG
Bn-A02-p8678600	A02	11.37	AAATAACCAAAACTCGTGTTTGGACACCATTTTTAGAAAATAATGTTAAA
Bn-A02-p9135710	A02	11.396	TGTACTGAAAACATTCTCGGATGCAACAGAAAAAACCTGCAGTGCAAAGA
Bn-A02-p9254995	A02	11.604	ACAAGAAGATCCTGGACATACCTGGTGTACGTAGTGCTCTATACCCTGAA
Bn-A02-p8999771	A02	11.637	AGGATGGATGCTTCTAAAGCTGGATCTTGAGAAAGCATACGACAGAATTA
Bn-A02-p9080423	A02	11.841	TGCATGTACACTTTGGGCACTCCCTCAAGAGCCGCTACTGACTGGCAAAT
Bn-A02-p9396655	A02	12.014	ATGTAGTGCATACTCGGAACAATCATAATTATGTACCAGAAATAATTGTT
Bn-A02-p9409799	A02	12.622	TCCAATTAATTGCAAAGTTTACTATATTACTTTTATCAAATTGAATGTTA
Bn-A02-p9420837	A02	12.904	ATCTTAGTGTTAGTTGTTTCTCTACCATCATATAGTGGATGATAACAAAA
Bn-A02-p9707309	A02	14.264	GGTGAGTATATGCTGATTATGCCAAGCAAGAGATGAAACAATTAGCCACG
Bn-A02-p9778318	A02	14.35	TTCCTCAGAACTTTCTCTTGTCTATCTGTAAGAATTTATGAGGATTGACT
Bn-A02-p10906851	A02	14.817	GCTGACCAATCAAAACACTAACAAGAGGATCATCTTGATGAGCTCGACCA
Bn-A02-p9526960	A02	14.957	GAGGATTATCTGCTGCTCCAAGATAACAACCCGAAATTCCAAAAGGTCAG
Bn-A02-p11170230	A02	15.173	GTGACCAAGTATGAAGCTGTGCGTCATTGTTAGTTTTCGCCCATTTCATC
Bn-A02-p9559304	A02	15.311	ATCTTTTCCTGTGCTTTAGCTTCACGCACACGGTATCATAAATCAGTTTC
Bn-scaff_23546_1-p435046	A02	15.466	CTAACAAAACATAACAGCTAACCAGTCTTTCCTCCTCTTCTCTCATGCGT
Bn-A02-p11737945	A02	16.916	ATATAAACAATGATAAAGACTGCATAGCTATTTGAATTTTAAAAATAAGT
Bn-A02-p10781906	A02	17.593	TGATAGAGTCAATCATCTATTCATCAGTTCCATCGCATCCACTTCAACCA
Bn-A02-p11086855	A02	17.729	ATCCATATGGAAACCCATGTGTACTACAAGAAGCAAATTAACAAAGGTTA
Bn-A02-p12393535	A02	20.896	CGCCATTCTTCTCACCCCACTCCCCAAAATCGAATCTTTTTATCTGTTTC
Bn-A02-p12512328	A02	21.027	TCCAGTGACCAAACCAATCACAAAGATAAGTAAGCTGCTCAACAAGCTTC
Bn-A02-p14579685	A02	23.575	GATTCGAAACAGTGTCCGTTGCGACTAATACTTGTCTCTTAGCCGCTAAA
Bn-A02-p14695760	A02	23.707	ATTCAACCTTGATATATTAATTAACTAAATCTAAGACTTGCAAAGACTAA
Bn-A02-p14996107	A02	24.479	TGACCAATTTTTAAAATAGTAATCCTTGAGAAATTTGGTACTAAAATCAT
Bn-A02-p15898839	A02	25.108	ATAGCCTCATGGCATTGGCACATGAGTTGATCTCCTTAATGCCATGTTGT
Bn-scaff_17289_1-p780064	A02	28.096	GATAAATCTGTTAAGTTCCCTCCTTTTTTGCTGTTGACACCCTACTGAGG
Bn-A02-p21062857	A02	33.917	AGGATTTCGAACGTGGTGGTGGCGGGTGAGTTTGCGGAATTGTTTGGAGC
Bn-A02-p22398620	A02	42.231	AAAATGATTGCAGGCAGACCTGGTGTCTTTCGAGACCAGGAAGAGAAACA
Bn-A02-p23889188	A02	45.229	TAATTCTTAAAACCCGCAAAATCAATGTTTCAATTCGTTATGCTCATGAT
Bn-A02-p24268496	A02	46.384	CTGCAAATCAGAAAGCGGATGGCAAGGTTAAGAGGTAGGAATAGTGGTAA
Bn-A02-p24731379	A02	51.237	TGTGATGGAAAGATCGGCTTAGTCAATTCAACCAATTGATGTTCAGTATT
Bn-A02-p24851624	A02	51.535	ACACAAGTTCAAATTCATTTGATCTGTGTTACAAACGAAACCGTTAGCGA
Bn-A02-p24878657	A02	57.082	GAAAAGTGTTTTGGTGTTTGGTTTTTGAGAGGGCAGTTCGTAGCAGAAGA
Bn-A02-p25401060	A02	57.632	AATTAGATCAAATAAACTTGTTGTCCTCATATATAACAAATTCCTTTGGG
Bn-A02-p26335941	A02	62.529	ATCTGATTTAAGTTTCAATAAATACTGCTTTACATTGTAAACGTACCGAT
Bn-A02-p26411585	A02	62.823	AGACAACCTTTGCCATCGACTCGTTTCTTGCAGATTGCAAAGTGACGTAT
Bn-A02-p27134251	A02	65.391	TTAATTATTTCATGAAAGTATAAGGAGTATTGTTTTGGAAGTTTCACCCC
Bn-A02-p27433275	A02	66.857	TTCATTTCATCAATAAAAAGCTCCTTCCTCTAACTTGTATCCATCATTTT
Bn-A02-p27623430	A02	67.991	CTATAGAATAAGCCAGTATTAACCTAGAACATGAGTTATTAGTTGTAATT
Bn-A02-p27613710	A02	68.795	ACATTGCTTCACTTTGTCGTCCAAGAGATCACAAGATCCGAGGTGACCAC
Bn-A02-p27408435	A02	69.344	GACAACTCAAGATGTCCCTGAGTTGAAGTAGTTACCTCCTTGAGAGCCAA
Bn-A02-p27179350	A02	70.018	ATTTTGTAGAGGACTAATCGTAGACGTAAACATTTTAGTTTTTGGCTTTA
Bn-A02-p27035366	A02	70.147	AACAAATTGTTAGTTCTGAGATTCTTTTGGTTTACGTAGGTTTATGTGTA
Bn-A02-p27158239	A02	71.091	ACCTTCAACATTTTGTTCCAAATACATGCATTGGGTGTTGATGTGGTTCA
Bn-A02-p27504018	A02	72.087	GAATTGATTTGGTCGGAGTGAACTCTCTGTAGACATATCCCACATCTGTT
Bn-A03-p1817556	A03	0	ACCTTATGTACAGTATCCTGACTCGGGAAACAAGCATGGTATCCATTACT
Bn-A03-p2872671	A03	8.891	CTAAATTTGAGCTTACGAATGAGGAACTGTGCTTACATCGAAATTTGTGT
Bn-A03-p2997270	A03	10.714	TTTCTGTTAGCTGTTAGGAGGTCATCTTAGAGAGTGTTGGTGGTTAATCT
Bn-A03-p2976496	A03	11.024	CATGCAGATAAAATCTTACGGTGGTGTGGGAATTTTATGAGTTTTCTTCT
Bn-A03-p3001467	A03	12.17	TATAATCTTCTTGATGATTACAATTCTTATCCTCTTTAATTTGTGGTTTT
Bn-A03-p3272346	A03	13.027	ATCAACACCAATATCTATCTTATTTTAAGTGTATTAACATCAATATCTTT
Bn-A03-p3698620	A03	18.305	ATTTGGCTAGATGCTTTATGTGTAACTCTACAACACTCAAGAAGCTAGTG
Bn-A03-p3808441	A03	19.452	CACACTTTAGGTAAGTTACTTATATTCATATGTTTTGTGGTCAATCCATT
Bn-A03-p3839084	A03	20.309	TTCCCTTGGTCACCAGTCACACTTTAAGGTTCTTACTTTTACTGGGTTAA
Bn-A03-p3862406	A03	20.879	ACCGGATTTTGATTTTGCTTGGAAAGGAAGAGTCAGCTTGTGGGCCCACT
Bn-A03-p4100027	A03	22.608	GTGTTTTCTTTACCAGTTTTAGTTTGAATGGAACAGTGGTTTGGTAGGTG
Bn-A03-p4092312	A03	23.178	TAGGTTAGGTAAACATGCACCATGAGTCCATGGGTCAGAACTCTGAAGAT
Bn-A03-p4116886	A03	23.879	TTGTCATCTGTGTTACACAAAAAGAAAGAATATATTGTCCTCAACCAAAG
Bn-A03-p4123164	A03	24.255	GAACATGGGTGTGGCTGTGCTAGTTGTATGAGCAAAATCACATGGTTCTG
Bn-A03-p3984795	A03	24.602	CTTTATCGGAAGCCTGTCGAGAGAGATCTCCATGTCGCTGTCCATCTCCG
Bn-A03-p4008078	A03	24.886	ACATTCCCTGGACTCTTTGCATCCTATATAAGAATAACATCTATATTTAG
Bn-A03-p4036196	A03	25.17	AACGGACAAAGTATAGGTTGGTCTGATTAAGTCACTTCAACATCTTGAAC
Bn-A03-p4205159	A03	26.607	CCTTTCTTGTTCTTATCCAAGTTATATTGATTTACCGAACCTTCTCTAAG
Bn-A03-p4244641	A03	27.176	AATAGTGAGAAACTATGAATCGAGAGGATCTCTCACAGTAAGTGGTGGTG
Bn-A03-p4352837	A03	28.613	TTTTTCTATCTCTAAAATTGTCTTATCTCCTCTGTTTTATATTTTATGGC
Bn-A03-p4575317	A03	30.761	TAACCAACCACTGATTATTGTGTAAGAAATTTTGTTTCCTTTGCGTGATT
Bn-A03-p4827846	A03	32.294	CTCGCCTTAGTCTGCTCTAAGTTGATCTCTAGAACATGGCATTATCAAGA
Bn-A03-p5045095	A03	34.374	GGTTGAGTAGCATGTTCTTTCTTCCTCAGCATATTCTAGACTGACACACA
Bn-A03-p5067556	A03	34.658	AGGCTGCTTTGAACTTATGAAGCTAACTTGTGTACTCGTTCCTTCATCTT
Bn-A03-p5578777	A03	36.69	ATCTCGTACTTCAATTCGCCGTTGCCTCCCATCTCTGACTCGATCGGAGA
Bn-A03-p5721171	A03	36.974	CTCTACCTCGCACCCAAGAGTGATGGTGACAAAAACTTTGAGAAGCGTTA
Bn-A03-p6149485	A03	38.123	CATAGTTCCTTTTCTGTTATTATATCGGACAATGTAGTTCTATGAGATGA
Bn-A03-p5956934	A03	38.696	CTCAGTTAGAACTGCATTTAGGTTTGTGGTATTCATTAGCAACATCTCAG
Bn-A03-p6288173	A03	38.983	TGAACCGGGTTATTACAAGCTCTAAACCGGATTATTATTAGCTCTAAACC
Bn-A03-p6157864	A03	39.267	ATTGGTTTGTATAGAATCTGATTTGGATTTAAGCCAAAGTATTTGTTTTT
Bn-A03-p5956851	A03	39.837	AAAGATTTGGGCAACTCGAAGAACTCTAAACACTTGGAGATCGTCAGCTC
Bn-A03-p6576575	A03	40.121	ACTCAAGAGGATGCAATTAGTACAAGTGGAGTAATGAAGTTAGTTGTTAA
Bn-A03-p6646094	A03	40.405	CATACTAGGGAACAAGGAAGAGTTTGGGTGTAGCCTACCGTTGTTTGTGA
Bn-A03-p7177776	A03	40.975	ATGGGATTCAAGGAAAGGAGAGAATATCCTCATCAGATTGGTGTGAGGAA
Bn-A03-p7281096	A03	42.116	TATTTGTGCTTGGATCGCCGTTAAAGTATCATTTCCGTAACGGCCATTCA
Bn-A03-p7331109	A03	42.686	TTGTTTATTGATCCGTATCATTTAGATTGTAAGGTCTACTGCAGCATTGG
Bn-A03-p7356882	A03	43.255	GTCAACACCGATCAGGCCGGTGACGCTTCAATTACTTATTTAACGAGAAT
Bn-A03-p7460244	A03	43.825	TTGACGTGAGCCCTAGTAGAGACAACAGTCTTCACCAAACCGGGTTCTAG
Bn-A03-p7420835	A03	44.395	ACTTTCGGTGGGAGTTTAGCTATTTTGGACCCAGTTTTAGTTTCATTGGT
Bn-A03-p7505194	A03	44.965	TCAAACTGACGGGGCTTTGTGGGAGATATAAAAACATTTCTAGAGATTTT
Bn-A03-p7631083	A03	45.822	CCAATAGAAACCCCAATAAAAGGCCCACTAAGGAGCTTAAACAATGAGGC
Bn-A03-p7773812	A03	46.106	TAATAAAACAGTGTTTAAACAAAAAGGCAAGTTAATGTTCAAAAATCTAT
Bn-A03-p8022406	A03	47.252	AAATTGACAATGGACTTGGTCTTCTCACATTTGACAAAAGTCTTCTCTCA
Bn-A03-p8070883	A03	47.536	TAGCACATTAACAGAATCCAAACCTAACACTCTCAATACATAAAGCTCAT
Bn-A03-p8122222	A03	48.106	AGGGAAAGGCCCATGCTTACTGACTTGGAGATGCACCAGCATGCCACTGG
Bn-A03-p8308938	A03	48.674	TATGGTAGCTTAACTCAAACCAAACAGACTCACTTCCTTACAAATGGAAA
Bn-A03-p8554739	A03	49.244	ACTCGAAACATCTTAATTCCGTCGAAAATTCTTATGTTTTCTTGTAGTTT
Bn-A03-p8769576	A03	49.814	GCTGTCACTGCTATGTGCTTACGCCGTTTTGGAAAGAGAGCGTCTCCAAA
Bn-A03-p8756590	A03	50.098	CCGTTCTACACCCAAATTCTAAAAACCATGAAAGGGTTGAATACTAACTT
Bn-A03-p8741978	A03	50.668	CAACCACTGCACCAATAGTATTTCCACAGGAAACTGCATTTTTAATGAAA
Bn-A03-p8860638	A03	51.238	TTATTTGGTAAAATATGTGCGATTGTTTTCTTCTAAATTATTAAGACTTA
Bn-A03-p8987269	A03	51.522	AGCATTGTATTACAAATTACAACATTGTATTTAATCAATAGTTAAGTGAT
Bn-A03-p8956355	A03	51.806	GAAACACAAAATGGTGTTTCACTTATCAAGTTATAATTTTCTATAATTAG
Bn-A03-p9186605	A03	52.09	GCGTTTAGCGGTGGGAAGAGAAGAAAAACCATTCCCAATAAAATTACTAA
Bn-A03-p10062838	A03	57.154	AGAAGCTTCAGCTGCAACACAACAAGAAAGATCAATCCAGAGACCTCTCC
Bn-A03-p10087723	A03	57.438	CATTCATACCTGATGCATTAATTTCTACTATTTTCAACTATTCTGCATTC
Bn-A03-p10862251	A03	59.597	TTACATTGTAAGAGCAATATCACACTCATACCTTAGGTAGAATACACACA
Bn-A03-p10907793	A03	60.207	TAATTCGTAACTACTCGTAGTGAATATTACTCGTAAAATCATCTTCAAAT
Bn-A03-p11256664	A03	62.944	ACTTTAAATCAAACAAAAATTATCTACTGATGTATCCCCATCTCTATGTA
Bn-A03-p11519012	A03	63.801	AAGAATCTACGGAGAGGGAATCAAAATGGGAGCATACTTCGATTAAGTCA
Bn-A03-p11655433	A03	68.552	TAAGTCTAGGGGGTGTTCAATAAGTAAAACAAAACTAACCGAAACGAAAC
Bn-A03-p12008511	A03	69.409	GTCAACTTTTGGAGGTTTACCAATTCTAACACACATGGATGTCCCAGGGT
Bn-A03-p12186958	A03	69.693	TGAAAGCGTGTTGGTATATGTGTGTTGCTAAAAAGTTCTATAAGAAAATT
Bn-A03-p13996014	A03	75.072	TGAGACAGCAGAAGATGAAGAGAAATCACCCTCTCCTATTGACGAAGAAA
Bn-A03-p14355646	A03	77.391	CGAGCTCTCATTCTTGGCCTCGAGTGTGCTCTTAGCAAAGGCTTTAGGAA
Bn-A03-p14385006	A03	78.26	AAAATTATGAAAAAAAAATACTTTGAAAGGGAAACTATCTCTACACACCC
Bn-A03-p14462148	A03	78.547	ATTCATCATAATAGGGTCTGATGTTTTGTCATCTGTTAGGTGCCAAAGTA
Bn-A03-p14511431	A03	78.842	AAGAGGAAAAGCCCATGGGCCTGCAAAGTTTATTGCATTTCAGGTTCAGC
Bn-A03-p15622267	A03	86.456	TTTGAAAACCATAAATAACCACGTCTAATTAAAAATAATAATCTGAAAAA
Bn-A03-p15744983	A03	87.313	TCTCATAGTCTGTATGATGGTGTTTACTTTGTACAGGTTCACATGAAGCC
Bn-A03-p15725925	A03	88.465	CACGTCTTCAGGTAGTGCCCTTCCACACATATAACAACAATATGATACAA
Bn-A03-p15704793	A03	88.749	CAACTTCACATTGAGGGACAAGAGCAGCAACCTGTGTAAATCCCCACTTC
Bn-A03-p15801208	A03	89.319	TGATGCCGACTCTGTGTTAGTGTATATCTATGTTAGAATAGATCTCATGG
Bn-A03-p15824796	A03	89.603	CTAACAAGCTCTTGAGAGTCGGATCGAATCCAGACATTGTGAAACTGATG
Bn-A03-p15958035	A03	92.22	GCTAAAGAGAGTGTGGCACGGAACTCCATAAAGACTCCATTATTGTTCTG
Bn-A03-p16379045	A03	94.542	AACACTCGTTTTAAAGACGAAACGACGCGTTTTAGAAAAACTAAACTTAT
Bn-A03-p19047537	A03	105.255	TGGCCACCACGCAAACTTCTTGGTCTCCAAGTAAAATATACACACCCTCT
Bn-A03-p19132431	A03	105.825	CACTCTACAAAGATCATCAGAATCAATCCAAGGAAGTAAGAATCTTACAA
Bn-A03-p19896843	A03	109.966	CAAAAGCATGAACTAGGACTCATGTTTTCATAATCTAAGATGTTCATACT
Bn-A03-p19851089	A03	110.536	TCGTATTGGACCTGAAAGTCCCTCAACATAATCACTTCCTAACAATATTC
Bn-A03-p19832980	A03	110.82	TTGTTAATTATTGCGTTATTCAATGGGAGTTTTTTAGTATTTAATAAATG
Bn-A03-p19798208	A03	111.677	CAGTTTTGACTATACAACTGAAACATTTGGACGTCTTAGTCTTCCCCATC
Bn-A03-p20286113	A03	114.512	TAAGAGATAAAATAGTGAAGAAGCAAAACTGAGCTCAGAGAAAAAAGAGA
Bn-A03-p20361721	A03	115.432	TGTTTGAACATAGAAGGCAAAAGAAAATGCTCAGCGCGTCATGTAACTTC
Bn-A03-p20398340	A03	115.716	GAAACATATTGATTACCTTACAACGATTCGAAATGGTTTTTTCACCTCTA
Bn-A03-p20514460	A03	116	ATAGGACGTCATTATTTTTTGGTTATTTTACTCAAATAAAAAATAATCAA
Bn-A03-p20495700	A03	117.532	TTTTCTCACTGCGTAAGTTTCTTCTGAAAGGTTCTCTGAGCTTAAAACTT
Bn-A03-p20673486	A03	118.458	TAATAACATGATCACCAGGAGGATTTAGGAATTATCAGTGACCATGACCG
Bn-A03-p20662048	A03	118.774	AAATTACTACTACACAAAAATGCTAATAGACTAGCATGTTCTATTTGACC
Bn-A03-p20627333	A03	119.075	AATGACCTTTTGTGCATTTTGTTATCGACTATACTAAATATTACGTCAAC
Bn-A03-p20678223	A03	119.39	TCCATCACTATTCCACGTGGGAACCAATCTTCGAACTTGAATGAATGTTA
Bn-A03-p20749815	A03	119.711	AAATCTCTGCCCTCCATGTTTGGTTTGGGAGATCGTTCTTGTTCGATTTT
Bn-A03-p21225846	A03	121.493	TTCAATATTAGCAAATAAGAAAACAAAGAAAAACAAATGTTTTTTGTTGA
Bn-A03-p21234281	A03	123.585	GTAAGCTATTCTCTCATAAGTGGAATCATCGATGGATCTTTACATCTTCC
Bn-A03-p21487106	A03	124.763	GGTAATTGTCTTGGAGCTCCACTTGAGATAACTCGGGTAAACCGAAAAGC
Bn-A03-p21907151	A03	128.96	ATAAACAAAATATCAGCATAGCTGAAACTCTGTCTCAAATTTTTATTGTT
Bn-A03-p21945987	A03	130.429	ATAATGGTGTCAGATGATAAGTTATGTTGTACCCCACAAAAACAACTGGA
Bn-A03-p21942870	A03	131.007	ATCCCTCTTTGATCTCAATGTGTATACCACTATATTGTGGTCCAAATCAA
Bn-A03-p22065637	A03	131.864	GTTACTCTTCCGAGTGAAGACCCGCTAAGAAACAGTTGATTGTCGCTCAA
Bn-A03-p22132662	A03	132.163	TTATCACCACTGTTTTGGGCATCTTTGTGGGGAGTGGGGACAAGACAACC
Bn-A03-p22816593	A03	135.519	TAAATTTACATCAATCTGTAAATAACAAAAGAAAAATGACTTCTTTTACT
Bn-A03-p23023607	A03	137.61	TGGAAAGGACGAAACAATAATTAATTACATAGATCTCTTTCACGACTTAA
Bn-A03-p23240923	A03	137.909	GAACCTCTCTGCACAAACAGATTTTTCATTACTAATCACAGAGACAGAGA
Bn-A03-p23043608	A03	138.21	GCTGCAGTTCGCACTTGTTCCAACTCATTCTTATGCACAAATATTCGAAG
Bn-A03-p23046592	A03	138.503	TGTTAGGTGAAAGACGTGAAACTGTAAGAAATCCATTTAAATGCGAGGAT
Bn-A03-p22975377	A03	139.087	ACGTTAGGACTCGACCCTTCCGCTGCTAAGAAGAGCATGCTTGTAGTCTC
Bn-A03-p23760564	A03	142.056	TCCAAAGTGAAGTGTATCGTCACACGTTCAGGAAACAAAAGTATGAAGGC
Bn-A03-p23890040	A03	142.357	GATTGGAATTACTGTTAACATAATGCGTGTGGCCACTGGTTAGGCATCTG
Bn-A03-p24017859	A03	142.956	GACCAAAAAGAATGTGTCCCTTCGAAGATCGTCGTGCTCCACCTGGGGTT
Bn-A03-p23992075	A03	143.543	GATTTGGATGGGATTGAATAGATCCATTAACTTTTATCCATTTAGCCAAT
Bn-A03-p24176332	A03	143.841	GAAGAGAGACAAGTGGGTGGGTCAATCGGTGCTTTGTTACGGATTATCAG
Bn-A03-p24345237	A03	144.742	TTGGTTAGTTACTGAATTATAATATATTTTTTGGTCTTCGGGTGCAATTT
Bn-A03-p24363260	A03	145.625	TGCATTTCTTCATGGAGATCTAAAGTAGTCAGTGTATATGATGCATCCTC
Bn-A03-p24527313	A03	146.206	TTGAAGTTTAGGTTTGATTGAATGGTGTAGATCGCATTACTTGAGGAGCA
Bn-A03-p24606883	A03	146.496	AAAACAAATAGCAATATATTTTTAAAAAATATATTTGCACGGGTGTGCGG
Bn-A03-p24612593	A03	147.37	ACCATTCTAATACTACAAAAGACAAGGTTTTGTAATAAACCATTCTGTAA
Bn-A03-p25423612	A03	150.038	AAAAACTACCTAATAAGAACATTCTTAGATTTTCTTAACATCACTTTCTT
Bn-A03-p25296332	A03	150.325	AGCTTCCTCTGGAAAGAATGCTCCGTAGTGGTTTTGTGATCAGCAATCTC
Bn-A03-p25343812	A03	150.615	CTAGTAGTCTCAGTCTATCCACCTGTCGAATCAACTTATTCACATTTTAA
Bn-A03-p25402717	A03	151.19	GACCAATGCATGTTCTCTCTCTCCTTCATCTTCCCTTTTCTCTGTTTCTT
Bn-A03-p25489551	A03	151.477	CAGACTTCTAGTAGCATTTGATAAGACTACACTGAACCGTTTTGTCCTCG
Bn-A03-p25474850	A03	151.761	TAAAAAAGATAATCACCGTCGGTCGTCTCGTAGGAAGTGAATCCACACAC
Bn-A03-p25037423	A03	152.907	CTTCTCTCTCTTTAAATTGATGCCGTTCTTACAGGTCTAAGTAAGAGTTT
Bn-A03-p26001258	A03	154.76	AACAAACTTTCAAAATCGAACTGTAATCAAAACCTACAAACTTTCGATCA
Bn-A03-p26066930	A03	155.058	TATGTTTAGAGTTTGGGAAGAATGATAATAGTTAATGGAAAAGAGAGAGA
Bn-A03-p26121502	A03	155.374	GTCCTTCTATTTTTTCTTCATTATATAAGACATGTTTGTTGGCTCTTGAA
Bn-A03-p26014745	A03	155.678	GATCCCAAGCGACCATTCATCAGTACATGCATTTATATCAACCAAGAACA
Bn-A03-p25704793	A03	156.639	GCAAAAAGGAACTTTACTTGTCGTCGAGCTTCTTAAGCTCCTCCTCGTTG
Bn-A03-p26445028	A03	158.961	TCATGTTATCAAATCCTAAGCATTGCCTGAATTCTTATATGCATGACATA
Bn-A03-p26444464	A03	159.531	ATATTTTCAAAAGGGGTAAAATAGATATTTCAGGTTACCTCGCCGGTGAT
Bn-A03-p26560194	A03	160.104	AGTCTTCGACATTACACATCCAACTAGAATTTTTATAAGCATTTTTGCGT
Bn-A03-p27650553	A03	165.053	AGGTGGCTGCGTACCACATTGTCACGGAGAGACTTGAATATTTTGATCTT
Bn-A03-p28117836	A03	166.484	ATAGGAAGGCAGTTCTTCGCTTTATAGCTGAGCGGGATGTTAACGACCTT
Bn-A03-p28469194	A03	168.803	AAACTTATTCTGCTTGAATTCCATGTCACCTGTAAAGGACAGCTCCACTG
Bn-A03-p28491294	A03	169.376	TTTTTGTTCAGCACTTTGTTTTTCATTCTTAAATAAAGTATCATTGAAGT
Bn-A03-p28498617	A03	170.525	TCATCCTCTCTAACATAATGTAGAATGGGTGAAAGCATCTTTGGAGGTAA
Bn-A03-p28232863	A03	171.382	AATTAAAATTCAGTGTTACTAGATTAAACATTTGATAGATATGTAATTTG
Bn-A04-p2126232	A04	16.675	TATGCGTTACAAAAATAAAAATTAAGCCAAACTATTCAACTGCAACGTTT
Bn-A04-p1950544	A04	16.786	AGTAATGCTGTAAGATATGCCACAAGACATATATGCAAATATGTTGCTCA
Bn-A04-p2330084	A04	17.239	AAACATATTTGTAGTCACTTGAGTTTCTAATATTTATTCTGATGTATTTT
Bn-A04-p2334920	A04	17.358	AGATCTCCTTAACTCAATAGTATATTAATCAGCCGTGTTGGAGAGAAAAT
Bn-A04-p2111647	A04	17.451	TAATACATGACAGTTCTCACTACTAATGACTTAGTCCTATCAATGCATTT
Bn-A04-p2434674	A04	18.077	TCTAGTACTTACCAATAAGTAACAACAAAAACATCAAGAGACAAGTGTTT
Bn-A04-p2448580	A04	18.311	CACCTCATCTTGCAACGCTAGATCAGCTGTATGGAACACTCTCATTCTCA
Bn-A04-p2807465	A04	19.595	TTTCCAACGGTTCTTGCCCACACCTCCATGATCACCACTCACGTCAATCT
Bn-A04-p2841433	A04	19.994	CGTTAACGAGAGAGCGAAAGATAGATCACCACCACGGTGCGTTTTTATTC
Bn-A04-p2913939	A04	20.172	GACAAAAAATCAGAAAATTTAGGTTTTTGGATTATATATCAGAGTTTTAG
Bn-A04-p2847914	A04	20.306	TAGACAAATGAAATTCTTCACAACATAAAAATCTAATGGTTTCACAAACA
Bn-A04-p2944723	A04	20.442	TTTGGTATATAACATGTGTTCATCAGTAACCAGAAAATCATCTCCAGTGT
Bn-A04-p3225119	A04	20.573	GGAATGGCAAGAGCGAACATGAAGACGGTCATGAAGAAGAAACCCATCAT
Bn-A04-p3702896	A04	22.192	TTTCAAACCACTTCGCCAACCTAAAGTCATCGCCGAGATCGTCGTACGTT
Bn-A04-p3630793	A04	22.291	ATTGGCATAGGAGCCGTTGAACTTGTTACACTTCTTTTAACGAACTCCAC
Bn-A04-p3743549	A04	22.456	ACACCGGTGTGTCCTGACCATGACCATATTCGAGTCACATAGGCAACAAC
Bn-A04-p3690435	A04	22.603	ATCTTAGAAGGTATACTATACCTTGGACCAACGATGGCCACATTCGATCC
Bn-A04-p6284377	A04	22.699	AAAAACCAAAGTATACGCCCTTAGCTGAAGTTGATGTAAAGAAGTTTAAA
Bn-A04-p8348750	A04	24.154	ATCATGTTGTATAACATCTTCTTACTCTTCTTGTCGAGTGTGATCTTTTT
Bn-A04-p8559580	A04	24.264	TCTCCACAAGCTGGTTTTGAAAAGCTTGCAAAGAAAGCAGCAAAGATTTG
Bn-A04-p10515374	A04	28.868	TCCGGATCTCATTCCTAGCACTGTTGTACACACGTGATCTAACTAGATAA
Bn-A04-p10688504	A04	29.028	TCGAAACAAAAGATATATTGTTCATAATATTGAGCTATCTTACGAAGACA
Bn-A04-p11244673	A04	29.451	TTTAGTTTCGTGATACTGATCCGAGCGTACCACTCCATGTAAGCTCCATC
Bn-A04-p10566018	A04	29.745	GATTCTACTAAATCAAAAACTGAATCATCACCGCCTCCGAGTGATAGTAC
Bn-A04-p11213108	A04	30.703	TATTACAAACAACATCTAAGATTCTACATCACCACCATATTAGACAAAAG
Bn-A04-p11250035	A04	30.973	CACAAAGTAATGCACTTACTGTATCATTTTCAAGGACATCAGAAATCTCC
Bn-A04-p11420466	A04	31.184	ATGTGTTTATTGGAGCTTAAAAGGAATAGTATCTAATACATATCATATTC
Bn-A04-p11865854	A04	33.935	TCTGTAGGGACTATCATCGACAACAAAATCTGCCACCCAAAGAACAACGA
Bn-A04-p11810574	A04	34.544	AATAGTATCTCCTCTGCCCCCAAGTGATCATCAATTACTAACTAACGCAG
Bn-A04-p12087644	A04	37.173	GAGTTTTAAATGGGATTGTGATTGTGTAGTAAGCTTCAGAGTGAGGCTCT
Bn-A04-p12793333	A04	37.921	CTTCTTCGGCTCATCGTTGGACATAAGGTTTGCTCCTCTCTTTATTTTTA
Bn-A04-p12236240	A04	38.077	TGGGAAGCTGTGTGTGTATTGATTGAGTGGTTTTCGTTCTGGCAAAGGAG
Bn-A04-p12263920	A04	38.241	GAGAAATGGGAGTAGCTGTGGCATCGTTAATAGAGTCCCCACCACCACCA
Bn-A04-p12793456	A04	39.103	CAGATGATATTTCTGAACAGCCTATTCGGTTACCTTTCACTACTCATCAT
Bn-A04-p12798976	A04	39.524	CCTTGCCAATGTGGTTACCAGGTTCCATCCTACTCTTACTCTTGTTTGTC
Bn-A04-p13096878	A04	40.142	TTGTATGAACAATTCTAAAAATCTAGGAATACAAAATCAAGACACGACTC
Bn-A04-p13216114	A04	41.201	CTTGAAGATACCCAGCAGGTTACAAACACACAGTTTTCCCTTAAACATTA
Bn-A04-p13306369	A04	41.474	CAAGCGAAGGATTTGCAGGTTAGTATTTACACTTTACTATATTAACTTCT
Bn-A04-p13428137	A04	41.831	GGTCTTCTTAGAGTTATGCAAGAGTGGAGAACTTGGAATAGTGGAGAGTT
Bn-A04-p13235708	A04	42.11	CGGGCCTTGTAGGGGTTGAATAGTAAGCCCATAATATAGGATTAAAAGAA
Bn-A04-p13578411	A04	42.251	AAAAACACATATATTTCCCCCAAAATATGATTCCTACCAATCCTAATCCA
Bn-A04-p13552122	A04	42.549	GCTTACATGGAGAGGAAAGTGAAGAGGGAGTAATGAATGTAGTAAGCGCA
Bn-scaff_16517_1-p283674	A04	43.315	ATTAGAACGCAGTTAATAATCGGATGAGAGACTGGTGGAATGTCTAACAC
Bn-A04-p13659690	A04	43.412	TCTATTTTTGGTACTACTTACGAACAGGGAGACTAATTCTTCTTTGCGAT
Bn-A04-p13761897	A04	43.985	GTAAAGTTCAGGTTGAAATATGCGCTTTTCGTTGGAGATGAGAGTAGATT
Bn-A04-p13726056	A04	44.475	GCAGAGAGTAGGCGTGAAGAGAACATGATGTCTTCACCTGAAAATTCAGT
Bn-A04-p14365868	A04	49.934	AAACAAGAGTTTAGAAAGCTAACTTTTAGCTTAGAACAAACCACACAGAA
Bn-A04-p14397957	A04	50.111	GGCCGCTGAGTATTCTACCAATACCTTTGTACCTATTCTTCTTCAATACC
Bn-A04-p14398335	A04	50.243	AAAGCAAACTAACACAGTAGTCTCTGTAGACATATCAGTAGATAAATAGT
Bn-A04-p14357191	A04	50.536	ATAGAAGTTATTGCTATACAATTAAGATTAGTATGAAACAATTCTGAATA
Bn-A04-p14528871	A04	51.055	TAGAAGAATACAAAGACAATGCTGGAACACGTGCAAAATCTAATTTCAAT
Bn-A04-p14586235	A04	51.935	TATCAAGCAACGTACTCATGTAACTGTGGAAACATAAGAAACAAAATAAA
Bn-A04-p14988304	A04	52.672	CTTCTTGTCAGCTGGTGGAGGAGGTAACGTGAACCGGTTACAGGGATGAT
Bn-A04-p15414343	A04	53.251	TTTACAAAAAAAAAAATATTTCTCAGATCAGGTATAATCATTCAGTGAAA
Bn-A04-p15310116	A04	53.289	AACCAGAAGATTAAACCCTTAACTTGAACCCCATTAAACATTAAAGAAAG
Bn-A04-p14923168	A04	53.99	GATCGCTGAATCTGTAGAGAGTTAACGACTCTATAGCTGATTTGAGACCT
Bn-A04-p15001710	A04	54.214	CGCTTCACTCCCATACTTTACCCTATACGTATTTCACCGGGAAAGTGTTC
Bn-A04-p15498393	A04	54.458	AGAATCTACCCTGCAGAGGAAGTTGAAGCTGAGATAGCTGCACTCAAAGA
Bn-A04-p15514869	A04	55.088	CATGGAGGAAAAATCCTTTCAACTCTTTAATCATATTTAATTTTTATTCT
Bn-A04-p15701924	A04	56.836	ATCAGAAATCCAATAAACATATATATTAGGAGTCGAATACATTTAGCGGT
Bn-A04-p15713429	A04	57.418	AAAACCATAAAACTTCAGATTATGCAGATTTTAATTGTTTGTAACTACTG
Bn-A04-p15895510	A04	58.054	AACTTGTAGAGTACGGTAGTTTAATGGAGCCACTCATCACCATCGATATA
Bn-A04-p15942668	A04	58.373	CTGGAAGGACACAGTCTCCGCAGACCACAGTCCACAATATATATGAAAAC
Bn-A04-p16090875	A04	61.127	TACTATCTAATACCTCCCTCTTGGAGTCTCAATGTGTTTTTCTCGTCTCA
Bn-A04-p16157904	A04	61.602	GACGAATCTCGTGCTATGACTGAATACTATTATTTATTAAAAGGATTATG
Bn-A04-p16233024	A04	62.382	AGTTTTGCAGCTGTGAGCCAGTGCCTATGATTCAACGCCAAGCTTGAGAC
Bn-A04-p16313477	A04	65.497	AAAAGCAAAAGCTTTGTCTCTCAAAAGTTACCATGTATAACAACAAAACC
Bn-A04-p17322241	A04	71.034	TAGCCCACGTGAATCAGTCCACAGTTTTGGTTAAGTCCGGTTTGGTTTAA
Bn-A04-p17541623	A04	72.897	GTAGTGCAGAACTGCTGCTTCATCTAGGTAAATGAAACTAATCGCAACAA
Bn-A04-p18083568	A04	76.3	TCCTCATACGAGGCAGACGTTGATTCAGACTCAGACGTCTCGAGCACCAG
Bn-A04-p18763435	A04	81.991	AACAGGACTGGTTAAGGTCGTAGCATTTTAGTTGGTGAAATGTAATGTTC
Bn-A05-p271108	A05	0	CCCTAACGAGAGAAAGCATTCTAGAAGAGTTGGGAAGGCATGAATCAAGG
Bn-A05-p249420	A05	0.906	ATAAAAAAGTAATGAGCTCAATTTAGAAACAAATGAAACTGAGGGACGAA
Bn-scaff_23946_1-p74217	A05	4.66	CGAGAAAACGAGCTTAGCCTTGAATGTTTCTATTGATTACGTGATTGATT
Bn-A05-p687790	A05	5.517	CAGCTACGACACACGTACAGGCAAGACTTACCTATTGGAAAAGAGTGCTT
Bn-A05-p757624	A05	6.954	AAACATCACAGTTCACAGACCCCTTTCTATTATTTTGAGTTTCTCAAATA
Bn-A05-p771943	A05	7.524	TGTGACCCCTGTTAACAAAAATATTAAGTCAGTCAATCACTTGAGTTTTC
Bn-A05-p802111	A05	8.381	CCTTTCTATCTCTCTCCGCCTCAGTTTTTGATCTTAATTAGTCTTGTCTG
Bn-A05-p816963	A05	8.665	CCAGTCTTCAATAAAACATAGACGATTGCATATTTCAGTTCTGGAATTCT
Bn-A05-p917769	A05	9.235	TTTACCAGCTTCTTTGCATCTTCTGAAGCCTAAGAACACCATGAATCAGC
Bn-A05-p1204987	A05	12.151	TCCACAGATGAAGAAGCAGATGCTTCAGAAGAAGCTAGTCATGAAACCAA
Bn-A05-p1192706	A05	12.435	ATTATGCATATTAAATAAACTCTAAATCCCTTAAAAGTAAATCCTAAACT
Bn-A05-p1214053	A05	13.872	ATGTTATTCCATATAAATCATAACTCTTCCAAACACTTGTAATAACAATT
Bn-A05-p1310329	A05	14.156	TGAACAATCGCCGATCCATTTTCTTCATCGTTGTACCACAGCTCAAATCA
Bn-A05-p1457058	A05	15.593	TTGATAGTTAAAATCATGTTTTCAAGAGGATACAGAAGTAATAATAATAA
Bn-A05-p1492327	A05	15.877	CCAACTCCTTCTACTCCATCTCACACTCCTTCAACTCCATCTCACACTCC
Bn-A05-p1566005	A05	18.197	GTTGCGAGTGATCGATATTGTTGTTGATGATGTGATCAACAAGATTTATA
Bn-A05-p1579155	A05	19.979	TCTGATTGTTGTGTTAGTCTTTTGTTGTACACTCTTAACTAGATTCTCTT
Bn-A05-p1689277	A05	21.515	TTCTTTTGAAAGATCCAATTAGTAAAAACATGTTTTCAAGTGTTTTCTTT
Bn-A05-p1697401	A05	22.416	CACTGCTGATACATCTTACACCTAAAGCTCTCGACTTTGAGCTGAAAGCT
Bn-A05-p2067722	A05	27.464	ATGGAAGAACTCTTGTAAATCTATCTTTAATCTAATATTTTACGAAAAAA
Bn-A05-p2111165	A05	28.935	GAACATTCACCCCGTAACTCCCGAGGTCCGTCAGTTTGTGAAGTCTATTG
Bn-A05-p2273196	A05	30.104	CAGCTGTTAAACCAACACCTTCTAGCATTACCAATGAAAAACACAAAACC
Bn-A05-p2254100	A05	30.391	AAACCAAAAAGAAAAGGGTAGAAAAACTAAACGTGATACACATGTATGCT
Bn-A05-p2350131	A05	33.605	TGTCGTAAGCCCATTTGGTCTTTGTTTGGGAACTTAATAAGTCGGCTGAC
Bn-A05-p2367876	A05	35.343	GTCCGTGCATCCGCCATAGAGACGACTGACACAACAACTGATTCAACCCT
Bn-A05-p2394919	A05	36.2	GTTTTATTCATTTACGATTGGGTCGACATCTCGTTTTGTAAAAGCTCAAT
Bn-A05-p2431338	A05	36.484	TGGCGTATTTGATTGCCTAATTTAATTAAAGGATGTAAGTGTAGTTTATC
Bn-A05-p2460244	A05	37.054	TCCACATCCTTCTCCTCCTGGAAAATTAAAGAATAAAGCACGTAAACACA
Bn-A05-p2488952	A05	37.911	CCTCATTGAAGAACAATATGGACCAAGAGTAATTCAAAAGCTAAACGAAA
Bn-A05-p2469338	A05	38.481	GAGATGGGAAAGATACAAATATACAATGTGCCACCAATTCAAACTTTGAA
Bn-A05-p2523070	A05	39.338	AAAATCTCCGACGAAGGTATTGTAGTTGTAATGTCCCAAGAAGAGTGATA
Bn-A05-p2778577	A05	41.63	CCGAGTGCATAAAATTATTGCAATGTTCTATTAATGGAAAATCACTATCG
Bn-A05-p2765988	A05	41.914	TTGTATTTTGTTTCGACCCACTAGTGTTTTTCGTTGGGCATCATCCCTGA
Bn-A05-p2671921	A05	42.198	ATCCAATTGGTCATGGCGAGGTTGAGCGATCTCATCCATTGTTCTTCAAG
Bn-A05-p2751864	A05	42.771	ACGACATTACATTTTTTTGAAAATAGTTAGACCGGCCCTCTAGAGTAAGT
Bn-A05-p2688101	A05	43.072	CTCACTATTCTATGGTTCTGTCTCTCTCTCTTAAAAGAAGAAAGAGGAAT
Bn-A05-p2726301	A05	43.379	TCGATCTAATGCTTTTCGGTTCACAAAATTTTGGTTTCGATGGCAGAATC
Bn-A05-p3002824	A05	45.88	GATTATATCTCTATGCGAGTAAAATTTATACAAAAGTTTTTAGGTCAAGT
Bn-A05-p3005109	A05	46.809	AATACCTACTTAAATAATTTAAACATTTGTAGGAGATATGAATGACGCCT
Bn-A05-p3112401	A05	47.666	CCTTCTTCAACCCATGTTTCTCAGCCATAGCCCCAAATATGCCTTGATGA
Bn-A05-p3311786	A05	48.526	TGTCTAAAGCCCCTAACGAATCCCAATTCCGAGTTTTTAGGGTTTCTATC
Bn-A05-p3311869	A05	48.81	CGTTAGGGGCTTTAGACAATTCGCAGTGACTCTAAGACAAGATTGTGTTT
Bn-A05-p3278023	A05	49.094	TAAAATCTCAGGACCGGCTCTGATTAGTTATTCTGATTCGAAGAGATTCT
Bn-A05-p3427883	A05	52.295	TTAATAAGAAGATATTCTAAACTGGAATCATACAATGTGATAACCAGATC
Bn-A05-p3414540	A05	52.865	GATTATAAACATCGGATTTGGATTTTCGCTCGTTAAAAACAGCCTTTGAT
Bn-A05-p3456661	A05	53.434	AAATCTTGGATAGAGAATGATGTCATGCCATTGATGAGATCTTCTTGATC
Bn-A05-p3456024	A05	53.719	CATAAAAGAACTAACATCTTCTAGACAATCTGCATCGCAAGTTTTTGATT
Bn-A05-p3469996	A05	54.003	GTTTTTTCAATTCTGTTTAAAGAACTTATCTTTCTGTTTTATTACTTCCA
Bn-A05-p3482813	A05	56.297	GAGGTAGAAGAAGAGCCAAGAAGCGAGGAGACAGAGGAGGAAGGCGAGGG
Bn-A05-p3548736	A05	56.655	CTCAACTTTATGAATTCTACTGAAAGCCTCAGCAGCTCTCATCCCTTCCA
Bn-A05-p3516602	A05	57.01	GTTTAACTATTGTGTAGTTCAAGCTGTGCAAAGTGAGAACCATCCAGTTT
Bn-A05-p3507831	A05	57.721	GTTAAGAGAGGAGAAGATGTGATGTGAGTATATAAAATGAAGAGCAAAAT
Bn-A05-p3649985	A05	60.015	CAAAGGCGAAGAGCGAGAAAGGCCTTTTATTTAGATTCTTCGAACGCTAA
Bn-A05-p3684668	A05	60.299	TCCGGTCCGATGTGATATTAATCCATATACCGGCTATAAAAACCACAGTA
Bn-A05-p3834445	A05	62.028	TTTAGTATTCTTGAGTTTGATTATCGGTTTTTAAGTAGATAAATACGGGT
Bn-A05-p3901565	A05	64.052	ACCTTATTTTTGTTGTTTCATTTTCATATTTTTGTGTAAGGATATTGAAG
Bn-A05-p4022440	A05	66.645	AAGAAGCTAATCAAGGTCCAGGACTACAAATCTGAGGAGTGTCATAGAAG
Bn-A05-p4104070	A05	68.07	TCTCTGGGTTCTTGTTCGCTTGGTTTTTAACTGATACGCTTGTTGGTTTG
Bn-A05-p4108818	A05	68.354	TTTGATTATGGGTTATTTGGTTGGTTTAGGTACTCTGGAGTGTGGGTGGT
Bn-A05-p4212213	A05	68.638	GAGGTGTCTAGAATGTGGAGATTCCCAACGGATAATACTTGACTGCGATG
Bn-A05-p4336667	A05	68.922	ATCGCAAGTTCACCGGATGTTCAAGATTACGTTAAGGAGCATTCTTTTGG
Bn-A05-p4593001	A05	71.509	TGTTTATCCTCGGAAACAACTCTGGATATATCTTCAGGAGCGAGCAAATC
Bn-A05-p4871527	A05	75.115	GGCTAACGACGGCAGACTCTGACTTTCCCGCTTACAGCGTTTATTTTTAG
Bn-A05-p4937055	A05	75.407	AAAAGACTGATGGGTCTGCCCATTCGCTCCTATAGGAGTAGGAAGTTGTA
Bn-A05-p4959282	A05	76.009	TTGGTATTACTGACCATGCTCAGGTAACATAGGAACTTAAAAAGAGTTTA
Bn-A05-p5093548	A05	77.501	TAACTTTTTTGTTAACCATTTATAACATTTACTTGGTAGTAACCCGTGTC
Bn-A05-p5102147	A05	77.811	TTGCAAACAGGACCTTGACATTTCTCAAAAAGAGCACATTTAACCCTCAT
Bn-A05-p5102120	A05	78.095	TTCGATTGGAGATTCTCACGATGGAAACCTAAAACCCTTACGAGTCTAGT
Bn-A05-p5252542	A05	79.532	AATAAAATTTTGTGCATGCATGCAAGCCAATAGGACGAAAATCGTTTTGT
Bn-A05-p5264904	A05	79.816	AACCCACACTTTAGGCCTCATTAGATCGAAATGAAAACACACAACAAGGA
Bn-A05-p5328959	A05	80.1	GTGAGCGTCGTCTCAATCTGTTTCTTCTTAGTTGGATCAATAAACGGATG
Bn-A05-p5457877	A05	80.67	CTCTTTACCGTTAGGTTATCGACATAGCGAGTTGTGGGAAGCAATAGCAT
Bn-A05-p5492491	A05	80.982	CCAAACATTCTGAAAACAAACAAAACACAGAGAACATAGAGATAACGATT
Bn-A05-p5445252	A05	81.909	CGTAGTAGCTGAAATATACATTTTCCATTTTCTATGTACTTTTTCTTTTA
Bn-A05-p5522210	A05	83.197	GTGATAGGAGGCTCTTATGCCTTCATGATTCCGATCATTTCAATCATCCA
Bn-A05-p5670181	A05	83.51	TATGTCTTCGTTTTACATATTACCAGTTGAAAAGTGAATACATTGCAAGT
Bn-A05-p5715403	A05	83.814	TACGACGGCGTATCCCTTTCGTCGGTGCGTTTTGCGTGCTAAGCTTGGGT
Bn-A05-p5664658	A05	84.384	TGTTGAAAGAACCCAAGTCTCTTCTGCCCAGAGTCCACGAATGCAAGTAT
Bn-A05-p5691374	A05	84.668	AACAAAGAAATGTCAGGTATATTGAAATACCAATTCCACACTAAACGTAC
Bn-A05-p5537751	A05	84.952	AAAAATGAAAAACACCTTTCAGACTATAGCTACGTAATCCATTGTCCGCA
Bn-A05-p5533987	A05	85.236	AAATCAAAACTCAATAGGATCGTTATGCAAATATATGATGGAGACATACA
Bn-A05-p5714702	A05	85.52	TACAAGATGTTTATGGTTTGGTTGATCGCTTGGACGCAGGTGTTGAATCC
Bn-A05-p6055523	A05	88.671	GAATTGAAACAACCGTTGTGTCTCCTCCGTTCTTGTGTGGTTGGTGTATT
Bn-A05-p6682796	A05	90.097	GGTTTTATCATACCAGCTCCCGGAGAAACCTACATAAATAGTTATCTGAT
Bn-A05-p6688695	A05	90.384	TACCTATTGGGAGAAAGAAGACGAGCGAATATTGACACTTATTTCTCAAA
Bn-A05-p6750239	A05	90.959	AACAATATGAGACAGAACACAAGTCATGTCTTAATTTCGCAGTAGATGTT
Bn-A05-p6739341	A05	91.532	TTAAGAACTCAACTCAACTCTAATTTGAAAACTATATATTTTTTGTTAAT
Bn-A05-p6774249	A05	92.725	TGAGATTGACGGAACCAAACGAACCTTTGCCTAACGACTTCACAAATTTC
Bn-A05-p7119719	A05	93.023	AAACTTAAATCTGACCCCAGAAAACAATAAACAAAAATCAAGTCTTTTCG
Bn-A05-p7741244	A05	95.135	GAAAGGGCGTGTACACGTTTGCTTGAGCTCGAACCTAGGAACGACGGCGC
Bn-A05-p9364170	A05	95.653	TTTCACTTCTTCTACAACTTCGACGACTTCAAGCGACCCACCGACGATGT
Bn-A05-p9376879	A05	96.1	ATGATAAAGTTTGCTTAGAAGATGTTACCACTCTTTCATTCTACCTAAAT
Bn-A05-p10780480	A05	96.669	GACAATAAAAATGTCGTAGCACAGTGGTTGACTAAGGCGATGTTAGTTAA
Bn-A05-p11013933	A05	97.527	ACCAAGAAGCAATGCGGGTATGTTTTAATCACCAGACCAAGTTCTTGAGA
Bn-A05-p10924105	A05	97.811	TTCGACGGTCGATAACTGCAGTTCCATAAACAAATTTTCGTCGTTACCGT
Bn-A05-p10413574	A05	98.095	TATAAAGAATCATATTGGAATGTAACATCCATATATTATGTTCAATTGCT
Bn-A07-p11390804	A05	98.379	TTCAGAGCTGTTTTGATGTCAGATTGCAGTAGAGTAATGACAGACGAAGG
Bn-A05-p14592407	A05	99.809	TTTGATATTTATTAATCAACAAAAGCACATTTATAAACTTATTGAACAGT
Bn-A05-p14787361	A05	100.95	ATGAGAGTTGACCTAGAATGCAAATGCGTCTATTAACTTTTAGTATTTTT
Bn-A05-p16735186	A05	102.381	CGCATCCTTTTCGCTGCTGCGAAACAACATAAAAGGTAAGCAAAGCAGAA
Bn-scaff_18140_1-p385643	A05	102.665	TCTTCTCTTCATAATGCCTTTCACCAGTTTCTCCCAGATCATGGTTGAAT
Bn-A05-p16909798	A05	103.234	AGTGGGGTTTTCAGTCAAAACAGATCTATCTACATCTCCTATTACTGCCG
Bn-A05-p16867347	A05	103.519	TATTTGTGTCTACAAATATGACGTGCCAGTTAGTGCACGTCACATACGAT
Bn-A05-p16900864	A05	104.665	TGACCAGGACAGCCTTAAAGAGAATCAAGTGAGAAGACTTCTTAAGCTTG
Bn-A05-p18475836	A05	109.304	ACGAGTTTTAGTGGGGAATGAGTGAAACCATGTGGTAATCGGGATTTTAC
Bn-A05-p19207735	A05	113.13	TAAAATAAACGACTAAACAGAGGCTCTTCTTAATGGGACTGACACAACAA
Bn-A05-p19128595	A05	113.414	ACTTGATTCTTCTGTCGTATCACTATAAGTAAGTTGGCATTGTGAGGGTA
Bn-A05-p19186596	A05	113.984	AGAGGATAAAGTCATCTGCAAGACATGTCCTCTTTTGTTTGCACTGTGTA
Bn-A05-p19448529	A05	114.841	GATTTTCCATTCTCCAAAACGCGCCTCTCCAGCCGGTTGAGGAAAAAAAA
Bn-A05-p19539167	A05	115.411	GTGTGTGATTATATGACACAGTGGTTTCTGAGTTTTACTCTTTGTGATCG
Bn-A05-p19425901	A05	115.98	TCACTAAAATATTGAATTGTTGTGATCTCAATAGTTGATATTAATGATCT
Bn-A05-p19267475	A05	117.701	TTGAAGACTAGCACTAACTTTATCCATGGTTATATACATAAATTAAGAAT
Bn-A05-p20074144	A05	120.078	TTCTTTGTTCTCCATCGCCTCCTACGTGACAGCTAAGAACTATAGTAAAC
Bn-A05-p20127293	A05	120.731	TTTCTCTGAATTGATCGGGGTATTACAGAATCGTATGAGTTTGGTTTTCA
Bn-A05-p20127547	A05	121.061	GTAATCTCATCTCTCTCAGGCTGTACTTAGATTCCTTCTCACTGACAGGT
Bn-A05-p20109948	A05	121.387	TATATGTATGCATAACCAAAACTTTGATATTCAGCTTTGAATTACTCTTT
Bn-A05-p20125478	A05	122.422	GGTTATGGAGACTGAAGCCTATACAAGGCTCTAAGTTTAAAAACCTAAGG
Bn-A05-p20283817	A05	122.846	CCACCCCTCTGCTCTCACTCTTTTGATCTTTCCCTAATGCACCTAGATTA
Bn-A05-p20316923	A05	123.703	TGCTCCACCATACTAGCTTCCCTTAGAGCGTCACCGACAAGAAAGGTGAA
Bn-A05-p20302128	A05	123.987	TCATAACTAAACAGCCCAGTGGCTATCAATCTTCCCAAAGGGAATGAATG
Bn-A05-p20292751	A05	124.271	CCGTTCATATAATCCTTAAGCAGCTGAGGATGGTACTCTAGTATCTCCCT
Bn-A05-p20390129	A05	124.556	CCCCAAATTGAAAAATGTCATACCATAAATATTTTCCAAAGAAAAAGACA
Bn-A05-p20399452	A05	125.992	CCAGTGACTTGGCGAATCAGGTGTAAATATACACATAGTACGTGAGATGG
Bn-A05-p20372600	A05	126.277	TACATAAGAGACTGCAAGAAACTCAACTTCCAAGAAAGCCTACAACCAAC
Bn-A05-p20328443	A05	126.561	GAAAGTTGGTTTAGTGTTTCGTAGGAATGGGAAAAGGGAAGAATCAGGGA
Bn-A05-p20359553	A05	126.845	AGGTTCCTTATTTCCCACGGCAATGGGTTATATCATGACTTTTAAGTCAA
Bn-A05-p20623573	A05	127.991	TTTTTCTCATCAATAAACACACAATTAAAACTTATATACGAGATGATTAA
Bn-A05-p20632153	A05	128.275	ATGACGAAGATACAGATAACTCATACGTGATCTTGATATCAAGACATTTG
Bn-A05-p20626818	A05	128.559	ACCATGGACCATTGTCAAGAAGAAAGATAGCACAGGTTTTTCGTCTAATG
Bn-A05-p20591895	A05	129.996	GATCAAACCGGTCGGATTGTGACACGTTTTTCTAACTGGTTTTGGGTTGT
Bn-A05-p20594196	A05	130.28	TACGTTAGCGCCTCTGCTTCTGGCGTCTCTATGGAGTAGCCAAGAGAATG
Bn-A05-p20601139	A05	130.564	CGAGTTTGCTTAGTTGGCTAAGCTTTGAAACCTATAAACACACACATTAG
Bn-A05-p21000614	A05	133.336	CCATGTCTCAAGACGAATAAAGAGTCTATAGATGTTACAAACCAAAGAAC
Bn-A05-p21056938	A05	135.189	TTCAATTCCATTTGAGCATATTGATATACTAGCGAATAGAAAAAAAAAAC
Bn-A05-p21058156	A05	135.49	TAAATTGACTATTAGGACAAATTGCACCAGATCAGTGTAATTGGATGTAG
Bn-A05-p21107181	A05	135.914	ATCGCATATCTCTTCACATAGCATTGAAGTTACTGATGGGCGTGTGTACT
Bn-A05-p21065087	A05	136.398	TGAGCTCAGAAGCTACTTCAGATATTAGTCGGTTCTCAACTTTGTTATCG
Bn-A05-p21248382	A05	137.324	CCTGCAACAGATTCCTCTACTGGATTAGCACACAAACTCAATACAAGTAA
Bn-A05-p21484113	A05	139.892	GTCTGGAACAGAATCCATTAAGAAAACAAGCCCTATCTCAGGAGAAAAGG
Bn-A05-p21587317	A05	140.228	GTTTTTTCTTCAATTTTACAGTAAGTTATGCAGTTAGGTTGGAGATACTG
Bn-A05-p21638427	A05	141.778	CTTTGTATAACTAACTATGTAAACAATTAAAAATATATATTTGTTAACCG
Bn-A05-p21806633	A05	143.628	AAACTCAAGTTTCTTTGTACTCATTTACATAGGTTAAAAGATTTCAAGTT
Bn-A05-p21930978	A05	143.969	GACCATTTAGTTTTGAATGTTTCACAGTCCACCACCCGAATTTCGACCCC
Bn-A05-p22132297	A05	144.947	AGGACAACATGAACCTCAATATGTATCAAGAGAAGGAAAGTAATGCAACT
Bn-A05-p22135265	A05	145.94	GATTTTGAGATCCCCTAGTTGTTGTAAAAGATGAAAAGAGATTTACTTAC
Bn-A05-p22282750	A05	149.849	AGTCCCTCAACAACTGAACTCAAAAGGAGAAAAAAAAAATTCACCGGATA
Bn-A05-p22427412	A05	152.739	TTGTTTCAGGAACGTGATGAGAGAAGGAAACGAATGAGATACGACAAGCC
Bn-A05-p22476414	A05	155.616	AAGAACTCTCTAGACGCCAAAGACTCTGGGAGAAAAGAGCTTCTGGTGAA
Bn-A05-p22506006	A05	155.9	CGTCTCCGTATACACTCACGACAACTCGCCAGCACGATGAGTCGCACACA
Bn-A05-p22585118	A05	157.046	TCGAACAATAATCCTAATCTAATCAACGCGGCTCAGAGAATTTTCAAAGA
Bn-A05-p22613926	A05	158.695	TAATAGTTAGTGTATGCGTAGGACTGTCAGGTCGTTGAACATAACAATAA
Bn-A05-p22682587	A05	159.013	GCGTGAGACTATAATCTTATCTGTCTATTTATTGCGTATCATTGTAGAGA
Bn-A05-p22682639	A05	159.328	CTCTACAATGATACGCAATAAATAGACAGATAAGATTATAGTCTCACGCA
Bn-A05-p22727640	A05	160.298	TTTTAAAGTTAACTAGAGCTTGACTCACGCACCCACGCGGGTATTCGTTT
Bn-A05-p22766713	A05	160.619	GTTGCGCAGATCAAGACCTTGTTAAAATTTAATATGGTTAATTACATCTT
Bn-A05-p22780670	A05	160.935	TTCTTTGACTTGTATTGTTGGCTTTTGAGCAATCCGTAGCTGTTATGATT
Bn-A05-p22786339	A05	161.244	TTCTTTGGTACTAAATTGGTAGTTTAAAAACACAATGGAGATAGGTACGT
Bn-A05-p22913147	A05	163.897	ACCATCTACATAAAATATTCAGTATGAGCAAACAATATCAAATGACCACA
Bn-A05-p22889788	A05	164.8	TTCTTACTCGACTGTGATGCCATATGTTTCCATACTTCTTTAATATCTGT
Bn-A05-p22943215	A05	165.13	TATGGAAAGGACATTCCAGTGACTGGGAGAAGTTCATATCAGATGTACAG
Bn-A05-p22946858	A05	166.195	GCGTCTGTACCAGATTTGTTTTGGGAGTTAACAGTCTGTCTTAATCATGG
Bn-A05-p23019620	A05	168.004	GTAAGCCTAACCACGTACACTCGGTAATCTATGGGTGAAACCACATACAC
Bn-A05-p22969550	A05	168.345	AGTTACTTATCATAAAGTCCTTTCTTGAAGACAGTAGTAACGTACCAAAA
Bn-A05-p23143046	A05	169.39	ATTAAACTGGACAGAACTTCCCCTCCAATGTCAGACACTGAGGTCGATTT
Bn-A02-p23295254	A05	169.96	GCTGATGAAATGGTAAACAATAGGTCTCTCAAGGACCCAAGCAATAGAAG
Bn-A02-p23297690	A05	170.244	GACTTTCGGTGACGCAGATCATGTGTCATTACTTAGGATATGACATGAAA
Bn-A05-p23288913	A05	173.046	CACAAGCCTTTAACGTTCTTTATTGCAGTGCGTCCTTGTGAGCCCTTTTC
Bn-A05-p23290863	A05	173.647	TATGTTTGCTTTCCAATGTTGTGTATTCAATTGACGGAATCTGAGAAAAA
Bn-A05-p23372051	A05	174.263	AAACCCATTGGGCCGGGAAGTATCAAATTCAAAGGCCCAAATTTCGATTT
Bn-A05-p23405117	A05	174.864	TGGCTATCTATATATATGTTGCATGTTGTATTGCTGTTTCACATCAATAT
Bn-A05-p23512396	A05	175.489	AAGTTAAAGACGAAGGAAGTTTCTACATCACCATGGAACCAGTTGGATCT
Bn-Scaffold000203-p50466	A05	175.793	CACATATATATAAACTAACGTATATTATTATTTATCCATAGTAGATCCTG
Bn-Scaffold000203-p14765	A05	176.84	ACAAGAACAAGAAAAAAGCAGTAAGAAACAAAAATAATAATAATGGAGAC
Bn-Scaffold000191-p53301	A05	177.176	AAAGTTTCTTAATAACTCCAATCCCTTTTTACACAACAATACCCTTATAT
Bn-Scaffold000191-p89046	A05	177.837	CCGATCATTATCAAAGATTCTTATCATGAGGCCATTGGTTACTATCACTA
Bn-A02-p26713316	A05	180.888	CAGAAGCGAGTTCTAGCTTCTATTGCAACTTGTTTCTCCACATTTTCTTC
Bn-A02-p26653626	A05	182.895	AAGATGTCTAATAGTTGTAGTCAGGCTTTCTAGAAGTTCAGATACAAATG
Bn-A05-p23532489	A05	183.463	AATCAAATCAGTTGGTCCAATTGTTTATCATACCTAGTCCCCAAACAGAC
Bn-A05-p23543751	A05	183.747	AGATGATGTCTGAGATTTGGATGAAATAGCAGCAGCGGAACTTTCGACTT
Bn-A05-p23588992	A05	184.031	TGACCGGACCTAATCTTGAAATTGTTTTCACAGGCTTTTGATGAAGCGAT
Bn-A05-p23547791	A05	184.613	AATTCAGATGAGCATCCACGGAAGAGAGGGACTTTCTCAATATACGACAA
Bn-A02-p26625696	A05	185.478	TTCTTATTATATATTCACGAGATGTTGTGATTACAAGCAGTGATTGTTTA
Bn-A06-p115948	A06	8.064	TCCTCCTGATACCTATGTTTAACAGTTTTCAATGCCGACGACAATCATGC
Bn-A06-p49438	A06	8.275	TTCCTCTCTTAACTGATTAGCCCATTTTACCAATACCATCGTAGCTGCCT
Bn-A06-p15048	A06	9.392	GAGAAAGATGCTTTAACATACTCTCAGGTCCATCAAGCTTCTTCACAGCC
Bn-A06-p137614	A06	9.601	TCGAAGAGATATTCCGGACTTCGTTGTTATGGTTAGTACAGATTGTTAGA
Bn-A06-p163388	A06	9.814	GCCTATATGTTAGCCTCGGAAGATGGCAGCATCCACCTGAAATCTGGTGA
Bn-A06-p172731	A06	10.063	AATATGAATTAGATATTTATATTGTCTAGTTACATAAGTCTAAAACTGCA
Bn-A06-p195449	A06	10.383	ATTCTATCCAAATTATCTTGTTCAATGCAAAGGAGAACATGATGTTGCCC
Bn-A06-p600029	A06	11.42	TTGTTCCATCAACTGACTGTGTCTTATGCGTTCAACGAACCTCCTTTTGT
Bn-A06-p557754	A06	12.244	AAGATGCTTAGGTTATCCGATAATCTTCTATACTGTATTCGTTTTTCTAA
Bn-A06-p621695	A06	12.811	AGCAGATGGAGGTTGTCTTTGTTTTTGATAACTCGTTGTTTTGTTAACAG
Bn-A06-p709547	A06	13.368	TCTCCGTCGCCTTCTTTCTCTTGCATTGCGTGGGGATATATGAATGCCTA
Bn-A06-p947740	A06	13.819	AATGTGAAGACTGAGCAGCCATCATGGAGGGAGTTTACATTAAAAGAACT
Bn-A06-p918871	A06	14.029	ATTGTTCATCGTGTCATTAAGGTAATCTTCATTATCTTCTCTCGGTAATT
Bn-A06-p1232267	A06	14.899	ACTGGTGTTTTTTTTGGAAATATCATACTATTAATTAAGAACAAGGCTAA
Bn-A06-p1278419	A06	15.851	TGCAAGACACAAGAGAAGACATGTTAAACAGCAGTAGTACAAGACGACAA
Bn-A06-p1291667	A06	16.442	TCACGGTACCATCATATGGATGAAGCTGTTTTTTCAGTTGCTATTCTTCT
Bn-A06-p1456521	A06	17.123	AATTTCTCATCAGACTAGTAGAAGAAGGAACACTAGTCTTTGTTGTCCGG
Bn-A06-p1650453	A06	20.027	TTCAGCAGATAGATTAACGTAGAGAATTATGACAGTTCCTCCAGGTCCTC
Bn-A06-p1802123	A06	21.083	AAGCACCATAGGATTGGTTGCCCCTCAAAACATAGTCTCCAACAATATTT
Bn-A06-p1800467	A06	21.127	ACCCAATCCAAACCCAACATTACCATAACCAGATCTGAAAAATGTTACTA
Bn-A06-p1973105	A06	23.193	ATTATGAAGAACAGGTAATTTTTCAACCGTTCTCTTAACGTGGAGAAAAT
Bn-A06-p2185099	A06	23.577	ACAGTTACTTGGACCATATCATGGCTTAAGCAAAATGAGATGCACTTAGT
Bn-A06-p2065936	A06	23.92	GCAAATAATAAGTAATGATTGACCATGTGCGTGTACAATCATGTTTAGCA
Bn-A06-p2268393	A06	26.99	GAAACTAGTTGCCTACATTGACGGTGTAGCTTGTTTCACAAGTAACAGTG
Bn-A06-p2917807	A06	33.127	ATAGTTTTCAGGCCTGGCTCACAGAAAATCAGGGCCTTGTGCTAGCCTAG
Bn-A06-p2729577	A06	35.868	GTTCTAAAACCAAATCAATTTTTATTTAATTGACCTAAACTGATATGAAG
Bn-A06-p3013547	A06	35.964	GATTTCAAAATCCACATAGATTACTCTACTTTCCAAGTGAAAATCTTTTA
Bn-A06-p2973074	A06	36.1	CAAAGAATTCTGCAGTGCCTTGAGGGTAAGACTTTAATTTCACTGTTAAA
Bn-A06-p2981395	A06	36.452	AATCCACGAGGTTCAGTTTCTTCTGGCAAGCATTTGAGAATAATACGAGA
Bn-A06-p3031327	A06	36.612	TTTGTATGATTAAATCAGGTGGATTATCGTGGCTATGAGGTGACGGTTGA
Bn-A06-p3066038	A06	36.856	TTCCCTGGAACTTCATTATTCCAAATAGCTGCGTCGATTCGTCTGCACAT
Bn-A06-p3049884	A06	37.021	CTGTTCCTAGGTATCTTTGGTTCATCAGAATAAGACACACTGTTGGCCGA
Bn-A06-p3146367	A06	37.378	GTGAAATCATTATTAAATGCCAGTAACGCATTTATACAAAAAGGAGAAAG
Bn-A06-p3105589	A06	37.558	GAATTGAGAAAACAGAGTTTTGAAGTTGGTGTTTTATCGTTGTAAGTAGT
Bn-A06-p2756792	A06	37.932	GCTTCATTGGCACTCTCCTTCCGAACACACCATCAACGGCAAAAGGTGTC
Bn-A06-p3177570	A06	38.052	ATATTGAACAATCTCTGCCATGAACGGTTAGGATGTTACATTGGAGCTGT
Bn-A06-p3291936	A06	38.374	ATCCCCGTAACATGTGAAATAATTTGGGCAGCAAACTAAAAACAGTAACT
Bn-A06-p3088460	A06	38.923	TAATTCTTTGGATGAACTCCTTTCATTGCTGCTGATTAGTTGTCGTTAAC
Bn-A06-p3316207	A06	39.35	ATCAATTGATGTTTTCTAGTCCTATCTTATATAATATTATATATACAGTG
Bn-A06-p3325502	A06	39.585	ATTTCTGCCTTGTCTTCCGTTGTGAAGGCATGCTACTACTACTAGCTGAA
Bn-A06-p3278682	A06	39.723	CTTACAGGACAGAAGACTGTGATGGACAAGTTCACTCGCATCGAAGGTGA
Bn-A06-p3528559	A06	40.901	ACCAATGAAATGGTCAAAATTTGCTGCATGTTAACAGAAGAAGAGAAAAA
Bn-A06-p3468374	A06	41.028	GAAGATAAGATGTTACTATCAACTAGAGTATTAGCCTAGTAGGCATGCAT
Bn-A06-p3406041	A06	41.57	TCCACAATGGTTTCAGGTCATAATCTGAACAAAAACTGGAATATGAAGTT
Bn-A06-p3584489	A06	41.756	AAAGCTCCTCCATTTGCAACTTCTTGTACTCTAATTGCAGGTAAACCGAA
Bn-A06-p3414128	A06	42.316	TGGCTATAGTATCTGTTATCTGCATATTGGTTTTAGATGGTGCTAGATTC
Bn-A06-p3867353	A06	43.521	CAAAGCAGATAAACATGGCCGAGCTATAAATATTTTTTAAAACCTTAATA
Bn-A06-p3871984	A06	44.064	AATAAAATACCTCTACGATCTGCTACCAAGATGCCAGCAATTGAACAGTG
Bn-A06-p3587032	A06	44.248	ATTATTGTCATACCTGAAAGTTTCTCAACTCAATTTCTTCTTTGCCATTT
Bn-A06-p3970972	A06	44.912	GTTATCTAGGAATAGAGCTTGAATAAATGATAGCCATCTTGTGATGAACT
Bn-A06-p4060202	A06	47.436	AAGGCTTTCAAATGGAACGTGTTTTCTCTACGTAGAGTAAGAACCTTCAC
Bn-A06-p4316905	A06	48.209	GGAGAGGAACACGACGGTGTAGCAGCGTGGCAAGGGGTATGAACTTTGAA
Bn-A06-p5535537	A06	49.474	AAACAACACCCACCTGCACAAAACACCCAACAGTCACATTGAGTTGATGG
Bn-A06-p5690066	A06	51.814	CTGAATTGACCGAAGACAGTGTTTTGATTTTTCGTCTTCTTCGTCGTCGT
Bn-A06-p5957378	A06	53.043	AATAACTCCACCACCACCGAGCCTTGACCCCGTTCTGAATATCCGGTTAG
Bn-A06-p5767097	A06	53.253	AGTTCAATCGCACATATGCAGCTGTAATTGCCATTCTATTCTCCTGATCA
Bn-A06-p5780982	A06	53.833	CGATGGCCTTAGTAATAAGCTATGTGGTGGGATCCTAGATATTGACGGAC
Bn-A06-p6198128	A06	54.37	ATCGAGGGATCTGGAGGGTAGCCGGGTTTGGAAGTTGAGGAAGACGAGTC
Bn-A06-p6204652	A06	54.53	AGTCTGCTCTTTAGTCTACGTACACGTTCCAAGTTTAGTGTACTGATCTT
Bn-scaff_18181_1-p630071	A06	55.318	TGTTGTGACCATTGAATAAAATGTGGGTATAGATGGTTTTATACAATGCT
Bn-A06-p6182046	A06	56.253	TCTTGCAATTCTCTTGGACATATTCCCTTTGTTAGAAAGCCTAAAATCCA
Bn-A06-p6341389	A06	56.711	GCAACGTCCTCCCACTTTCTATTGATTTTACTGGTTAACCAACTCAAGGT
Bn-A06-p6458266	A06	57.2	GTGTTGAAGATATGACATCCTGGCGGAAACAACAGCTTCAAACTGTTGCT
Bn-A06-p6520301	A06	57.498	GGAGACTATGACTTTGTCGAGCTTGCAAAAACCGGGAAGGTGAAACCATC
Bn-A06-p6646249	A06	58.279	AGTCTCATTTTGCTTTCTCTTAGTCAGCTTGTGAATATATTTTCACCGAA
Bn-A06-p6622319	A06	58.606	GTACCTAACACAGCTGTTTTCCAGAGGATGGATTCATCAAACTTTGCTGG
Bn-A06-p6624464	A06	58.895	AACTCATTGACATACATTGAACATAAACAAACTTGCTTCTGCACAAAAAC
Bn-A06-p6661719	A06	59.171	CCGGGTTTAGTTGATGTTTGATTAGATTCGGTTAACTAAGGAGGATACAT
Bn-A06-p6985717	A06	60.191	ACATATTTAGACGATGGATATAATATAGGAACTTATGAATCTAACGTTCC
Bn-A06-p6971737	A06	60.851	AGAATAATAATTCCATATGAAACCTGAAGAGTAAGTCAGTTAGACAATTG
Bn-A06-p6995492	A06	61.146	GCCTCTGATTAACTCTCCACTGTGAATACTTTATTGAATCTATGGTATTC
Bn-A06-p7384367	A06	62.094	AGTGGGCCTAAGACTTAACAGTTGCCGGGAAATCAACTCTAACCAAAGAA
Bn-A06-p7459843	A06	62.498	AAATTTACACGCTGGTAAAACGTGATATCATCAAGCTTGATGATTGCAAC
Bn-A06-p8200169	A06	63.329	TCGTGAATTTTGTGTGTTTGAGGATACACAAAGCTTCTTCTGTTTAGTAA
Bn-A06-p9020967	A06	63.404	ATGAGAAAACCAAATACAATAATGATTTTGGTGTTAGAAGTGTTTTCAAG
Bn-A06-p8080390	A06	63.633	ATCCGATCCTTTTTCCTATATTATATATAAACAAATCCGTTAAGACGCAA
Bn-A06-p9135772	A06	64.001	GTTTAATGCAACTTCTCTCAGGAAGGTGTGGCACCAATCAATTTGATTGT
Bn-A06-p9299877	A06	64.577	AACTATGTTACCAGAAACTGGAAATGATATAAAAGTATGGAGGCTGCAAT
Bn-A06-p9013844	A06	64.676	ATTAGTTTGGTAGTTTTGAGGAATCTACACAGAAGAAGACAAGGCTTTGA
Bn-A06-p8953809	A06	64.796	GGCAGTGACTTAGACCAGTGAGTATAGTATTCTGATATGCAATAGGAGGG
Bn-A06-p8634648	A06	64.903	TAATTTCGTTCGCATTAAAAACATGAAACGAAACCATTACATACCTTATT
Bn-A06-p10642761	A06	65.282	GCCATGATCCCTCCGACCACGCCTCCTACGTCGAACATTGTCGAAAGGTT
Bn-A06-p19555116	A06	65.852	TCAAGAAAATCAAGAACTCCATCCATCTTAGTACCTTGATCAAATGATAA
Bn-A06-p11919396	A06	66.019	TTTCATCGGGCAATGGAACTTGCTGGCTCTGAGTTCTTACAGGTTTCTTT
Bn-A06-p14878721	A06	67.255	AAGCAGTGGTTTACCCTCTTAAGTGCCTCAAGGAGTTCTTCTCTTCCAAT
Bn-A06-p15375395	A06	67.658	GATTCTTTTTGCCAACTTGTCGTTTTGTATGATGAATAAGACAGTACGAG
Bn-A06-p15662331	A06	68.129	TTTTTGGCCAACGCGTTAAGCACAATAAAAACGTAACAAGTCGCCATAGC
Bn-A06-p15712062	A06	68.353	AAACAACCACTGGAATCTGCCACACCCTAACTACAGTAGAATTGATAATA
Bn-A06-p15760165	A06	68.469	GAAAGTTACACGAAGCTCTTCTTGAAACACTGTATCCTCCTTCATCGCCT
Bn-A06-p16064239	A06	69.163	CTCATGGTTTCTTTGAGTGTGCATTTTAGGAACGTTAGTTGCTCGAGGTG
Bn-A06-p15967529	A06	69.292	AAGTACTATTTAAGAGTATTTCTGATCCATCATTGTCTTTGAAAATTTAT
Bn-A06-p16362555	A06	69.567	TTTTAAATCAAACTGTAAGATAAATGTTTACAAACGTTGTCGACGGTTTA
Bn-A06-p16613538	A06	69.693	ATCTATCTCTCAAATGTTGTGACCAAAGCCGGCCCTGAGATTTTGGAAGC
Bn-A06-p16701773	A06	69.784	GTGTGCAAGACTGAAATCCCAGGAGATTAACCTAAAGGTGCAAGCCAGTC
Bn-A06-p17006799	A06	70.114	TGAGCAAAGGAAACTCCATCAATCACCATAGAACAATGGCTTCTTGGAAC
Bn-A06-p16993923	A06	70.926	ACAGGTAATCCCCTGGCATAATCTCTTTGTAAGAACCTGGCTCCTAATAT
Bn-A06-p17033313	A06	71.142	CTGCGGTAAAATAAACATGAACAGTTAAAATAAATAAATAATTATTACAT
Bn-A06-p17109583	A06	71.419	AACCCATCAGGTACAGCAGCGACTGAGAAGTGAAAAGGGAAAACTATAAG
Bn-A06-p17262265	A06	71.647	CATATATAGTGAGAGAGATTCAAGAGATAGTACTCTCCGATACTGATAGT
Bn-A06-p17331074	A06	72.109	TAACAATATGTGTAGCAGTCATCATATCTATTAGCATATTCTAGCCATAA
Bn-A06-p17737199	A06	73.374	CAACGCACCACCAAGCAGACCTATACTATATATAGTCCGTTTGTGTGGTT
Bn-A06-p17920968	A06	74.003	ACAACTAGCTTTGCTCACTCCTCACTCCTACAAATTGATTAATAATTTAT
Bn-A06-p18220327	A06	74.688	ACCATCCTAAAGCAAGGAGAAAAACCAAAACCATTAAAGCGGATCCCATA
Bn-A06-p17959919	A06	74.858	AACCAAGTGACAGCCTCCATCCCCATTCTCCTTTAATCCTGACCATTTAT
Bn-A06-p18249054	A06	76.045	CAACATAGGTACAAGTTTTAACTTGTGTTTTTGCCAGTCTAGTGAGAAGT
Bn-A06-p18254877	A06	76.148	GTTGAGTATCTTCTGAAGAGAACTGGTGGATTCTCTTCTGCTAGTTCACT
Bn-A06-p18252711	A06	76.335	TTTGCTTCGATTTGTAAGGGTTTTCTTCTCTTTCCTCTATTGATTCTTGC
Bn-A06-p18408257	A06	77.687	AATGACATGGAGGAGACTTGCCAAAAGACGGAATCTAAAGCCAAGGAGTT
Bn-A06-p18502274	A06	78.173	TAATCCCTTAGATTCAAGCAGCAACGCCTGTAGGCTCCCTGAGATTCATT
Bn-A06-p18502399	A06	78.446	AGCATAAAAATGGCCTTTTCATCAATTTTAGTTCGGTTTACTTGTGGATT
Bn-A06-p18573338	A06	80.024	TCTATAAGGAAACTGACCATCAGATGTATGATGTGGAGATTGTAGGAGAC
Bn-A06-p18692755	A06	80.235	TCAGTATATGTCACAGAGGCAAACAAAAATTATGGAGTATATTATAATGA
Bn-A06-p21525576	A06	80.721	TCGTTCTTGTGGAGTAATTAACGGTAGACTTCTCTCGTCGCTTTTGTTTT
Bn-A06-p21445218	A06	82.975	TAATGAAAAATATATTACAATATTCATATGATATAGTTCTTGTTCAGCAG
Bn-A06-p21321797	A06	83.776	CAAAGTTTTACACCGTTTCACACCTCTTGGAACTTCAACAGACTCACAAG
Bn-A06-p21308348	A06	84.746	GATAATGTTTCCTCCAACACTAATAACTACCAGAGGATACTAATGCCGTC
Bn-A06-p21162770	A06	85.646	AACCATCAATTTATTTTGTGACGTGTAATGACTCATACATAAAAGATACC
Bn-A06-p21150622	A06	86.418	ATGACCAATGTTGAAATTAAATTCTAGACAAGTGTTTCTTTGTCAGTTCG
Bn-A06-p21800812	A06	87.729	TTTCCGAACCAGGGGTTTAGTATTGGCATAGTATCCCATCATGTCTTTGT
Bn-A06-p21933776	A06	87.962	TTCCAAGTCCTTTTAACTGCAATGTTGTTAAAATAAGCTGCCAGGGTTAG
Bn-A06-p21825957	A06	88.304	CTTCATCTATCCACCACACGCAATAATTTTACTCTCTGCTAACTAAAGAT
Bn-A06-p21852261	A06	88.456	GCAAGGCATAGAACTACAACTAAGACTAATGCTCTTGATGTGTGTTCCAT
Bn-A06-p22001193	A06	88.613	CTTTATGATTTGTGTCAAATGTGTATTGTAATATTTTTTGTGTAATATTT
Bn-A06-p21896359	A06	89.086	TCGAATCTAGTAGTTTGGTTATTCGGTTAAAATCTAAACCGATCCAGATT
Bn-A06-p21955208	A06	89.368	CATCACTACTTCAATACAGTGGCAGAGGTAGAAAAAGAATCTACCGGGGT
Bn-A06-p22077748	A06	89.666	ACGCTGATGTAGCGAAAGCTTTATATAATAAAACTGAATACAAAGTTAAA
Bn-A06-p22326059	A06	90.262	ACTCCTTGAACAGATTAAGAACGTTAAACTAAATCAAGACTAGCCTAAAG
Bn-A06-p22163702	A06	90.433	TGGTGGGGACCCGAAGCGATGAAGTGGAAGAAGATGTTTTGAGGGCAAGA
Bn-A06-p22121666	A06	90.811	TAAACATGTAAAATTCATGTACCCGTCGAGACCTGAAACCCTAATCCTTG
Bn-A06-p22231737	A06	90.967	ACAAAAGTAACCTAATGTTATATGTTGGTACTGGACTATACGACTCCATC
Bn-A06-p22173832	A06	91.125	CAATTAAACCTAATAAGTGCTAAGTGGGAGGAATCCCCATCAGCAAGAAA
Bn-A06-p22279513	A06	91.563	CGACTCTGGACCAGTTGAAGATTATGTGATGAGTGAAGCCTCTTCGTTGC
Bn-A06-p22383556	A06	92.155	TTGCTCAAAATGATTGAAGATCCTCCCAACTAGTCTTTTCCTAGCTCATA
Bn-A06-p22324968	A06	92.846	AACATAAACTCTAAACCTATCCCCCAAATCGTTTAACACTGCTCGGGAAT
Bn-A06-p22947499	A06	94.488	GCATTGTTGATAACTAGTTATAAATTAATTATTATCCTAAATAGATGTTG
Bn-A06-p22605217	A06	95.362	GTAACATTCCTTCTCCAGGCAACTTGGTTTTCCACATTTGCTTGACTGAC
Bn-A06-p22608192	A06	95.502	GGGGTCCAAAGAGAGGCGCATATGGAGTGAAGATTTTAATTGAGAGGAGA
Bn-A06-p23590868	A06	97.181	AGAGAGATGTTAATATTGTAATAAATGTCAGTTATGATTAATTATTTTGT
Bn-A06-p23983648	A06	99.32	AAACCGTTTTATGGACCAAGGTGGTTGTTGAACTACCATTGAGTTCTTGT
Bn-A06-p24178982	A06	102.96	GTTTTTATTATTAATTAATCAAATGTACTTTGAATACCTTGGAGATTTCT
Bn-A06-p24222064	A06	104.731	AACATATTTTCACTCACGGTTTGGTTGCATCTTTCTTTGACTTCAAGAAT
Bn-A06-p24319329	A06	106.311	GTTTCCACGACCTTGATTAAAGGTGTCAACGTATCTGTCCCAATAGAGAG
Bn-A06-p24557193	A06	107.554	GATTATGAATCTCTTGCAGCTTTCAGTGATGTTTCTGTGTTTGGAGACAC
Bn-A06-p24467652	A06	107.664	CGACGCACGGGCTCTTACCTATAAAACATCAATAGGTGATCAACTAAATA
Bn-A06-p24496051	A06	108.018	GCAAGCAAAAATCTGCTCACATGAGAGTAATTACATGCTATTTTTAGATG
Bn-A06-p24827783	A06	109.23	TTAAAACCATAACAATTAAAAATATTACCGTGCGGTTGCGCGGATCAGAA
Bn-A06-p24890908	A06	109.586	TTAATACGCCTCCAAGCTAGATATTTATATCAGAAACACATTTATGCAAT
Bn-A06-p24922072	A06	109.685	CAGTGCTTAGTGATTCCTGCTGGGGTTTTAAAGTCAATTTCGAAACCTTA
Bn-A06-p24831071	A06	109.876	CTTCGACTTAAATTTGTTTATTTCTGTAATTAGTTTTTCTTGGTAATTTT
Bn-A06-p24834963	A06	110.033	AAAAAATCACATATTTTTGTGTGCCCCTCTGCTTGTATGGTCTGGTTAGG
Bn-A06-p25471463	A06	116.293	GCCTTCAAGCAAAAACAAATTTGTCAGTGAAGCTAGCTTAAATCTTTTTT
Bn-A06-p26101272	A06	121.849	TGATCTCTTTTTCGACTAAACAATGTTAAAGATTGGTAAAACGTGGCTTC
Bn-A06-p26066533	A06	122.134	TTAGTAAAAGGCAGTTCCATCGCAAGGGTTTGAGACTTAAAATGCTACCA
Bn-A06-p26219617	A06	124.47	GATAAGACGAGCCAAACAGATCGATATTTACTGATCGCTACAAGCGGAGG
Bn-A06-p26144134	A06	125.241	TTTATATAGTTTTAATATTCGTGACATATGGTCCGGCTAATTTGCACATA
Bn-Scaffold002856-p544	A07	12.687	TTGTTCACCGGTTTCATGTACACTAATGGCTTGAAGACCATAGATGTACG
Bn-A07-p829095	A07	12.89	TGCATTGCATATTGTGATTATTGTCTCATAGAGTTCCAAACATCGACAAA
Bn-A07-p1197450	A07	13.823	GATATATATATCTAGATGATGAGTGAAATAGATATTATTTTTACATTTTC
Bn-A07-p1135440	A07	14.197	TCTATACATTAAAGAACATAAACGAATCTTTCAAACCTCAAAACCCTAAT
Bn-A07-p1341729	A07	14.593	TATAAGTCAATGTTGATTACACCATATCATCCATAACATCCTTATTATCC
Bn-A07-p1306286	A07	14.69	CCTAGATCCAGAAAATAAACAACGAGACATTGAGAGAAAGTGTCGGAACA
Bn-A07-p1303705	A07	15.031	AATCAAAAGTAGACTGTGGGAACAAGTTGATGATAGAAACAATAAAGATA
Bn-A10-p12324365	A07	16.109	CGACATAGGTTTTTTTGAACTACCGACATGGGTTATAATTGAGTTCTTAC
Bn-A10-p12311753	A07	16.246	AGAAACGTACCCACCTGAATCCAAGAGGAGCCGACTCAAATCCAACCCAT
Bn-A10-p11843630	A07	16.642	TAAATACTTTGTACACCAAACTGTTAGCTTTGAGACGATAAAAGACAACT
Bn-A07-p1564369	A07	16.92	AAACGATTTCGAGAATTCGATTCTCCATCGTGCAAGCGGTGAATCGCTCA
Bn-A10-p11995663	A07	17.026	ATTATTTCATTTAGGATTTTTTACCATCCAAAGTCGAATGATCTTACCTA
Bn-Scaffold000632-p2930	A07	17.072	CTAGCAACATTTTATTTTCTTTGTGCCTTTCTTTAAATGCTGATTTTTCG
Bn-scaff_17882_1-p91894	A07	17.459	ACTTTGCTTCTGTTGGCGGCACATCGATTCCCCGTCTCAGAACCTATGCC
Bn-A10-p12789615	A07	17.546	GCTCCATGAGGGTGACATTGAAGCTGTAAACATCCACTTTTCTTGTATCC
Bn-A10-p12603365	A07	17.711	AATCCGACATCTTGTAGAAATTGAGTGCTTACCTTACTTAAAAAAACTTG
Bn-A10-p12597952	A07	17.816	GATTTCCTCCGAGAAACATCTGACCAACACACACATCACAACACCCAACT
Bn-A10-p3044426	A07	17.867	AAACCGATACCTGAATATCCATATCAGAAGGGGTACCCGAATTTCCAGGC
Bn-A10-p3266570	A07	18.099	TATTAAACAATGTTCTTTTGATAAAACGAAAAATCTAATCTAAACACGAG
Bn-A07-p3163343	A07	18.203	GTTTGTTTGGGAGATATGCAAAAACGAAACCTGTGAGTGGAAGTGAAGAA
Bn-A07-p2976209	A07	18.379	CCTTCGTACAACTATTGCAACCTTAATCTAAAGAACTACAACTCTTCATC
Bn-A07-p4289732	A07	18.542	CTGTTGATAAAAGGGCAAGTGGTGAGCACATATCAAAAGAGCTTCCATAA
Bn-A10-p11894540	A07	20.635	CGCCGACAGTAACTGAAACCTCTAATGTCGAAGTGTCGACAATGATAAAC
Bn-A07-p4607332	A07	21.656	TACTGTCGCTAAGTAATCTGGCTTGTCTTGGCCGGTTCCTAGACAAGAAA
Bn-A07-p5813326	A07	22.047	TTTGATAAAAGATGGATTGGTGAAGAAGGTTTAATGGAATCCATTACTCG
Bn-A07-p5837375	A07	22.26	GAATCCCAAATTGATTTCTTGTAATGCTCGTCGAATTCCGTCTTCCATTG
Bn-A07-p7027400	A07	22.818	GGTTATAGAAGCAAAAGTTTTTGGGAATGGAGTCGAGTGAGGATGTGGAG
Bn-A07-p7055420	A07	23.376	TTTTTGTGAGTTTACTAGCGTTAGGAACAGCAAACGAAATCAATAGACCA
Bn-A07-p7392454	A07	23.934	GAACCGGTGGTGAAAGGATTCAACTTCAGAGATGAAAGGATAATGAATGG
Bn-A01-p18914107	A07	24.083	GTTTGATGAGTTTATGAAGAGACAAGGCTACACTCAGAGTATTCATGATC
Bn-A07-p8185226	A07	25.472	GTTGTTTCCAGCCTTTAATTTTTACAGGTCCAGACCTGCATGTATCAGTT
Bn-A07-p8752561	A07	25.766	ATGAAGTGCCAGCCAAAATACACCTAGTACTAAGGTTTGCCTCTAGAGAC
Bn-A07-p8183365	A07	27.395	CACTCTGACACTCTGCTGCAGTTCTTTTAATTTAATATCCAAAGAGATCC
Bn-A07-p8520077	A07	27.601	TGCAGTGTTGGTCATGAGTTATTGAAGACCAGAGGCTATATATAGGATAC
Bn-A07-p8615961	A07	27.699	TGGAGGGAGAGTCTATTAATCATGTGCTGTTCACTTGTCCGGCTGCTCGT
Bn-A07-p9020570	A07	27.965	ACGGCACTGTTTAATTATAACTAGAGGTCAGCTGGAGGCAGTTGAATCTT
Bn-A07-p8895419	A07	28.777	CTGTAAGAACATCCGTACAATATTTGCGTTGACATAAGTAGAATCCATCG
Bn-A07-p9344001	A07	29.095	TTCTAGACACAATAATATTGGTAATTTTGTAGGGTTTTCTAAATTCGCAG
Bn-A07-p9494829	A07	29.545	GAGAGTGGTTTTGTTTCATTTTGTCAGTCCCAACTAAAAATGATGTCAAA
Bn-A07-p9480985	A07	29.648	GATAAATGAACGTGGGCTAATCCAATTGACGGCTCCAACTTAAAGCAAAG
Bn-A07-p9579307	A07	30.241	GGATATTTGGAGTTAACTTATATGGTTTTATACAAGTCATTGTTTTTTCT
Bn-A07-p9583457	A07	30.661	TTAATCTATATCCCAAAATTTTAAGAGTAATATACATAAACATATGTTCT
Bn-A07-p10128190	A07	34.204	ATGAAAAAACACAAACAATTACATTGGCGTGGGACAGCACATAACAATGC
Bn-A07-p10195276	A07	34.335	GACAGTCAGCTGGGTTGGAGTGTATGGCTTGCCACACGCCAGAGCACACA
Bn-A07-p9867804	A07	34.798	TCTGTGGTTAATTAGGATCCTGACCGTGTTCGTAGGTTTATAAAACCCTT
Bn-A07-p10236552	A07	35.333	GTCAAAGTATTCTATTAACTACAAACAAAATTTTGTTGCCACTGTTCTGG
Bn-A07-p10486045	A07	35.916	TAAATTGCTTGAAGCATGAATGTGGAAGGAAGATACTTGTTATGCAGTTT
Bn-A07-p10780571	A07	36.667	ATATTTATAGTCTCCCTCAGCTTAAGTATTGTTCCTTTGATCTTCTTCTC
Bn-A07-p10750190	A07	37.224	TTTCTTCCATTCTTTCTTCCATGATATTGTACTGATACCGAAGTGTGTGA
Bn-A07-p10995462	A07	38.087	GTTGGATAGGTTCACCCTTAAAATTGGACCTTTTTAAAATAAAATTCCTA
Bn-A07-p11331372	A07	38.939	AACAACTCAACATGTTATAAATTCTACCACTGAAACACAAATTACATAGC
Bn-A07-p11512981	A07	45.297	CTTTGAACAAGGCACAGAGTTAAAGCTAAGGTGGGTATTTATTCTCCAGG
Bn-A07-p11477634	A07	46.262	CATCTTGCAATTATCCACTTAATTCACCAAATGACTAAATTAATACTCTC
Bn-A01-p17052809	A07	48.708	TGTGAAATAAGAGATTTCCAATTTTGCCCTTACGTTTTTTCTCCTCAGTT
Bn-A07-p11611255	A07	48.981	CTATGAACAGAGAGGAAAAAACTCTGTCATTAGATGCAAAAGTAGAAGCA
Bn-A07-p11603894	A07	49.214	CAAAGTTTGAGATGGGCTTGGTCCACAGAGCTTACATCAATTTAGAATTG
Bn-A07-p11660810	A07	49.319	CCAAATGAGATCATCTAATTCTGAATGTACCAGAAGACAATAATTGTTCC
Bn-A07-p11641657	A07	49.482	AGATGATTGGTAGATGACAAAATGGAATTTAAATCAAAGGTGAATTTCTG
Bn-A07-p11951236	A07	49.707	CCGATAATTCTATATGCTTATGAGGATTTATGCAAGACTGCATCAACTGA
Bn-A07-p12050100	A07	49.984	TATCAAACTCACGTGTCACTACAGATATTTAAGGATGACAATTAAGGAAA
Bn-A07-p12318667	A07	50.777	TCTTTGGAATGTTTCTTCCCAATCAACAGCCCAAGTATGGTGTCAATTTC
Bn-A07-p12113648	A07	51.51	TTCCATGGACTTGCGTATACACTATAAAGAGAGTATGGTTTCACTAAATT
Bn-A07-p12337353	A07	52.628	AGAATAGGAAAGGAGGCTTCACTCTTCTCCTTCCTTCGCGCCTCTGACGA
Bn-A07-p12631921	A07	53.21	CTGTGTTTTCTTAATTTCATTTCATACATTCATGGCAAAGGAAACTTCGT
Bn-A07-p12617827	A07	53.89	AGTAGAGGTTATATACAAAGACTCTTGACAGTTCCCAACCAGAGAAGCTG
Bn-A07-p12732142	A07	54.379	GTTTGTTTCTCATCCTCAGAACATGCTTAAGATTATGATTCCTGGAGCGT
Bn-A07-p13167844	A07	55.011	ATTCTACTTATGGTCTTTGCTTGTTCAGTTTGAGGAGTTAGATCCTTTAT
Bn-A07-p12688545	A07	55.349	GGTTGTGCTCTCTTCTCGTGCTTTCTTCATTGATTCAGGAACTGAATCTA
Bn-A07-p12926496	A07	55.607	GTGTCTTTTGGCTTCTTGTAAGGACAATGTGTAGATTTGAAAATGTGTTA
Bn-A07-p12710571	A07	55.83	CCATCGCTGTATATAGACGAAGCAACGAAACCATGCACAGAGAGAGAGAT
Bn-A07-p13259825	A07	56.244	TCATACAAACGCTTTCGATACTCAGTTTCATCAGAACCGTCGTCTTCCAT
Bn-A07-p13278392	A07	56.853	ATTGTACTTGGATGGTGAGGATTGCCTTTTTCATCGTGATCATCTCGGCA
Bn-A07-p13188334	A07	57.098	TTCAGAAGATATTATGGAATCTTGATTAAAGAGGCTTTTGATTCCTCGCC
Bn-A07-p13485321	A07	58.468	GAATGTTTCAAGATTCCAAAAGAAAGGACATCATTCAAGTCTTCTGCTTA
Bn-A07-p13391724	A07	58.985	ACTATACCCTTCGTCGCCTTCATTCACGTGATTCTAACGAAATTATACTA
Bn-A07-p13485722	A07	59.896	GATTTACAAGTGGACGCTTCATTAAACGACATAAACAGTATCAACGAGTT
Bn-scaff_15818_1-p1503896	A07	60.18	CGTATAGATACGAAGTACACTTGCTAACTAATTACCTGCTAAATACATTC
Bn-A07-p13857064	A07	60.244	TTGACTGTCGTTATTACTGTACTTTAGCTTACAAAATAGATTATCTAGCA
Bn-A07-p13543954	A07	60.493	TCAAAATAAACAAAACATTGATTACTAGCAAAAAAGTAAAGAATTCAAAG
Bn-A07-p14002656	A07	61.102	AGCAACCTAAGGAAATTAACATATGAATACCAAACTAAATTTGATCTTTC
Bn-A07-p13767766	A07	61.234	CTTCTCATAAGGCGGATAAGTTTATTGGTTTTAGGGAGGAAACATATAAA
Bn-A07-p13712520	A07	61.434	GTTGTTTGATTTCCCTAGCTCCTTACCCTTAGCTAGTTCCTGATTACTAC
Bn-A07-p13855997	A07	62.361	ATGAAATCTTGTATATTCACTTGTATTATTAACAACCAGACTACTTGGCA
Bn-A07-p14273852	A07	62.541	CCCTTCACAGTTTATTTCGTACTATAAACTTTAACTTCATAAACTGAAGC
Bn-A07-p13971525	A07	62.698	ACAGACAGATAAATGTAAATGTCATTTCCGAAAATAGATACTCAAAAGTG
Bn-A07-p14062366	A07	63.964	ACACTGGCCTCTAATTACGTTCTGTTTTTCCTATTTAGATTACACAATTT
Bn-A07-p14462032	A07	64.095	CTTCAAAATTCAAGTGTGATATCTTCAACCAAAAATAATCAAATGTGATA
Bn-A07-p14144205	A07	64.322	GGTGCACTACCTAGAAAACGAACAAAAGCCAGATGGTTCATGGTATGTTA
Bn-A07-p14736696	A07	65.377	ATCTCAGTGGAAACAAACTAGTAGGTCAGTTTCCTTTGTGCTTAACTAGG
Bn-A07-p14792772	A07	66.005	CTTCCGAGCCTCTTCCAATGGAATTTGACACTACAGTCACCAAACATATA
Bn-A07-p14836793	A07	66.737	TTGCTTTCGATAATGAACATCTTTTGATAAGAACTATACCGTCTGTATTA
Bn-A07-p14623449	A07	66.984	GTAAGACCAAACAAAAACTTCTTACTCTTGTCTATTTTTCTGGTACTTAC
Bn-A07-p14798978	A07	67.395	TACAACTTGAGATTATTATTTGTTTAAGATGGCCAACTACCACCAAACCA
Bn-A07-p14809393	A07	67.7	CACTTAACTTAACAGCTGTAATATACTAGTTTGACATGTAAAGGCATTGA
Bn-A07-p15007983	A07	68.363	TAACATTAAAAAGTCATTTGATCACTCAAATTCGAAATAGTCTAGAAAAT
Bn-A07-p16100507	A07	69.638	TAAACAAAAGAAGATTATGAAGGGTGATGGAAGATGTCAAAATTAAGCAT
Bn-A07-p16872148	A07	69.924	TCCCAGTGTTGTCAGTGACTTTAGCCATGGTTTCTTGATCAATTGACAGA
Bn-A07-p15729378	A07	70.136	TCAGAAACACACGTCACAATGCATTAGCTTTTGCATCAAAATCACCTACG
Bn-A07-p16632905	A07	70.18	ATGTATCAGTTTAGTAAGTTGTAAACCATACTACCCATTTTGGCTATTGT
Bn-A07-p15812852	A07	70.305	ATGCTTGTTTTCTGCTTCTTAGCTGGAGAATCAGCACTTGAAGGTTGCGA
Bn-A07-p15768026	A07	70.522	CTGCACCACCGGACTTACTAGCCACCTGATTTAACGTTGTCTCAAAGTTA
Bn-A07-p16005587	A07	70.989	CCTCAGTTCGCCTATTAGATGCTCTTCTTTTTCTATGTATTTCGTTTCAA
Bn-A07-p17382019	A07	73.451	GGTGGATCTTTATTCTCACTCATTATATCCATATTTGTGATGTCCATATC
Bn-A07-p17148373	A07	74.199	CTTCATGTTTAATTACAAAGCGAGAAAATGTCAACTCTCTTTATTGATTC
Bn-A07-p17312272	A07	74.267	GCAGAGAAATGATTGTGGCATTTTCTATAATCTCCTCCAACTTTTTCTTT
Bn-A07-p18041441	A07	74.738	TCTCCTTCTTCATCTCTCCCCTCTCTAACCAAAATTAATTCTCACTTCTT
Bn-A07-p18021746	A07	75.823	AGCTTGCCCCTTTCAGACTGTTCAGCGTAGTTCCTTGTTCAATACTACAA
Bn-A07-p18265668	A07	76.438	AAACGCCACTCTTCAAGTAGGTGGATAATTCCCCAAGCTAACTTACCTAA
Bn-A07-p18201301	A07	76.711	TAGTTTAATTGGTTCTCCCGCTATCAACCGCAAACGCTGCATTTGTGAGT
Bn-A07-p18208846	A07	76.865	CATATAGTAAACATTTAGGATCAAATATCTAGGAAAGTAATCAGTCTGAA
Bn-A07-p18274656	A07	76.936	AGGAGAATCTTCAAGCACCACAGAACTTCCCTTTAGCACCATTTTCTATC
Bn-A07-p18282722	A07	77.148	CGTTCGATAACAAAGCATGCACGTACAAGCTTTTGGCTATAAAAACTCCC
Bn-A07-p18308378	A07	78.254	GTTCGAGATTTGCAGGTACGAGAAACTATGCGAGAAGATTGTGTTATGGG
Bn-A07-p18326762	A07	78.556	TTGTTGATCATCGATATTCGGCAGGTCGAAATCCAACCAATTAATCTCGG
Bn-A07-p18903215	A07	79.954	ATCAAGAACCAAGAAGGGTATCCAAAATCATAACCAAACAAGCGCGCGTC
Bn-A07-p18919960	A07	80.06	CTCTAGATATTTTCCTATATCTTTTCCTTTAAGAAACAATAATCTGAGTT
Bn-A07-p19186300	A07	81.427	GATTTGATCACAGATCTGTGAAAAAGCTTAACCTCATCACTCTCACATTC
Bn-A07-p19409951	A07	82.216	TAAAAATATGGAAAACGCCATCACTTGCTAACTGCTTTGCTCAGTTCTGG
Bn-A07-p19865918	A07	85.395	TATTTTGGCTCTTGGATTCATAGGTTTTAGAGGTTTAGGATCCGTTCAAA
Bn-A07-p19915062	A07	86.093	CAGCTCCATCGCCTTCTTGGGATCCCTAACTCTACAACAACCAAAGAACA
Bn-A07-p19924753	A07	86.704	ATTTATAAGACAACTTCATATTATCAGATTAGTCGCCTTACGGGGGACAA
Bn-A07-p20190653	A07	87.527	CCTACCTATATTGTGGTCTAGAAACATGCATCCTCAAGGCATTGAGAGTC
Bn-A07-p20231605	A07	89.022	GACGTGGCGCGTGCGTTGGTGTTTTTGCACCACGAGTGTTACCCTTCGAT
Bn-A07-p20467347	A07	90.181	CTGTTGATATGTGCCACCGTGATGGTACTTTGAAGCAGATGGTGGCAAAG
Bn-A07-p20671112	A07	91.129	GGAAACGGTATGGAACAGTCCGGTTAGTTTAAAATAACCAAACTGTTTTG
Bn-A07-p20558164	A07	91.246	TAAGTAAACCAAGCGTTCTTGGCCTCGTTAGGATTTTTAAAGATGTGTCA
Bn-A07-p20675049	A07	91.443	CAGTATTGTACAAAGGTCGACACACAATGAATAACTATGAGAGGGGGAGG
Bn-A07-p20771568	A07	91.663	CCTGATAGACCAGCATCAGCACATAAAGTAACTCAGCAACACGAAACAAT
Bn-A07-p20887568	A07	93.084	TTGTCCACATTCATGTCGGACTCGGTCCACAAAATAAATGATTTACCCAC
Bn-A07-p20986876	A07	93.344	TTGTTTAGACTACTTCTCTTCTCCTTTATGGTTTCACCTTGCCCTGAAGC
Bn-A07-p21875901	A07	93.455	CGCTGCTTCCGCCGGAAGAATGATATTCGACGTCCGAAGCTACGGTGCTC
Bn-A07-p22399700	A07	93.821	AGCTTAGGACTACATCAATGCGTATGATGAAAACGAGGTTTGAATTAATC
Bn-A07-p21095697	A07	93.945	ATAATTTTGGAAAAAGCTCAAGCATCGTTGATATTCTAGCTATGATGCAA
Bn-A07-p21160078	A07	94.307	TAAGTCGGGCTTCTGTTTCCGGAAAGAAGTGGCTCTCTTAGCACTGACTT
Bn-A07-p21354084	A07	94.921	TATAAGTTATAACCTCTAGAAATCAATGATATACTAACATATTAGCCTCA
Bn-A07-p21395576	A07	95.055	AAAAGGAGAATCCTCCCCTCAATTCGAGAAACCACGAAAGGGTTTTACTT
Bn-A07-p21377298	A07	95.229	ACTTATTAATTCTTTGTTTGATTTTCTTTTCATCTAACCATACTTTGTGT
Bn-A07-p21475300	A07	95.403	CAGTATTTCTTTCTTCTTTGAGTTCAAAACTTAACTTGCTAACAGTTCCC
Bn-A07-p21476982	A07	95.735	AAAGTGGGTTTCCTGATTTGCTTCTGGGAGATTGTCTTATGTATGTGTCA
Bn-A07-p21478337	A07	95.791	CAATTTAATTTCCATTGTGATGAAAAGAAACAAAATGTTTCGATTGTGAC
Bn-A07-p21699999	A07	96.284	AGTGATCAATAGTATTTTATTTTACTATCAAATAGCAAAATCAATTCTTA
Bn-A07-p21808739	A07	96.48	AATTAAAGGGCATGTATATACTTGTAGATTGCAATGGAAATGGCAGAGGG
Bn-A07-p21871055	A07	97.541	TACGAAATTAACTATAACTCTATAGGAGTTACCGACCACGGCAGAGTTCT
Bn-A07-p22019732	A07	98.083	ATGCTGATATTTGAAGGAAAAAGACGTAGTGACTTGGGGCGCAAGCAAAG
Bn-A07-p22077654	A07	98.256	GTTGAGTATTAATGTTGAATTTTAAAAGAAGGCTTATCTGTAAATAATAT
Bn-A07-p22169573	A07	98.384	ACTTCACAGAAGCAAACACCAAAGTTAGCATTGAGAGAGATACTAAGCAC
Bn-A07-p22182943	A07	98.571	AATCCAACGGTCAGCTTGTTCACTCATCTCATGATTCCATGACTTGGGAT
Bn-A07-p22282923	A07	98.773	AACTGAGGAAGACGTCGTACTTCCACAGAGACGGACCCCTCGATTCATCC
Bn-A07-p22231852	A07	98.91	TGGACCACAACTATTCATGATATGGTGATAGCGGCTTTGGTGATCACGAC
Bn-A07-p22309183	A07	99.144	TGAGCCAAACAAAGGTCTTACAAAAGCAGTTCATGTTAAAGGACTAACCT
Bn-A07-p22309060	A07	99.326	CCGTTACCTGCCTCAGTCTTTCAAAACCTGAGGTTCTATTTTCTTTGATT
Bn-A07-p22398500	A07	99.839	ATTCAAGAATGGCAAAACATTGGTAAGACTCAGAGCTCATAACAGAGCCA
Bn-A07-p22586713	A07	99.986	AGAAATGGAAATCTTGGTGGCAATGATCGAATTTAGAAGATAGGTTTAGC
Bn-A08-p482401	A08	7.123	CCGCATGTGCGTCCTCGTATGTCTCAGGTAAAGCAAATCAAACACACTCT
Bn-A08-p424009	A08	7.37	TGGTAGTTTAGCCTGGAATAAGAGAGATCGAGCCACGTTCAATATATGGC
Bn-A08-p372048	A08	7.709	TGTTCGGCACTGAAGCAGGGATGGTCATTCATATGAAGGGAAAAGAAGAT
Bn-A08-p626649	A08	8.107	TTGCTTGTGGAGAGTGGGTATGTTTGCTAACCAAATGAGAGTAATGGTTC
Bn-A08-p697434	A08	9.851	CCTACGATCGTTTTTTATTCATTTGACGAGAATACGAATTAGATACGGCA
Bn-A08-p1123899	A08	10.489	AAGTTTCTTAGTTAAAGCAAAGTATTAAGTTTTTAAAAAGCGAATGGTAT
Bn-A08-p15027690	A08	10.611	TAGGATGACTTTAGCATATAGATACTTGACAAGGGATAATAAAGAAGAAG
Bn-A08-p2425057	A08	12.65	AAAAGGTTGATATGCACGATGACGTCATCTCACTCGCTGTTGTCGGAAAG
Bn-A08-p2425488	A08	12.891	ACGAGCAGGTCTACGTTCCTTGGGACAAAAGAATAAAAAAGGGCTAACTT
Bn-A08-p2942782	A08	15.068	TTTGGTTATTCCTAATAAGTCATACAGTACGGGGTTGTTCGTTTCACCAT
Bn-A08-p3068838	A08	15.327	TCCGTTGAGGCCGTGTGGAGCCACTCTTGGGTGAGGTTTCGTGTGAACAC
Bn-A08-p3079647	A08	15.917	TTCTTCTTCAATATGTCATTCACCATTACTGTCATAGCCTCTTTATGCAC
Bn-A08-p8924822	A08	18.248	TACTAAGCTTTATGTGATCTATGAAACCAGACCAGAACATAACAACTAAT
Bn-A08-p6165340	A08	19.13	GAATCTCAGATCAACGAGGTTAGCTTTTGATATTAACTCGTATCTGATGG
Bn-A08-p6299938	A08	19.239	CTCAATCCATCCAATCCATCCCATTCACCGGTCAAGATTGAGAGCGTTAA
Bn-A08-p6887868	A08	19.528	GTAGTAAGTTGGCTTATGAAGTCTCTCAGCATATTGTCCAGAAGTGTTGA
Bn-A08-p6268593	A08	19.987	TAACTCATATTGGGAGTAGTCTTGTCCATCATGGATTGCCATTCCCTAGA
Bn-A08-p8755323	A08	20.141	CCGCCTTGATCCACCTTCGAAGTGACTTGTTTACACACAATTAGATTTCT
Bn-scaff_20497_1-p50935	A08	20.648	CTATAAGAAGAAAATTAGTTAGTAGATTATTTGAAGAGTGCGTTACATCA
Bn-Scaffold000247-p34082	A08	20.913	CCGCCTGCAGAAATAAAACCATAATCAGCTATGAGATATTAAGCCAGTGA
Bn-A08-p10071208	A08	20.961	CTACACAAATTATACCTTATATTATACACCACACATAATTAATGTTGACT
Bn-A08-p10215334	A08	21.218	TGTGTCAAGTCTGGTCTAAAATGTGATATAGCAGAAGCTATCTTGAAGTT
Bn-A08-p11459293	A08	21.876	ATCCCAACTGCCGTCATCCAGCTTGCATTGTAGTCTCGAGCTATCTCCTC
Bn-A08-p12794893	A08	22.811	TAGATTTCATTACAAACCGTTGAAATAAGAAAAGATGGGAAGTGGAATGA
Bn-A08-p13011710	A08	23.794	CTTTGCTGACCACTAGAATATAGATCCTTTCATGTTGCCAAATAAATTGA
Bn-A08-p13030362	A08	24.096	TGTGATCATCAACTTGACTGCGAGGGAGAGGGGGGAAAGAGAACCTGTTT
Bn-A08-p13201183	A08	24.397	CAAAAACTTTACAGTTCCAAATAAATGGTGCTAACCAAGAGGCTTTCCTA
Bn-A08-p13284369	A08	24.887	ATTCAAAGAAACTGAAGAGGATTCTTTGAAACTTTTTCCTGGGAAGATAG
Bn-A08-p13328135	A08	25.077	CAAGTGTCTCTAAGGAAGACGGTAGCGTAATACTCTTTGTACTGATCATG
Bn-A08-p13325281	A08	25.521	TAGACAAACCCCACATACTACATTTATGCATTTTCCTATACAGCAAGATA
Bn-A08-p14014365	A08	25.855	TGTCTTGATCAAAAGCCAGATCTTTATCCGATTCAGTCACCAAACTCTAA
Bn-A08-p14500962	A08	26.115	CTGAAACCACCTTCGAAGCATCAAGTCAACGAGGTATGTTTTTAGTTCTC
Bn-A08-p14067361	A08	26.321	TTTCTTCTGCCAACAGGATTAGGACCTTCTCTTCCAAGTAGTATGAGCAC
Bn-A08-p13484039	A08	26.63	CACCGGTTATGTTTAGTTTCAGAGATACTAGGCTCGTTGGCTAGTTGTTT
Bn-A08-p14554907	A08	27.095	ACAATTAATCTTCATGCTTAATTTAAAAGAATAATTATTATAATTGCAGG
Bn-A08-p14784965	A08	27.914	AGCAGACTAAGGTACGTACGTTCATCTCTGTGTCCTTTATGTGAACTTAT
Bn-A08-p14970925	A08	28.247	CACTAGCCACAACCGAGAAACAACTATCTGTCGCCATGACAAACGCATTA
Bn-A08-p14955455	A08	28.494	GCCCATTATATGATCGCATTCGGATCCATTATTAGCTCAGAGTTGGGCCT
Bn-A08-p15322011	A08	29.862	GATTCCAAAACTAAAACATGTCGATTATACTTGTCAGAATCCAAAGCAAG
Bn-A08-p15033008	A08	30.009	TATGTATATATATTTAATGGACTTCTTAATAACTAACTGTGTGCAAAACT
Bn-A08-p15258493	A08	30.258	ATCAATCACATCGGTCACCTAGTTGCTAATGGTGATGCACATGCATGCTC
Bn-A08-p15710698	A08	30.435	CTTTAACAGAGGTTTCTCTCATTGTATAATAATTAATAAACAAACGTACA
Bn-A08-p15353881	A08	30.623	GAAACGTTGGATTAAAACTTGAAGGAAAACATGTCCTGTGGAACATCGGG
Bn-A08-p15872628	A08	30.822	GAATATTGAGGAAAGGTTATTATTGGGAATTAACACTTGGGGTTACGATC
Bn-A08-p15701695	A08	31.692	GGGGAAGAGTTACAATCAACCGTTGATTCGAGGACAAGTGGATCCCTAAC
Bn-A08-p16111871	A08	33.182	ACTCTAATGCTTAAACTCATGTCCACGTGGAAATTATTGCTTATCCAATA
Bn-A08-p16052172	A08	34.478	ATTGAATAGAAACTAGCGATACCTGATAGACCATGAAACGATCCGGTTGA
Bn-A08-p16286082	A08	35.652	ACTTGCTCTGCATTTCAGGTGAAGACAAACAAAATAAGTCAAATGAAATA
Bn-A08-p16454339	A08	35.841	GAAATTAATGTATCAACTTTTTTATCAAGAAAAATAATTACAAAGGCTGT
Bn-A08-p16562035	A08	36.473	TGATGACACTGATACATTAACATGAGAAAGCTGCTAATGAATAAAAGATA
Bn-A08-p16392743	A08	36.644	GGATACTTTTGCTTGATCACTTACATGAAAGTCACTGATAAAGCATTTGT
Bn-A08-p16575548	A08	36.697	AACTGATGAAACTTGCAGAGTTCTTTGATGGATGTTGTCAGTATGAAGAT
Bn-A08-p16575796	A08	37.502	TCATGTCTGTGCATGAATCTCTGTATAGCCTCTGTGTGATCACACGGTTC
Bn-A08-p16770923	A08	37.588	TTGTTTGTCCTGTGCTTATCTTGTCAATCTTCTCATTGTCTTGACCCATG
Bn-A08-p16714223	A08	37.71	AGTGGGCTTAGTCTATTTATCTTTTTGAGATCTTCTGCTAAAGATGTAGC
Bn-A08-p16770669	A08	38.634	GGGTTATCTTAGAATCCATGGAGAGCCACATAAGCTGCAGAAAGGAAGAA
Bn-A08-p16799210	A08	39.794	GTTATGCGTGCATAAACCGGATCTTGTCAAACCCCTAAACACGCTTGACG
Bn-A08-p16809551	A08	40.306	TTCCTCTGTAGGAGTTGTTTGTCTTATTTGCATTTGGATTTCTAGCATCT
Bn-A08-p16943139	A08	40.491	GGCACTATTGCTTGGACATTCATACGCAGCTTCTAAATTTTCTCTCTTCT
Bn-A08-p16846907	A08	40.974	AGTTAAAAGATAACTTGTACTGTTGAGTACAAAACAAAACAAAAAAACAT
Bn-A08-p17125271	A08	41.826	TGATTCAGCCGCCTCCCAAGAGAATTCATAGCAGCTAAAAGCTATATTTA
Bn-A08-p17094421	A08	42.097	TGCAGGTCGATCACCCAAAGAAGTTCGGAGATTTGGTGGCGCATCCAATG
Bn-A08-p17186790	A08	43.01	TAGCCATACTAAGAGAGCATATCAGTGTGGATCATCGGGAATTCAAGGTA
Bn-A08-p17249190	A08	43.565	ATCAGATCTGGGAGATCGGAGTTACAGAGAGAAGAAGAAGCTGCACAGAT
Bn-A08-p17255997	A08	44.245	TAATCACAGCCGACACCAATGGTTATTTCTGGTTCAAGCATTTTCTAGTC
Bn-A08-p17291598	A08	44.616	ACTATTGGTCCGGAACAACAACAACACAAAGAAGAAGTCAATGCGCCTGA
Bn-A08-p17327135	A08	44.78	TTGTTGTAATGTTAAAACCCATCAATAAATCTGAAACTTACATTCTTTTT
Bn-A08-p17291679	A08	44.938	TTGGCTACCTTGGACAAAGAGGAGGACTTGGGTGAAAAATGCAAAGTAGT
Bn-A08-p17863903	A08	47.055	CTGGCAGAAAGCAATTCAGCTCCACAAGCAAATCGGGATGATCCCAAAAC
Bn-A08-p17932590	A08	47.187	TATATCATTTATGTTGAAAAGCGTTTCCTATTTTATTTTTGTAAAAATCT
Bn-A08-p18107648	A08	47.871	TCAACATGAGTCATCATCATCATGCCCAAAAGGGCAGTTTTTTCATTTAA
Bn-A08-p7611203	A08	48.548	TGTTTGTTTGTTGGTTACCCTGTCGGTAAGAAGGGATGGAATGTATATGA
Bn-A08-p18726458	A08	50.076	CAAAAAGAAAACAAATAAGGATTGTTTTTTCATAGCGAAGACCTTTTCTA
Bn-A08-p18720560	A08	50.226	TATGGTACTAGTATTAAATATTTTGCAGCTTTAAAATTCCAAGTGCCAGA
Bn-A08-p19007302	A08	50.64	GCTCACAACAAGTAAGTGTTTCAATATTCATGCAGAGATAGGCTTAAGCT
Bn-A08-p19052519	A08	50.874	AAATTAGTTCAACTTACTTTAATTCCTTTACTCTCCAAGCTTTTCAGTAA
Bn-A08-p19197746	A08	51.507	CCTGCAAAAAACCACTCTCGTGCACGGGATATATCCGCATTCTTTGTATA
Bn-A08-p19122274	A08	52.413	TGGGCTCTGATTCGACGTTTATGACATCCTCTCACGTTGAACCAACCTTG
Bn-A08-p19173201	A08	53.122	CACTAGACAATAAGAAACCACACAAGATTTGTAAAACATAAGTTTACCAA
Bn-A08-p19284258	A08	55.915	TGCACTAATCTCGTCAAGTTAAATCTGAGGAAAAATCGGCTGGAAGGAAC
Bn-A08-p19327655	A08	56.288	CTTTTCTAACTCCAAAAACAGCAAACCAATAAATCTCTCACCCTACATGC
Bn-A08-p19363491	A08	56.864	TCTCCTGAATATGCACCAAAATCTGGAAAACCAAAGATAATGGGTGTTGC
Bn-A08-p19428204	A08	57.345	TGTCAAAGTTTTTTCATCAGAAATACAAGGATGATATGGTTTTAATAGTT
Bn-A08-p19435224	A08	57.951	AGTAATGCGACGGATAATGCTGTTGAGTTGAAGAAGAGTCTGACGGTTGC
Bn-A08-p19454590	A08	58.133	GCAGAGAAAAAAATGAAAACAGCAGTTGGAATCACAATGATATCTTTCTT
Bn-A08-p19504101	A08	58.232	ATGTATCGGTAAGGTCTTCTTTCATCCACCCAGTACTGCTCTTGGTCCTT
Bn-A08-p19487830	A08	58.36	TGCTCATAAGCCACCAACAACATCTTGTAACTCGTGTCCCATCTCCCTAT
Bn-A08-p19483726	A08	58.457	TTTTCACCCTCCTTGTTTTCAGCCTCAGTCTTTTCACCCTCCTTGTTCTC
Bn-A08-p19573947	A08	58.91	CTGCTCTTACCGTCCTTTTGATTCGTCGTTGAGTCCACGTGGACGTATGT
Bn-A08-p19699523	A08	59.079	AGGTGTTTCTGGGTTTTACATGACTCCAAGAGAGAGATGAGCTTCTCTTC
Bn-A08-p19541990	A08	59.466	TATATCTTTTGTAGAAAGGACTGTTTTGGTGTGCAACTGACAAATGTGAT
Bn-A08-p19802597	A08	60.113	TTTATGAGTGAAATGTCTAAGAGATTGATTATGATAAGGTTTATACAGTT
Bn-A08-p19626269	A08	61.48	CAGTTATGCCCACTAAGCTTAAGGTGCTGCACAATCATTACATGCGATGT
Bn-A08-p19646345	A08	61.553	GAGCTTTGTTCTGCAGGTAGCAAACAAAATATGGTAGCTGACTGATCACA
Bn-A08-p19574453	A08	61.697	AAGTCAATAAAAAGAAGTTGGAAGAACTTGACGCTAAGGATTCGTGAAAA
Bn-A08-p19799335	A08	63.097	GAATTTTCCGTACAGTTTAAGAAAACAATTAACTAGTAATTACTTTATCA
Bn-A08-p19821458	A08	63.69	TGTATGGATAAGTCATAGTGTGAGTTGAATTTAGACATCTACTGTGAAAG
Bn-A05-p8120795	A08	67.543	AAGAATATGTGATGACGAAAACCTTTCTCCTGTTTGCTTCACCAGTTCAA
Bn-A08-p20216535	A08	68.498	TCAGCTTGTGTGCTTTCCCTAAAGCACAGCTTTCGCAAAACTCCAATCCT
Bn-A05-p8120997	A08	68.998	GTGTTTTTTCACCTACATGCAGCGAAGACAGTTACTTAGTACAAAAGGGA
Bn-A08-p20319696	A08	69.969	TTCTTTTCATAATCATCTAAAGATTTGTGCAAACCTTAGCAGTAGGGATA
Bn-A08-p20373317	A08	71.076	ACCCTAAGCTCAGAAGACATGTGATATAAGCGTGTCTCTCATTTCTACTG
Bn-A08-p20373400	A08	71.724	TCTTCTGAGCTTAGGGTTTATTTAATGGGCCTTTGGGCTTTACTTGTTTT
Bn-A08-p20394042	A08	72.256	AAGGGAGAAAGAGAGTGAGATTTTGGTTACTCACTTGTGGGTTTTATTAC
Bn-A08-p20577960	A08	73.538	ATTCCATACTACAATCGTAGCATTCTCCCTTCAGATGAACGCTTATGGGA
Bn-A08-p20476359	A08	74.021	GTTTAAGAAGTAAGCATCTCTCCTTTGTTATAAAAAACCATTTTTTTGTA
Bn-A08-p20490539	A08	74.25	TATGAGGAATCATCCAAAGGTAGAGGAGTCGAGAGAAACGCTGCACGTTT
Bn-A08-p20548890	A08	74.357	AACAGAGGCTTAAGCAGGCTTAAACTTTTTCACCATGTTATTATAGGCGA
Bn-A08-p21077284	A08	77.304	TTATAAACTCACATGCATTTGTGTAGGCCATGTAGGAGTAGGACACGTTG
Bn-A08-p21076987	A08	77.549	CCTAAAAGAAATTTGAGTTCGTATGAAATGTAGTTTGTAGGTTACATGAA
Bn-A09-p675589	A09	5.783	TTTGCTTCTGGGTCCCGATTATATCTCGTTTCCGTTAATGGGTTTTGCTC
Bn-A09-p574205	A09	7.387	AGAGTGAGAGATGCTTTAGCTGTGTGGGATGAGCTGAAAGTCTCTGGTCA
Bn-A09-p972043	A09	7.664	AGCACCTGGTTCTGAGATTTCTTGAGCTTCAAGAATTTCATTTGTTTGAA
Bn-A09-p596014	A09	7.994	TATACTACATGGTACTGCTTGTGCAAACCATATCACACTAGGTTAAAGTT
Bn-A09-p733947	A09	8.48	GAACATAGTCTGGTCAATAATTGGGTGATCCACCTGCAATGAAACACACA
Bn-A01-p26853670	A09	12.623	TAGTTATACTGATTCAATGAATATACATACTGATTCAGAAAGGAATCGAA
Bn-A09-p2609043	A09	19.295	TTTGGTTTGAGAATTCTAATTGTTTTATTTTGTTGTTTTCTCTGTTGCAG
Bn-A09-p2548974	A09	20.005	CTTAATATATATATGTGTAATTAGTTATGTCCCAATTAAAGTATTTGTAT
Bn-A09-p2083933	A09	21.011	TTGGCAAGGTTTCAACCTCGATTTGTCTAATTACATCTGGGTAGACTAGA
Bn-A09-p2065608	A09	21.306	TGAGGAGGGTTAGCATAGAGAACGTAGAGAAGACAAGTCCCTGCTAAAAA
Bn-A09-p1973528	A09	21.811	CTCATGTCATGATGATAAAGGAATGATTTGTCTGGTTCGATTCATTTGCA
Bn-A09-p1541696	A09	23.848	AATCAAAGTACACTTGTGAAGAGAATCTAACCTGAGCACCCTCAGGTTTC
Bn-A09-p1610631	A09	24.579	CTTTTCATCTGTTTTCTGCTTTCAGGGTAACCCTGAACTGTTTTTTGGAG
Bn-A09-p1617368	A09	26.208	AACTAATCTTTATGTGAGACATTAGCCAACTAAAAAATATTTTAGTTTTG
Bn-A09-p3029767	A09	30.189	ATTATCCGGACGGAGTATTAGAGTTAGGAATTTTTGCATTAATCCGAACC
Bn-A09-p3064935	A09	30.552	CCTTAAGTGATTATTTAACAATGCAAAAGCATTAGTCTCTCTTTACAGAC
Bn-A09-p3452203	A09	34.396	TTGGTTGCATAAAAACAAATTACACTTGATTTGGATTAATACAGACGAAC
Bn-A09-p4384911	A09	37.443	GAACCATCTTTAAAACAACTATCAATCTACTCAAGCTCGCGAGTAACAAT
Bn-A09-p4356331	A09	37.59	GCACACTATTATAATGTTCCCCATCGTGGTAAGACCTAAACAAGGGAGTA
Bn-A09-p4351470	A09	37.893	TATATACGTATACTAAACATATGTATAATTGAACAACTACCGTGCCACAC
Bn-A09-p4291965	A09	38.447	TAACCTATAATCCTTGTAATTTCTTCGAAAATCCTGAAATAGAAAAGTCA
Bn-A09-p4207679	A09	39.434	CTGAAGCTTTGAACTTGTTGAGCTCTTGGAGAGTTTTGGCGTAGTTGTGA
Bn-A09-p4164576	A09	41.158	AAGAGAACCGGAATGATCGACAAGAGCTGCAGAGTTTTCACTGAAATGGA
Bn-A09-p3955243	A09	41.767	GCTTGGCTAAAAACAGTCGTCAAAGGTGATCATATCTTTGAGTTGATGAA
Bn-A09-p4021115	A09	41.989	TAGTTCTAAAATAACTAATAGGAAATTAGGCGGAGATTAGTCAGAGATTT
Bn-A09-p4012239	A09	42.122	CGGTCATTTGAGCTTGGGATCTGTTTTTACACTGTATGGAGGGGGAGAAT
Bn-A09-p3908310	A09	42.909	AGAAAGAGAAAGAGAAGGCTTTGATCTGATTTGATCTCCTCTCCCACAAC
Bn-A09-p3940412	A09	43.038	TTCTATGAAAAAGGGCAATTGCGCCATGATTTGTATATTTACTTGCTCAT
Bn-Scaffold000178-p118125	A09	43.135	CATATTGACACGCCAATGTGTCTTAATTTCATCTGATGCGCGAAAGTAAA
Bn-A09-p4433127	A09	44.749	CACGAGGTAAACGGATCTGGATCGGGTCATGACGAAGACGGTGCAGCCGA
Bn-A09-p4459348	A09	45.433	GACTACACAGCCTTGATAGCAATCAGACATCCATTTCACAAACAAATTGC
Bn-A09-p4690204	A09	46.924	TTATTTTGTCCCCAAGCCTTTTTGTTTATATAATTAGTACAACTCAAAAT
Bn-A09-p4862871	A09	47.253	CTTGTTGTTCTTCATTGTCTTTGAGCTGATGAGTTTACGTCATATTTTCA
Bn-A09-p5601358	A09	50.752	AAGTGGATAGTTACAGCTCTTTAAGTCAGAACGAACCTGCTGATTAGCAT
Bn-A09-p5327731	A09	50.857	TAGAAAATTAGGTGCATTCAATCTTTGTGTCTAAATGGTAACGTAAAGAA
Bn-A09-p7071738	A09	52.591	GAATCTGTCTTTAAACACTACTCGTTTCTGTTTCGCAAACTGGTCTGTTG
Bn-A09-p7047022	A09	53.981	ATCTCTCTTATTTGTTTAACACTTCCTCTCTCTATCGGCGAAGCAATGGG
Bn-A09-p6879008	A09	56.515	CAGTGAAGGTCAGAAAACTTCTATCCACTTGAAATGAATCTAATTCATAG
Bn-A09-p6630867	A09	56.584	TTCACCAAAGGCTAATGTTTAAGGCCATGCACCCCATTTCTGGTCTTCAT
Bn-A09-p6010593	A09	57.724	TACGCTTTTACCTTATTCATTCACTTTGTTGTTTTTTAAGCTTGGATGTC
Bn-A09-p7472401	A09	58.051	CGTATATGTAACTGATTGAACAGCTATAATTCGTAGTAGAGGAAAAAGGT
Bn-A09-p15416895	A09	59.526	CCGTGTATGCTGACGGAAATAATAATATTTAACTTTTTATTTGACTATGA
Bn-A09-p8679695	A09	60.66	TGGAATATTATTGAAAATCTTCTTAACTCCTTTTTATTGACATCCTTAAA
Bn-A09-p8770590	A09	61.054	GCAACTTTTATGCAGTGGTTTGAAGTTTTTGGTGTATAACCCCTACTTGA
Bn-A09-p9464949	A09	61.31	TATTTCCTGTCAAGCTAACCTGTAATCTATAATATCACTGAAAAACAAAA
Bn-A09-p9325966	A09	61.826	CAGCTTGGAACATGAATGTCACCTTTGTAAACACACAACATTTCTTTTTG
Bn-A09-p9379347	A09	62.303	CATTTTAACCACAGTTTATATGTGAAGATGATGTAGGTGAAGCTACAATA
Bn-A09-p9512316	A09	62.674	CCAGTTCTGAAAGACTAGTTATGTCGCAGAGCTGCAGTTTTCCTTTTCTT
Bn-A09-p9563670	A09	63.211	AGAATCTGGAACCGTTAGACCCCAAGACAATAAACGATCCCTTGTTGGCA
Bn-A09-p9613588	A09	63.869	GAGTGTTTCGCTACCCAATTTCAATATTCTCCTCCGCCCCTCTCAGTTCA
Bn-A09-p13731617	A09	65.568	TTAAAACCAACATGTCAAAAGCTTTTGATCGAGCAGAGTGGTCATTTCTA
Bn-A09-p13970641	A09	65.7	ATGTTAAATTATTTGATCTGGAAAATTATTGGTTTGGTTTGTTTTGTAAA
Bn-A09-p13729175	A09	65.914	ATAACACTGGTTGCAATTTCCAATGCTGCCTTGTTCGCCGGCAAAGGGGC
Bn-A09-p13626678	A09	66.428	ATAATTAAGGGTTGGGTATACTATTCAACTGATGTGTGAGGGTCTAATCT
Bn-A09-p13515849	A09	66.713	TTTCTGTTTCATAGTCTTTGATTGTGAATAATAGATTAAAGTGGTGACAT
Bn-A09-p10714432	A09	73.562	TTTCGTGTTTGTGTGGCTACAGAGATAATTTGGATCCTAAAAGAAAGTAA
Bn-A06-p19833393	A09	73.594	ATCACGTTGTAGGAGGAGTGACAGTTGACTACCAGGAGTCGAGTCGGTAC
Bn-A06-p19747056	A09	73.783	ACTACAATTCAGGAAAATTGCACAAGTTTATTGATAGACTATGTATTTGA
Bn-A01-p8821722	A09	73.883	TTTCTATTGTTTGGGAGGATTTGAATGCCTATGCGTTGCTTAATGTTCTC
Bn-A09-p19113008	A09	74.047	ACTCACTTCACCTTTCTCAGGATCCTTTTGGGTAAAACTAATCTTGACTC
Bn-A09-p21922178	A09	74.316	ACAATATTGATCTGCTCCTCAACCGAAATATCGTCTAGGTACACCGCCTA
Bn-A08-p9505581	A09	75.288	AGCATACAACGCAAAAATCCCTCCTGCATGCAACAGAAAATACAACCAAA
Bn-A08-p9210562	A09	75.41	CCCTAAAATCTAACTATAATGCTACTCAACATAACCAAATAACACAAGAT
Bn-Scaffold000344-p14352	A09	75.458	GTGCAGGTTTTCATGCATGTAGTTCGTCTGTGATAACTTCTTCGAATTTG
Bn-A08-p9341774	A09	75.506	GACGTCATTACCAAGCCAGAGTCGATGAATGGACAGGAGGATCTGGTCTA
Bn-A09-p11589729	A09	75.761	TAAGGCATGGTGACCACATGGAAGTTGGTCGAGTTTTCAATATAATGGAT
Bn-A09-p19198146	A09	76.176	AATTAGGTGTGATTATTTGGACAGGTCATAACTCTGGATATTTGGGTGGG
Bn-A09-p19578073	A09	76.225	ATCAAATGATCCACCAACGTCCACGGGATGTGGTTCTTCAACAAAATGAA
Bn-A09-p17416038	A09	76.426	AATTTGTTTTGCAAAATGCTTCGTACATTGAGCTGGTCTAAAGTGTGTTA
Bn-scaff_18100_1-p1234948	A09	76.635	TTGTACATAAGCAAAGACTTTCTTTTTGGAACCACAGATGTTCTCCGGCT
Bn-A09-p23382659	A09	78.444	AGGCTACAAGAGTATACTCTCATCTGGTTGGGGAAGGTGTTAAGCCTGAT
Bn-A09-p23461886	A09	79.019	TGCAAATTTCGAGCTTTTCAAAACCTAGTAAAAAGAGTTATTTCACGGAT
Bn-A09-p23713670	A09	79.382	CTTGTCTCGTTCTGCTCACCATGTCAGTGTTGTGTATCTTTAGTTGTCCG
Bn-A09-p23994818	A09	79.489	ATATATCCCCCCTCCCTTCTACTTTTGGCTTTATGTCTGTTTTTGTTTTT
Bn-A09-p23802586	A09	79.904	CGCAGAGGGTAGCTAGCTCGTCAAGGCACCAGTGAGAGTCAGCGTAGCGA
Bn-A05-p15676718	A09	81.545	CCTCTTTAAAGTTCCTAGGCTCTCTCATGCTTGTTATTGACGCTAAGAAG
Bn-A09-p25536905	A09	83.322	ATCAAGAATTAGAGGGGGAGGGGAGGAGATAGCAAATATTTTGTGGAAAA
Bn-A09-p25638072	A09	83.755	CCAATCCAAAATACAATTCTACAAAGAACAAACTCCAAACTTCTTGAGTA
Bn-A09-p25942252	A09	84.948	GTTTAGGAAAGGTATAACAACAAATCCCTTTTTTGCTTACAGATCATTCA
Bn-A09-p26138669	A09	87.081	GCTAGATCGCATGATGATGATGAAGGTTACAACCTAACCAGTGTGATGTT
Bn-A09-p26101323	A09	87.125	CACCATAATACAATCTAATCATTAGAGTTTCCATGGTGAACATACATATA
Bn-A09-p26323563	A09	87.396	TTCAAAGCTTCATCCGCTTGTTGCTCGACCACCATTGTAATAAACTGAGG
Bn-A09-p26809036	A09	88.209	TTTGGGTTTTTACTGATGGATTTCTCCAACGGTTCTAGCGATGGAATACT
Bn-A09-p26721456	A09	88.325	CAAGATTACTCTCTACTCTCCCTTTTTTCTCCTTCTCGATAAGAGTTGCT
Bn-A09-p27607559	A09	90.808	ATTACTCTCCGTTGAATTTATTCAACCAGTTGAATGGAGAAAAAGTAGAC
Bn-A09-p27658438	A09	91.081	ATATCCTATCCATTCTTCTGATAACTTAACCTTTTATGTGTGTCCATCGA
Bn-A09-p27772299	A09	91.736	GGGTTTTTAATAAGAGCGTTTACAGAAGGATCTGTAAATTGCATAACGAA
Bn-A09-p27867800	A09	92.029	GGTAAATTACTCTACATCCATCTTTGTAGCTTAATCACAGTTAGGATTAC
Bn-A09-p27775326	A09	92.126	TAAAATACAGTATTCAAGTGCCTGACGTCGTGGTGGCCTTTTTACTGCTT
Bn-A09-p27992030	A09	92.986	TTATGAAACAAAGAATCTTTCAATGAAACTGTATAACCTGATGACAAAAC
Bn-A09-p28026997	A09	93.271	ATCAGCATTAATCATGGTTTTAATAGCTTTGTTGTTTCTAAGTTATAACG
Bn-A09-p28060237	A09	93.349	GATTTTCCTTAGCTTATGTTAGTTATATACTACATAATTAAGATTTGTCT
Bn-A09-p28202906	A09	94.495	AAATTAAAGTTCTTGATTGATTCTAGAGATTGAGCCCCCACAAGGCCACA
Bn-A09-p28291555	A09	94.771	AAGGTTCTACCTTTCTAATCTCTTCGTAGAAACAAACACTTCATTATTTT
Bn-A09-p28365530	A09	94.949	CAGTTTTGGATTCTCCCATGGGTTTCTGATTCTGGGTTGTTCGAAAGTTC
Bn-A09-p28435678	A09	95.772	TCTTGAATCTTGTTGAGCCACTTTTTAGAATATCATAAATGGGCTGGTCA
Bn-A09-p28500123	A09	96.108	AAATTTGATATTTTGCAATACTATCGGAGTTGGTCTTTTACACTAGCTTG
Bn-A09-p28565331	A09	96.273	TCATTGGTGAAGTTGGGTGTGTTCGTGTGTGTCTGATTTTACTTACCTGT
Bn-A09-p28511369	A09	96.413	TTTCAAGTTTTTCTATTTTCTCATGGGTGCTTATAGCATCAAGGAAGGTA
Bn-A09-p28628739	A09	96.539	CTTTTTGCTAATGCTGTAAGCACGGCTCTGTGTTTGTCATGTGGAAATTT
Bn-A09-p28822639	A09	97.062	GAGGTTAAAGAATAACTGAGACAATATAATCAGTCTACAGTGTCGTGTCA
Bn-A09-p28975119	A09	97.353	TGCTTCCCACGCTATCGTTCTGAGATCATCGATCTTAGCCAACTGCTCCA
Bn-A09-p28918272	A09	97.578	TTATATTTATCTTACCCTCTTTACTCAAAACATCCCAAACATTAGTGGTT
Bn-A09-p29052515	A09	99.192	ATCATCTCATTCGCTGATGGACCTAACTGCGATGCATGTTTTATAAATAG
Bn-A09-p29348596	A09	100.05	AGAGCTCGAATTGTGGGGTATTGCGATGGGTTGGCTTGCATCTATCATCT
Bn-A09-p29416708	A09	100.345	ACAAACGAATCGAACCGGAAATCAATTTTACTAAACAGACAAAACCGAAA
Bn-A09-p29019543	A09	101.582	AGAATCAGCCGGTTAAAGGTTTGAATCAAACGCTACTATGATTATGAATG
Bn-A09-p29086743	A09	102.578	ATTGAAGAGTTGGCTGAGAGTAGTACTTTCATTGAGGTTTCTTATCTCCT
Bn-A09-p30075198	A09	103.01	AGAAGCCCATAATGGAGCGTATTAGACACAAAGTGGCATAAGCAATATAA
Bn-A09-p30119978	A09	103.122	CACTAGAGAAATGCTTCAGACTCCCCCATTCAAGTAAAGTCCACACTCTC
Bn-A09-p30171993	A09	103.644	AAGAATATAATTCCTAACTTCAAAAAAGTTCAGTTCAGATACATGCCATT
Bn-A09-p30233844	A09	104.228	TTCCTAACTAGCCATAAAGACCAAAGAATCCAGGACGCTAGCGGTCCCGA
Bn-A09-p30535727	A09	104.995	CGCGTTTAAATCATTAACATATTAGCGCACGTAACATTTTACATATTTTA
Bn-A09-p30584271	A09	105.271	AACCATAAACAGCCACAACGATAGTTATAAAGGGGTTGCAGCTGTAACTT
Bn-A09-p30601385	A09	106.326	TCTTCATTCATTGAACAAGTAAGTTCCTTCTTCTTCTTCTTCCACACCAA
Bn-A09-p30697212	A09	106.53	GTGGCTTGTCACTTGAACTTTCCATATTACGTGACCGTATTTCTCTTTCT
Bn-A09-p30805314	A09	106.7	CTTTTTGAAAACACAGAACATCAGTTAACCCAAGATCTAAACCCACAACA
Bn-A09-p30800136	A09	107.216	TTCCTGGAAACATTTTATAAGAAGAAAACGAAAGATATGCAGACTCGTGC
Bn-A09-p30887157	A09	107.286	TGAGTTCAGGTGCTCTCTACCTTATCTGACATGTGTAGAGCAAGCAAGAT
Bn-A09-p31013896	A09	107.807	ACACTGTGCGCCTCAAGCTCAAGACAAGAAGTCACCAAGCGTAAGCGTCA
Bn-A09-p31050548	A09	108.769	ATTATTTTTTCAATCCTGCCGTATCACCAGTGGCGGAACTACTTGAGGGG
Bn-A09-p31070303	A09	108.847	ACCGTTAAAAATGGGACCGAAGCCGTTAATTTTTCGTTTATACTTTAACA
Bn-A09-p31049155	A09	109.166	TTTTAGTTCAAATATTGTAAGAGTGTTAACCATCGTTGGGTGGTACGGGC
Bn-A09-p31493152	A09	109.794	TGGACTTCCCTTTTGGTTCTTCACTATACAGAATGGAGAAATCAAGATTT
Bn-A09-p5013589	A09	110.95	GCTTTACAAAGTCGGCCCAGTGAAAAGCCCGTTAGGATTTTGTTTTTTAG
Bn-A09-p31612154	A09	111.196	TGTGGACATCTAAAATAACTAGAAACCAAGGCTCCACAAACTCAAGTGTC
Bn-A09-p31587667	A09	111.555	AGCCATCTCTGAATTTTGGGTTTATTAGAGTTTGCTTCCTCAGTCAACTG
Bn-A09-p4976736	A09	111.67	TTTGGTTTTTGTTTTTCTAATCAAGCCCAGGCATCAAACTGGAAGCCCGC
Bn-A09-p31726007	A09	112.11	AAAATCTTGTAGGTAAATATTTTCACGTCACCTTTTGACTTGCGCATGTG
Bn-A09-p31821192	A09	112.388	TCTAGGCCATCTATTAATTTATCGGAAGATCAAAGATTACAAGGAAAAAA
Bn-A09-p5977032	A09	114.338	ATCAAGATCTCGCATCAAAAGTTTATGTTAAACCTACAAAACCATCTTAT
Bn-A09-p32172515	A09	115.733	ATGTAGAAAACTTAATAGAGTGTATAATGAATTCCAGAATACTACATGTC
Bn-A09-p32275168	A09	115.842	GACAGTGCTGAAACTAGGCCTAGGACGCTGGAACACCAGACCAGGACCGT
Bn-A09-p32223480	A09	115.965	TTAGTTTCCTGTTATCAACGAACGACAGACATGCACGAAGAAGACACTAT
Bn-A09-p32161150	A09	116.093	TTGAGCTTCTCTCTTCTTCTAGCCTTGGTCATGAACAAGAAGATTATGTC
Bn-scaff_15695_2-p423869	A09	116.275	TCGAAAAAGAAAAGAAAAACATCACTGGGAGATATGCATTACCACGGTTG
Bn-A09-p32321534	A09	116.527	ACAGCCTCAAGATTCCAAGAGTCTATGAATAAAGGTCCTCCATAAAGTAC
Bn-A09-p32666778	A09	117.319	ATATCTTCTTTGGGGAGAGAGGAGGATGAGGAAGAAAAACTTGGTTGCCT
Bn-scaff_16197_1-p13988	A09	117.804	ACCATAAAAGACCATGCAGCTTGAATATCAACAGACTAGATGTTTGTCCC
Bn-A09-p32822165	A09	118.938	TGCATTTTGCAGTTGCATCATCATGAACAATATGGTATTTTTGGTTTTCA
Bn-A09-p33344815	A09	119.721	GTTTTTGAGATATAAATGGGAGAAAAAGTGTGATGTCTCTGTGTGTCTCA
Bn-A09-p33542334	A09	121.177	AAAATTTGCCTTATTCATCTCACAAATTTAAATTAATCACGAAAATGCCA
Bn-A09-p33058738	A09	121.915	ATTTCGGCTGCAAATTGATCTTCACATTCGACAACCTCGTTACTTTATCA
Bn-A09-p33428597	A09	122.446	AAGTATTTCCACTGAGAACACTGGACTGATCAAGTGATGGGCAACAACAT
Bn-A09-p33427256	A09	122.519	ATATCTTTTTCTTGGTTTGGCCACTGGCTGAATCGGATCTATATGTGATC
Bn-A09-p33347853	A09	122.586	CTGCTTTTAGCGTTTTACCAGTCCCCATCTTCTGTCGTGTGAACATAGTC
Bn-A09-p34005292	A09	122.973	TTTTTAAAATAACATTGCATTTCTTATATTGTCTTCTCAAAGAGAATTGT
Bn-A09-p33497174	A09	123.286	TATTACTGCAAATGGTGCAGAAAATACCTAATTACCAAATAACTAAGCGG
Bn-A09-p35228442	A09	128.104	TTCTTGTCTTGCACTTTTTTCAAGCAGATCTTTCACTCCATCAACGTTGG
Bn-A09-p35426888	A09	128.534	TATCTGAACCGATAGAGTTAGCTGTACTTGAAAGCACTGTGTGTTCATTG
Bn-A09-p35477936	A09	129.091	ATTTCAGACTTAACAAAACTTGTTTCCTGTACAAAAAAAAAACAACCAAC
Bn-A09-p35472661	A09	129.267	CTTCCGATCTATCATTATTATGAGTTTGTATCCTTGTCTCTTCTTTCTCT
Bn-A09-p35481880	A09	131.406	CAACAGCTTGCATCTCCTCATCTTGATTGTTGTTTTCTTCCATCTGTTGG
Bn-A09-p35508955	A09	132.364	AAGAATCAGTTGCATGAATCAAACTAAGAGTTAGCAGTATGTGAACTTAA
Bn-A09-p35520944	A09	132.668	AAAACAACCTCAACTGGCAAAAAATTGACAGCATATTCCGCTATACAGTT
Bn-A09-p35604358	A09	135.077	AAAATACAGACATTACTAATTATCACAACTTCACAGCCTAATATATGTGA
Bn-A09-p35703402	A09	135.235	GCGATGTAGTTTCCCACCTTGAACATATTCAGTCTTTGAACTCTGCTAGA
Bn-A09-p35681738	A09	135.642	TCAAATAAAAATAAGAGCACAAAATTCAACAGTTGGCTAATTTATATACA
Bn-A09-p35753486	A09	135.758	TGGAGTTGAAACGTAAAGATTCTACCCTAGTTTGATGAGGTGTATGAACC
Bn-A09-p35907846	A09	136.918	TAACAAACCGAATTTCATACCAAACACGACCAATGTCATTTCCTCAAACC
Bn-A09-p35890304	A09	137.445	TAAATTCTGTGGTTTTAATTTTCCTTGAGGTCCTAACCACTCTTCTATCT
Bn-A09-p36200543	A09	138.787	GTAAGTTCTCTACTTGATTGTCTTCTTCATGGGGATTAAACATACCTGAT
Bn-A09-p36248653	A09	139.628	CTTTCTGATAAACCAACTTTAATAGGCTTACAAAGCAATAAGCAAAGACA
Bn-A09-p36455112	A09	141.929	TAACAGCTCTTTCAATTTTAGACCTTGTATCTCTGCCATAGTTCTATAAC
Bn-A09-p36403465	A09	142.548	CAAAATTGGTTTACTAGTTCATCGTGGTTTTTATTGGTTCAGCTAATTTG
Bn-A09-p36456505	A09	142.737	CCAGATATCCTCCCTGATTGGTCAAACTGAATCTCCACGAACTTACCAAA
Bn-A10-p3809773	A10	0	CGGCAGAAGGCGTCGAGATTCGCTTCCATTGACTCCGAACCATCTAAAAG
Bn-A10-p3806889	A10	0.327	TCTCAGATCCATTTTATCTGAATCTGATTTGTGAAAAAGTGAATTGCTTT
Bn-A10-p2833336	A10	0.529	AATTATCTAAACCACTGGATAAACCATAGTAGTCATAATCGAAGTTTTTA
Bn-A10-p2852183	A10	0.585	CATGGGTTCTTTACCTAGTTTAGTAAAAAGCAAAGTTTAATAAAACAAAA
Bn-A10-p2449120	A10	1.386	ATAGGCTGATGAATTTCGTTTTGAATTTAAATAGCACTGAGTTTTTCATC
Bn-A10-p2416648	A10	1.677	AACAGCTGCGGTCTCATCTCTCATAAAACATATTTTCCCAATAGCAGTAA
Bn-A10-p2266029	A10	2.406	AGATGATAATACAAAGGCAACCAACTTCTTTTGCAAGAGGCTTCAACAAG
Bn-A10-p2174162	A10	2.91	CATAACAAATATGCTTTCTAAGAAGTTGGAGCTGGCCCTGTAACTGGTCT
Bn-A10-p2171166	A10	2.935	CCTGGACAAAAAACACTCGCTCTTTCGATGGGGTTGTGTTTGATAACGAG
Bn-A10-p2174043	A10	3.02	TTTACAAATCCGAAGATCTGAGCCAGACTCTGCCAATACTTGGAACACTC
Bn-A10-p2008903	A10	3.612	GATATCGAGTTATGTAAAAGGATATAAATCATAGATACATATCTAAATCC
Bn-A10-p2247699	A10	3.74	CTACACCAAATAACAAGGGGTACAAATGTAGAAACAAGTTAATTCACCTC
Bn-A10-p2092612	A10	4.319	TGATAAAAACATCAACGACAGATCTGAAGCTTGAGTAAGTATTGACATTT
Bn-A10-p1919293	A10	4.893	AATCTGCCAAATAAGATCCCATTCAAGGAGTGAGCTTGTGCACTGAAGAA
Bn-A10-p1461642	A10	5.789	TAAGCGAAGAGCTCAAGCTGTACAAAATCTTAGTTCATAATCAAGCTCTC
Bn-A10-p1370599	A10	5.949	ATACCTTATCATTCTTGTTCTCTAGACCATGCATGAGAGTCTGTACTTAA
Bn-A10-p1414990	A10	6.137	CTATAAGGTACGTGAAGACTAAAAGAGGAACCAAACTAAACTAACTAGCA
Bn-A10-p5746168	A10	6.904	TCGCTCCTTTAGCCTACTGTAAGTAGAATACAGTAAATATGTTTGAAATC
Bn-A10-p1486296	A10	7.026	GCCATCTCGCCGTAGTGAATGATGTAGCGACGAAGGTCTGGGTCAAGTGG
Bn-A10-p1416938	A10	7.522	GGTACATGAAATGACATTGAGTTGTGTGTACTACTAACCATATCCGGCCA
Bn-A10-p6464869	A10	8.031	TTGGTTCGGTGTAGAGAGTGTATAAGTAAGGAGACACAAAACGTAGTGAG
Bn-A10-p510846	A10	8.252	ATGCATGTTTTGCCTTGCCTAATTGTCTTTTGCACTTACGAGAATCTTTA
Bn-A10-p5869175	A10	8.984	AGAGAGACTGATATGTGGTAAAGTTTCTCTCTTTCCCTTTGGAAAATCTT
Bn-A10-p7867506	A10	9.66	ATTTTCCCAATCACCTAGTATCTGATACCGGCTTAAATAAAACTATCAAA
Bn-A10-p7841942	A10	9.888	GGTCCTGCTTCATCGGTTGCTGCATTTACTTTCACCTCTATAGTGAAACA
Bn-A10-p8419569	A10	9.971	GATAATCATTCTTCTCTCTTATCCTAATTTATAAATAAAAATGAGAGATG
Bn-A10-p8656908	A10	10.217	CTCTGCTCCAAGATATTCCTGCAAAGGTGGCATGGGAGCCAGAAGTTACT
Bn-A10-p8965800	A10	10.392	CTTTTGTGTATTCCCTCTCATAGGTTGTTTTGCGTGTCTTGTAGCCGAAT
Bn-A10-p9010950	A10	10.659	TTGCTCTCTGATATGTCTATCTTCCTTACTAGAAGCAAGAAGGTAGTTGC
Bn-A10-p9241008	A10	10.878	TATTGTCTCAAACTGGAATCTTTGGAAAACCAAACCACGTGAAGCTTATT
Bn-A10-p9202216	A10	11.095	TAGCTGATGTTTTGAACCTAGGATTGTTATGAATTGGATATAATAATCAC
Bn-A10-p9015222	A10	11.301	ACAATTGTGCTCCAAATAGAAGGCCCAAGGGATATATAGCGAGGCAAGTT
Bn-A10-p8957186	A10	11.431	GCTCCAGTCAATTTGTTATTTGACAAGTCTCTAAAGTTTAGATTCAAATT
Bn-A10-p9274675	A10	11.739	TAATCAATACTTATTTTTGTTTTGGAAATTAGGTAGCTTTCTAAACGAAC
Bn-A10-p9272156	A10	11.865	GTATGATATACATATAATCAAAGAAGAATGAGATTAGTTGACTGAAAAAA
Bn-A10-p9275540	A10	12.002	TTATCATATACCAATAAATTCATTTTTGTTGGAGATAAACCTGAATAGAT
Bn-A10-p9327364	A10	12.495	GTGAAACGCCTGGAAACCCAAGTATTATATCAAAATATGTCAGAGATCTT
Bn-A10-p9396364	A10	12.785	TCTAACGAGGCCGTATTCAATTATACAAGAGTATCCATTAACTTTATTGA
Bn-A10-p9318940	A10	13.086	ACTTGAAATGCGTTTACATCTTTTTACGGCGATGTATAACATAAATATGT
Bn-A10-p9624125	A10	13.598	GAAACGTCAATGAAACAACCATCATCAGATGCATCACCAAGGATTGTGTA
Bn-A10-p9436205	A10	14.324	AACCAAAGAAGTTTTTAACATACAACAGTAGTAGTAAGCTGCTGCTTCAT
Bn-A10-p9740870	A10	14.584	TCTTTTTAACTGTCTGATTTTAAGAAAGATCAAAGTGTTTTCGAGTGTTT
Bn-A10-p9854395	A10	14.818	GATCCAAAGAGCAGACTACTACACAAACTAAGGCTAGTACAACAATAATA
Bn-A10-p9811809	A10	15.018	TTCCCAATTTGGTTGGACTCAAAACAAGAATCAATTTGAACTTTCTACAT
Bn-A10-p9892016	A10	15.098	GGTCAATCCGATGTATGGAGTTCGATTCTATCGGACAAGAAGAAGGTGTC
Bn-A10-p10244709	A10	16.186	CTATTTACCTTCTCGATGCATCGGATCTTGCGTTAATTGAACTGGGTTCG
Bn-A10-p9694236	A10	16.385	TTCAATGGATTCTTCTCCTCCTCTTCCCCACTCCAAGAGAAGGTATTGAT
Bn-A10-p10361031	A10	17.263	TCATGAAGATCTTTGACTTCCACCACATTCTTAGACAGAGGACGAGACTC
Bn-A10-p10714593	A10	20.046	AGCTTTGAGTCTTGTTCGAATCTTAATCTATGTTCTCTATGATCTAAGTT
Bn-A10-p10387954	A10	20.153	AATTTTGTTGTACGCTCCCCCTGGAAGACAATTGATGCTATTGGTGAGGT
Bn-A10-p10755216	A10	20.792	TCAGCTCACATGGTGTGGATTCGAAAGTAAGTATAGATTTTAGGGGAATA
Bn-A10-p10997884	A10	22.86	ACGTTTAATACTCTCGATGGCATGTCCTGGAAACTGCTATCACAACAGCA
Bn-A10-p10954641	A10	23.363	TCGGTTGCGACTTGTAATGCTGTTTTACTAGGCTGCTTGAAAGTTAAGAA
Bn-A08-p4902282	A10	23.924	AGCCCTAATCTTCATATCCGTCTTTCCTTCGAGATCTGCCATATGACATA
Bn-A10-p11272184	A10	24.838	CTAAAAACATTGTTTAAGCATCACAAGACAAACGAGATCAAGCATAGTAA
Bn-A10-p12933288	A10	25.413	ACTTCACAAGGTGCAGCTATCAGGATCACTAAGAATTTACGGGTGTGTGG
Bn-A10-p13016246	A10	25.663	TATACATTCATACAAAGTACATTTAGTATAGTGGTTCATACAAGAGATTA
Bn-A10-p13031723	A10	25.777	TGCCTGACTCACAAACCAATCTCTATCGATCTCTTCCACACTGTTACACA
Bn-A10-p12938355	A10	26.016	CCTCTTGTGGCAAGAGAACAGGACAGTGTTTGTCTAGTAACGTTTTCAAA
Bn-A10-p13230002	A10	29.269	GCAATTCCATCTATTTTAGGCAGTTTATCATTATAACAAGCAAGTATATA
Bn-A10-p13364232	A10	29.795	CAAAGCCCAACCAGCTGCTCTACTCTCTATTATAGTTCTCAAAAACGACT
Bn-A10-p13401328	A10	29.974	TCACAACTCTCCGTCCTTCACTCCATTCATTAGAACTCCGAGATGGTGAT
Bn-A10-p13162021	A10	30.768	CCAAGTTTGAAGTTACTACTGTCTTTGTCTTGTCTTCTTGTGTTGTTGAG
Bn-A10-p13471114	A10	31.01	TATATGGCCATAGGCCCCCAAATTGTTTAAAAATAAAACTAAAATCGTTA
Bn-A10-p13473460	A10	31.56	CTCAAAAATTGGAATATAAATAGAATTACACGTGCATGTTCACCCACAAT
Bn-A10-p13283073	A10	31.817	CATAAGTCTCAATCTCCACCTCGTAACCACCGCTCTTCATCTCTCCAACG
Bn-A10-p13319988	A10	32.092	CATGTATAAATTTAGGTTGTAAACACAACCATGCCACACTGAAATTCCAA
Bn-A10-p13323873	A10	32.298	GGATTTTCTTCGTCTTCTCCTCGAGGGACATGAACCATTTCCAGACCAAT
Bn-A10-p13681096	A10	32.468	ATTATCGATATTGATTGAGCCTATAAGAACTTTGTGTTGAGATTATTTGG
Bn-A10-p13779014	A10	33.068	TGCTTCTTCCCTTTCCCTCCCTTGGTGTGTTTCATCACACTGCTTCCCTT
Bn-A10-p13818569	A10	33.339	TAGTATAAGATTAAAATCGGTAAAGTGTAAATTACAGGGAGAAGTTTTAC
Bn-A10-p13971602	A10	34.646	TTAGCTTAAAGGTTGGTGAAGGAACGGTGAATTCATTCACCAAGGTCCAG
Bn-A10-p13995725	A10	35.298	ATCTAGATACAACTAGATATTGCTGTAAGGTCCATCCATAGCTCATAAGA
Bn-A10-p13941742	A10	35.618	CAAGGTCATCCGGATTAAGCCCTGCCTTTCCTTTAATCCCACTAGCGTAA
Bn-A10-p14159136	A10	37.868	GGTAGTTATAAGTTATTTGTTTCTTACTAAGAAATCGATCTGTAAAATAT
Bn-A10-p14150442	A10	38.786	GCTTATATGCAGAGTTATGTATCGATTCTGTATCTCAGACTTCCGCCAAA
Bn-A10-p14354612	A10	39.792	CCTCTTTACTATGGGTTTCTGGAGAGCGTGATTCGTAATTACTACTATGA
Bn-A10-p14340467	A10	39.887	TTATAAAGTCACCTGAGCTGACAATAAAAATGCATTTTATTGGCAACAGA
Bn-A10-p14636670	A10	40.181	ATTGATTTCATCCACCATGGAACCCATTTTCCCTGCTTCTTCTGCAGCAA
Bn-A10-p14452598	A10	40.286	TTAATCATTTTGTATGATTGAGGAAGCTTCATCAGATCAGGCGGGGCTAA
Bn-A10-p14464434	A10	40.387	CTTCGACCACTTCTCTGTGCTAGTTTGATTTAGATTGTCGGCTAGTGATT
Bn-A10-p14772624	A10	40.77	TCCGACTTAACTATTCTTCACGGACTCTGGTTTGAAGAAGAATCTATTTT
Bn-A10-p14872849	A10	41.698	TTGGGTACTTTATCAATTTCTTAGTTATATTATTATTATTAAGAGAAAAC
Bn-A10-p14994086	A10	42.155	CTGATATGGTTTTCTTGTAGGACGACGTGCTGGAGAACAGTTTCAATGTA
Bn-A10-p15006053	A10	42.495	TAAAATAATGAAATGAATTATATAAACTAATATGCCGTGTAAATGATGAT
Bn-A10-p15167470	A10	43.437	ATCAATAACATAATTGGGCTTAGATATGTAGTAACATTAAGACCCAATTG
Bn-scaff_17750_1-p1871862	A10	44.2	AGGTTTAGAAGCATATTTATTAAAAATTTAAACAGAGCTCTAAAAGGAGC
Bn-A10-p16377145	A10	44.379	TAAAACCGTGAACTGCATTCGAGAATTTTCATTGAGCAGTGTTGACTGTT
Bn-A10-p16317798	A10	44.993	GTCCGCCAAATATGCCATATTGCTCTGAAACGGGACCATGAGTTCATCAA
Bn-A10-p16421672	A10	45.471	TAAGAAGAATTTTAGGCAGCCAGTTATTGGTTGATTTGTTTTTCTTATTG
Bn-A10-p16357479	A10	46.081	TCCAGGAGGAGGATTTTATAATCATCCAGTGTTTCCTTTTGGTAGCAACA
Bn-A10-p16215165	A10	47.34	CAAAGTCTCAGATATATATCACCGTTGATCTTTGCTGACTTTTCTGGTTC
Bn-A10-p16215351	A10	48.815	GCGGGCACCAGCAACCCAATAACAAATATAAAACCAAACAACGTTATTTG
Bn-A10-p16158770	A10	49.768	GGTGTCAAAGGGTGTACCTTTGTGTCAGATAACTGTAGCTGCATAGACTT
Bn-A10-p16060706	A10	50.452	GTCTTGTCCATGCTTAAGGTTTTTGGGTTTATTTAGTCCAACCAAGCTCG
Bn-A10-p16036488	A10	50.54	CACCACAGTTTCTTCACGTCCAACACCTCCATCCTATTAATCAAATTAGA
Bn-A10-p16030162	A10	51.153	TTGAGAAGGAAGCTGTAGGAGGCTCAGGTTCAGGTTCAGGTCCAAGCGAG
Bn-A10-p16071525	A10	51.656	TCGTCTTCTCCTTCACCTGATTATGACAAACAATATAAAACAAGACACAT
Bn-A10-p16030644	A10	51.966	GAACCATTGTAGAGATCAACAAAAAGTGAAGTGAAGAACTAATTAAGAGC
Bn-A10-p16008207	A10	52.337	ATCAACTTAATTAGTCACTTTATTAACTTTCAATACCGGCAATACACGCA
Bn-Scaffold000306-p22417	A10	53.429	TCCATCTCCAACAGCGTGCAATTGCGTGTTCTATAAATATTAAGAAAAAA
Bn-A10-p15774860	A10	53.721	TCTTATGAACAGTTAATGGCTCAAGATTCATTATCACTCGATTTATTTAA
Bn-A10-p15894309	A10	53.837	CAGATCCAAGACGAAGCATACTAGCACCATTCTCAGTCAATCTTCGTCAA
Bn-A10-p15746238	A10	54.108	AGCGTTTCTATCAATTCACTGATCCTAGATAACAATCATGAGTTCGTTCC
Bn-A10-p15884544	A10	54.272	AGAGCCGGCTCTGAAGACCTTAAACAATTCAGTAAAGATTTTGTAAAAAA
Bn-A10-p15660472	A10	55.035	TGCTTCTGCTTGACGAGCCAGAGCTATTTCATAGTAGATGTCGCGGATTT
Bn-A10-p15719803	A10	55.691	ACTACTTCAAGCATTAGAACTCCGAAGGCATAGACGTCTGTCTCAACAGT
Bn-A10-p15605556	A10	57.523	CCTAGTAACAGTGTTCAGTATCAGCCTATGTTGTAAACCGTTACGTATGC
Bn-A10-p15640144	A10	57.808	TGGAAAACTTCAACGTGTTATTGGTGGATAGTTGCCTATAAACAATTTAC
Bn-A10-p15633321	A10	57.872	GTCTTCATCATACCATACGCAATCGCAAGCTTCTCGCTATGCATATGAAT
Bn-A10-p15458720	A10	58.189	GGAGGTAGGGTTAGGCGGGAAGTTTGATGCCACCAATGCGGTACGTTTGA
Bn-A10-p15300203	A10	59.175	GTATTAGTCTGGTATGAAGCATGATACTCGAAGAGTGTGATATTCTCGGC
Bn-A10-p15265878	A10	61.85	TTTTGTAATTATCTACGTTGGAGAGAGAAGCTAAAACAAAATTTGTCAGC
Bn-A10-p15237000	A10	62.375	ATAAGAATATTCTCTATGTCCATATATAAACTTTTCTTAGTAATGGATGG
Bn-A10-p16620627	A10	63.433	TATTTTTTAACTATTGGTTGCTTTATGACCAGATGGTAGTGTGCTAGTGA
Bn-A10-p16621651	A10	65.075	TAGGTTTGTATCATATAACCAGATCTAGCGCAAATGATAGTTTGGATTTT
Bn-A10-p16849280	A10	65.631	AATCTTCTACTTGAGCTAATAATCAAAGTTTAATTAGGCCAACCAACAAA
Bn-A10-p16918661	A10	66.219	CTGGTAACGTGTTCAAGTTGGTGAAAGTGGAAGACTTAAAAAAATTAAAT
Bn-A10-p16640315	A10	66.87	TTTGAGGCATTATCTGGAGTTCAAATCTCAAGCCCCATTATCTCACTTGT
Bn-A10-p16706289	A10	67.988	TGATCCATCTTCTGATGTTTCCGCACTCATACCTGCTGCATCATTCATTT
Bn-A10-p17327421	A10	68.846	TTGAACCGGCTGTCTTTATTGTTTCTCAGCTGTATTTGAAGACTTTAAAA
Bn-A10-p16932737	A10	69.066	AAGAGAGTAACTAGTTGTTCTTAAGCTACTTCTACAATCTTCTCTTCTCC
Bn-scaff_19614_1-p300765	A10	69.468	TGAGACGAAACTAATATTATATGTTGTTATGGGTCATAGGGAGAAGATGT
Bn-A10-p17262954	A10	69.628	ATTGTGGGACTTTAGCTCATTTTGAAGATGAACCAATGAATGTGAATAAG
Bn-A10-p17302908	A10	69.87	ATTGCAGCCTGTTGAAGTTTTACCACTATTGCCATATTTTGATAGGTTGG
Bn-scaff_19244_1-p21065	C01	0.949	TAAAGAGCTTGTTTAGCTAAACTATCTGCAACCTTGTTGTTTTCCCGGGG
Bn-scaff_19244_1-p23487	C01	1.386	GAGTAAACACAAAGTCCAAAATTAATAATACAGAGGTTTGGTGAAATGTG
Bn-scaff_15838_1-p431092	C01	5.756	AAACTCACGGAAGTGTAGAACAACAGGATCAGCATGGAAGACACGTCCAA
Bn-scaff_15838_1-p536524	C01	6.958	ATCAAGTGAGCCTCTGTACATAGAATCCGACCCCGGAGTGCTCAAGATCT
Bn-scaff_15838_1-p576680	C01	8.062	GTTTTAGTTGTATAACACTAGGACTAAGTACAAAAACAGAAAGTTGGATA
Bn-scaff_15838_1-p793596	C01	9.816	TCATTCAGATGGTGGGAAGCTAAACCCACGAGCAAAGAAAGGAGTCTTCA
Bn-scaff_15838_1-p792117	C01	10.142	ATTTGCAGATACATGAGTAAACCAGTCAAGGAACATTGGCAAGCAGTGAA
Bn-scaff_15838_1-p775566	C01	10.476	TGTTCTTCTCCTTGTTCTCCTCTCTTGAAAGAAGCTTAGTGCTGAGAATG
Bn-scaff_15838_1-p1372150	C01	11.037	ACTGCAGAGATTAGTATCACCGTTCCAGTAGATAATGTCTGCAAAGAAAC
Bn-scaff_15838_1-p1364759	C01	12.528	TCCACAGAATGAACGTACAATATTCGCTATTCACTTACCGTATGTTCCAC
Bn-scaff_15838_1-p1403775	C01	12.916	TCTTCACGGTAACACAACGCTCTCAACATCATATTGATAATGTCCCTGCC
Bn-scaff_15838_1-p2035980	C01	17.099	ATCTAGATAGTAGATGCTGCCTGTTTATTACCTCTATAGTCATGAAACGA
Bn-scaff_15838_1-p2103661	C01	20.944	TACATGGTGAGATGAGACATCACCACTGAATCAACTAAAGCCATTCCAGC
Bn-scaff_15838_1-p2104239	C01	21.299	CCTTTACCTGGAGGATCAGGTGATATTGCAATGAGAAGTGCTTTTGAAGA
Bn-scaff_15838_1-p2253503	C01	23.604	ATAATGATGTGGATTCAGATTCCGACAATGTGATTAGGAGTTACTGTCTT
Bn-scaff_15838_1-p2212925	C01	23.869	GTCCATTCTAATGCAATCAAATCCGGTTACGACTCAGATCTGTGGGTCAG
Bn-scaff_15838_5-p98040	C01	26.373	AATCAATTTGGTACCAAATAAATATATATCGGAACAATATAGAACACATG
Bn-scaff_15838_5-p145161	C01	27.013	AAAGTTGTAAACACAATACAGAAGAAAAGAATATACTATTCATATATCAA
Bn-scaff_15838_5-p308986	C01	29.7	TTTTCATTATTCTTTTGTTGGTTATAACTTATAAGTGTAATTAACGCCTT
Bn-scaff_15838_5-p335984	C01	31.856	TCATGTTTTATCCCCTACCAAGTACACGAGATCTTGGGTTTTCACCATTT
Bn-scaff_15838_5-p371231	C01	33.086	GAGATCCAATCAACATTATGTACAGCAAAATGAATCTGATACACTTGCTT
Bn-scaff_15838_5-p375370	C01	33.331	TTTTGGTATCAATTCCGGTACCGGGTAGTTCGGGTGGGGTTTAGAGCCTT
Bn-scaff_15838_5-p444851	C01	34.924	ATGCCACTCACCTATAATATAGAGAAATATTAAATACAGAGGAGCAATAC
Bn-scaff_15838_5-p478688	C01	35.182	GCTGTTATTTTGTCTGCTACTCTGATTTCGATCCTTATGTTTAAAAAATG
Bn-scaff_15838_5-p434505	C01	36.59	AACTAAAATAGCTAACTAAGAGACATCCTCTAATACAAGACTCGCTATCT
Bn-scaff_15838_5-p779070	C01	37.581	CATGCGGGTCTGTGGAGATGGCCAAACTTAAAGTTGAAAATCTTGCCGTC
Bn-scaff_15838_5-p886564	C01	37.861	CTTGATTGTTAATGTAAATACTTGATCTCAGAATCATGGAGATATCTCAT
Bn-scaff_15838_5-p954588	C01	38.655	TTATGAAGCTGTAACAAGTGTACTTGCTCGTGATCACTGTTTGATACATA
Bn-scaff_15838_5-p1162338	C01	39.273	CATATGCCGTTCCAATACAAAATTTCAATTAGAAAAGACTAGAGAAGAAT
Bn-scaff_15838_5-p1181259	C01	39.682	GCAACATGTCATTTCAGTTAGTAGTCACTGTTAAATTTAGTTGCTTGCTA
Bn-scaff_15838_5-p1190175	C01	39.955	TTAAAAGCACTGGCATTAAAAACGTTACTTTTCAAAATCATTTAATAATA
Bn-scaff_25149_1-p15397	C01	40.25	ACACCTTTTTATTTTTAGAACACCTGTCACTACAGTTAAATTAGACTATC
Bn-scaff_17978_1-p47592	C01	40.779	AGAGTATAAGTTTGGCCGTTTGGATCTTTGGGTCCGGTACAAATCAGTTC
Bn-scaff_17978_1-p52413	C01	41.069	GTTTCCCGGTTAAATTCTGATCTTCGCTTCATGTGGCTCCTCTTCTAGAT
Bn-scaff_19193_1-p1189479	C01	41.349	CAACATATGACAAATAATTAAACAAGACAAACAGCTGAGCGTAAAGATAA
Bn-scaff_19193_1-p1267568	C01	42.01	TAACTCCTAGTTATTACAAAAGTTAACTTTTCAAGAGCCCAAAATAAACA
Bn-scaff_19193_1-p1288594	C01	42.511	AGTAGACAGAAATCTGACACAAGATAGAGAGCTATGGGTAGAGCTGACAC
Bn-scaff_19193_1-p1006117	C01	43.352	TATTTCCTTTTAGGATAGAAAAAATTACGGATGTTCAAAAGATACTCCCT
Bn-scaff_19193_1-p198467	C01	44.17	TTATCCCTAAGATCAAAGCATTTATCTGGAAAGTGCTCTCAGGAGCTTTA
Bn-scaff_17731_1-p231809	C01	45.296	TTTCAAATCGTTTCCGGCTACCATAACACACGAGAGAGTGTAAGAAGTCA
Bn-scaff_17731_1-p266653	C01	45.456	TACATCCAGTGGAACTCAATCATTTTTGTATTAATTAATGGTAAGAGACT
Bn-scaff_17731_1-p159970	C01	45.53	AAGAACAACACATAAGAGATTTGGTAGAAACAGTAACGATTTCCTTTACT
Bn-scaff_17731_1-p532855	C01	46.086	TATCTCAATATAAAGTACATGCTACAGTATGTCATATTAACTCTAAGATC
Bn-scaff_17731_1-p537890	C01	46.526	CTAAAGATGATTCTCTAATTTGAAAATGTATCATTGCAAATTATTTTAAC
Bn-scaff_17731_1-p895552	C01	46.954	GCGAGAAGTTTAATACTACTCCAGAGAAGGAGTATATTCGAAATTGATTA
Bn-scaff_17827_1-p782892	C01	48.081	TTTGTTTGATTTTGCTGGACACTACAGTTTAACTGAAGGAATTATATAAC
Bn-scaff_17827_1-p785945	C01	48.203	GTATAATTGTTTTTATTTATTTGAAAGACATTTAGCATTGAGTAGTTTTT
Bn-scaff_17827_1-p897345	C01	48.406	CTTTTCTGGTCTGGTTTGTCTGTTAGAATTGGCTTGTGATACTTGATGCA
Bn-scaff_17827_1-p936522	C01	49.006	ATGCGCTCTTTCACTTCTTTGCTGTATTCATCAAGAAAAAGTAACCTTTT
Bn-scaff_20210_1-p382526	C01	49.195	TTTAATTTTGTTTTTGTATAACAAATAGATTATGATCTGCGCTTTTAAAT
Bn-scaff_20210_1-p246080	C01	49.341	AAAATTGGAAGACAATTTTTTTGTGCAACAGTTTGGAAGACATATTGTAT
Bn-scaff_20210_1-p161976	C01	49.548	GTTTCGAACTTGTTGTATAATCAGCTCGTTTTCTAGTTCGAACTTAGCAG
Bn-scaff_20210_1-p162115	C01	49.947	GATGTAGGGGGGCTCTCTGCTTTTAGTGCTGTAGTGAAGATTTCAGATGT
Bn-scaff_20675_1-p149133	C01	50.72	AACTTATTAACAGACATATAGCCTACGTATGTATGTATCTGCGTCTGTTG
Bn-scaff_20675_1-p153666	C01	51.454	TACGATGTTTGGTGAAAACAGCTTTCATGTCTAAGGACATGTCCCCTTGT
Bn-scaff_20675_1-p61871	C01	52.037	ATTCTAAGAGAATTGTAAACCATGTGATAATCTTTTTACAAATTGATCAG
Bn-scaff_26996_1-p1929	C01	52.32	AGCGTGAGTCTTATGAGACAAACCCATTCAATGCTATCATTCCTGATTTT
Bn-scaff_28795_1-p31879	C01	53.631	AGGTGTTCATCTGAGTTAGTAAATGACATTCTCAGAAGAAGAAAAGGTCC
Bn-scaff_17369_1-p1059637	C01	54.181	AGTTATTATATGGAAGTTGACCATATTCATGGATGATACTTGGACTACGG
Bn-scaff_17369_1-p1003420	C01	54.368	ATCATGCTATAAAAAGGATCGATGTATAGAACTGTGGTCTAAGTAAAAGT
Bn-scaff_17369_1-p917192	C01	54.66	CTTGGCATAGTAACTGACACTCATCGATTATAAAAACTTTAAATCTAGAC
Bn-scaff_17369_1-p559710	C01	55.959	CCGAAAAACCTCGACAACCGCTCATCTTATAAAGCGTCTGCAAAACCCCC
Bn-scaff_24947_1-p22648	C01	56.497	TATATGTTAGCATATGAACATACAACCACTATAACCTAAACTAGATTTTT
Bn-scaff_17369_1-p32803	C01	56.843	AGCAGTACACAGGATTCGCCATATGATACTTATCATCATGGACCTGTAAC
Bn-scaff_16874_2-p29251	C01	58.299	TTGGTTAACCACCAAGATCTCTGAGGCCTAATGTTGTTAACCTACACTAC
Bn-scaff_19614_1-p53484	C01	59.695	AAAGCTTGCTATAAATCTTAGAATGAAACGAAAATATTCGTGGATTTTGT
Bn-scaff_15747_1-p167954	C01	60.235	TTATCCTATAAAACGTGCCCACCGTTTAGCTGGAAATCACTTGGAGACGA
Bn-scaff_27129_1-p119948	C01	60.883	TTCAAGATTGGCTGCTTAGAAACCTGAGAATCCAAAAGGGGGCTCAGATT
Bn-scaff_15747_1-p785543	C01	60.996	TAGGCACACAAAGTGTGCAGAGACATTACCGTATCATCACATCATTCTTC
Bn-scaff_15747_1-p793614	C01	61.222	CCTCACCAAACACTTCATTCTGATCCTTTGTGCCGTGTTGCAGAAGCATC
Bn-scaff_15803_1-p456059	C01	61.602	AATATTAAAATTAAATTATTCCTAAATGGTGCAATTCACGAGAAACATAA
Bn-scaff_15803_1-p800874	C01	61.821	GTCGAAGGCGGAAGTGTACATGATAAGATGCAGAGAAGATATATACATAC
Bn-scaff_19569_1-p2814	C01	62.29	GAGAAAGAGCCATCAAAGCTCTATCCATAGCAACTGACATGGAAACCTTC
Bn-scaff_22790_1-p752821	C01	62.444	TTTGATCAATTGTTATGGCTTACGAGATCTGAAAACTTGAACTTTCAATG
Bn-scaff_22790_1-p829614	C01	62.619	AGAGTCGCCATGGGTAACAGAGACAATGACAAAAGGAGATTGTGTTTTGA
Bn-scaff_22790_1-p370880	C01	62.749	AGAAGAGCTTGGAGAGTTTTTCAAGACGCTACTTGGCGAAATGGAAGGAG
Bn-scaff_20250_1-p82478	C01	63.09	AAAAATAGTTTCTTTGGAGATGCAAACACATGAAATGAAGGATTTAACTA
Bn-scaff_16691_1-p637815	C01	63.304	TCTGGCGTCTTGCTTTTAGAAAAAACCAACAGCTTAAAAGTCGATTGGCT
Bn-scaff_20250_2-p129421	C01	63.434	GCCAGTGTTAAATGACAATACGATGAATCCCTAGAATTTGGCAGATGAGT
Bn-scaff_19364_1-p380641	C01	63.676	CCCTCCAGCTATAGTCGTTCGTAGTGAAACCTTTGACTATCTCCATATGA
Bn-scaff_16691_1-p1018029	C01	63.878	CTCCACTCGACAGGCCGGGAACGTCGCGGGAACGTCCTTCGGGTCAAAAC
Bn-scaff_15749_1-p251149	C01	64.092	AACTTCTCACAGCGAGATCTAACAATTACTCTTACCTCCTAACCATTTTT
Bn-scaff_20452_1-p86850	C01	64.474	CTTACAAGACATATATCTCTGTGATGATGCAGGTTGAGTAACTCTGCTGA
Bn-scaff_16929_1-p797092	C01	64.583	GATAGAGAAAGGAATGTGTTGTTTTCTAGATATCTTGCAAGTCAAGAAAC
Bn-scaff_16929_1-p310140	C01	64.762	CATGCAGAAAGACAAGTAGCCATCGGTTGTCAGTTTGTCACTCCAACACA
Bn-scaff_16055_1-p409784	C01	64.877	AATGTTGTTTTGTTAGACATAAAATTCAACTCATTTGAAGGGCTCATCTA
Bn-scaff_16929_1-p495739	C01	65.051	GAAGATCTCGAGGCAAGTATTGAATAGATCGAAACGAAGAGTAAAGAGAG
Bn-scaff_16055_1-p410101	C01	65.167	CTGCTAAGTTATATGGTCCATATGAAGTTATAGTAGTGTTTTGAAAACCG
Bn-scaff_16055_1-p449019	C01	65.81	TGGGTCCTTGGCTTTCTGGATTATTTATATACATTGGATGATAGACAGAT
Bn-scaff_16055_1-p612555	C01	66.074	CAAAGAGTGAGGAGAACTATTTCGTATGGATTTTGGTTGGTTATATAACG
Bn-scaff_16055_1-p448968	C01	66.21	AGCAATAGCATAGATATTGACAAGAAACTTTTAGGAAGCTCCAAGATAAA
Bn-scaff_16055_1-p695938	C01	66.351	TACTCCAAAATGAGAACAGTGTGTATAGTAGACTAATAGTAGAAGAAGAA
Bn-scaff_15879_1-p21018	C01	66.664	TCCTTGCGTTGAACTCGTTGAATATCTGGAAGACTTGCATGATTAAAACC
Bn-scaff_16534_2-p310612	C01	66.835	AAGTGAATGGTACCATTAGAAGGCCATGAGGACGGTGGTCTTCTACCGTC
Bn-scaff_16534_2-p158625	C01	67.003	AAAATGTAATTTTATGGTTTTGATAGGAAAACACTATTTTATTGTTTTGG
Bn-scaff_15794_2-p80390	C01	67.463	ATGTACACCGAGTTGCTTGTTTAGTTCTCATCTAACTTTGGGGCATGGAG
Bn-scaff_18039_1-p190363	C01	68.837	AGAATTCTGTTCCGTTGTCACTCCGCAAAGATTTGACTTTCTTAGAGAAT
Bn-scaff_18039_1-p206042	C01	68.929	TTCGTTCCACTCCAAAACCAAACACTTCATTAGGGACCATCATTACATCA
Bn-scaff_17515_1-p50038	C01	71.249	TATTCTCTATGGAAAATTAATAATCCCTTATTATTAGAACTAAAAAGAAC
Bn-scaff_18672_1-p114263	C01	71.587	ATGGTTATTTTTTAATCTAATAATACATTGTGTTTCTATCAGCTAACGTA
Bn-scaff_19168_1-p31612	C01	71.722	ATTCGGTCGTTGTGATCTCTTCTTCACCAGATTCTGGACAATGCACTCTA
Bn-scaff_18672_1-p140782	C01	71.981	ACAAAGACAGCATAGTTAACACTCATTTAGCAAAAGGGTACTAGATGAAT
Bn-scaff_15936_1-p444993	C01	74.227	TATGGAGGCATCAACTACTACATTGTTTCTGGGTATGAAATCTTCGATTT
Bn-scaff_15936_1-p245327	C01	75.414	CAATCACATTGCTGCTGTCTTTGTTATTACTACTGTTGTTTCCCATTCTC
Bn-scaff_21884_1-p110161	C01	75.892	TTGTAGAGGTCCGTTCCATGCCAGTTGTAGGGATCGTTGAGAAGTGCCAT
Bn-scaff_21884_1-p154442	C01	76.075	CCACCGGTTAGATCGTTCCCCCACATAACTAAGTCGGTGAGGTTCGGCAA
Bn-scaff_21884_1-p249667	C01	76.477	AACCGATGATTTTACAAGAAAAACGCTGCGTAGTCGAGAGAGAGGGTCCT
Bn-scaff_21884_1-p638903	C01	76.732	AGAATATTAATAGTTACAACATCTAAAATGCATTCATGCTCTTTAGGCAG
Bn-scaff_21884_1-p819972	C01	79.148	AGCCAAGCAAAACAAGGTTTTCCCTCGCATATCTTCTGCCTGTCTTTATT
Bn-scaff_21884_1-p819724	C01	79.778	TCAATTCGTATTAAATTTTTATCACTGACCGTAAAAGAGGAAAGTGCATG
Bn-A01-p28364600	C01	84.763	GTAATTACCGATTCAAGATATGTTAGAGCGGCTTCTTTGCAAGCATCAGC
Bn-A01-p28447868	C01	85.074	AATAAGTTTCCGATACATCTCACGTGGATACTCGATTAAAGACTACTTTC
Bn-scaff_16691_1-p1470755	C01	85.326	AAGAGAAGAGGGGTTCAACGTGGAACTTCAGATCAAGCATGAACAACAGA
Bn-scaff_22987_1-p12324	C01	85.953	TTGTTTACACCGATTTTTAGAATATTGGTGTTGTCAAATTCAGTTTAGTA
Bn-A01-p27774666	C01	86.601	GTGATGAAGAAGACAAAGACGCTGGAGGATAACTGGGTGCCATCTTGGGA
Bn-A01-p27581056	C01	87.228	TCCATACTTGATCAATATGAATAACACAAGTCTAATTAACTCTAATGATA
Bn-A01-p27797076	C01	88.308	AACGGAGAGATCGAAAATATTTCTTCATCTGTTGGCAAACCAGCAGCAGC
Bn-A01-p27846002	C01	88.537	TGTTATATCTGCAGTAAGATTTGATTTTATCCAAACCATTTTGAGAATAA
Bn-scaff_24117_1-p20746	C01	89.439	CAAGAGTGGAACAAGTCACATTCGTCTAAAAATTAAAAGGCTAGCTTCTC
Bn-scaff_16934_1-p93003	C02	9.086	TCAAAGAGAGGTAATAATTTCCAGGCAAAGTAGGCCAGAAGAGCTCTATT
Bn-scaff_17522_1-p62530	C02	10.224	CCAACTCTGAAGAACCATAATTTATGTTCCTTATGGTAAAACCAACCTCT
Bn-scaff_17522_1-p144926	C02	10.563	CTTTGTTCAACAGTCTAATTAGACACTATCCTGCTCAATCCTTCTTACAC
Bn-scaff_27180_1-p4389	C02	11.294	CACTTCTCAGTGACCCAAGAGCAGCTAAACTCGTGGACAAAATGGGATCA
Bn-A02-p7067463	C02	12.564	TAAGATATATATATATTCTGTTTAAAATCAAATTGCAAAAAGGAGGCCGA
Bn-scaff_20942_1-p453076	C02	14.815	TTGGTTAGGAAGTTAGCAGAAGCAGCAGCTCTCTGTGCTTCCACTTCTTT
Bn-scaff_25704_1-p19623	C02	14.943	TCATTAGCAACCTGTTCTTGATCTGTAGGGTTTTGCTTTAATTGACCAAG
Bn-scaff_20942_1-p245418	C02	15.147	AAGAGCAAGCTGCTAAGGTTTCTTTGATTCAGCGGCAGTTACTTACTAAT
Bn-scaff_25704_1-p13849	C02	15.443	TATTTTATATTTTTATATGTGTGAACTTGTAAATAGTGTTTCTATGTTGA
Bn-scaff_20942_1-p607399	C02	15.58	CTCCTTAGTTCGCATCATAGAGACATCTCTGATCTCACCAATCTTCAAGC
Bn-scaff_20942_1-p170194	C02	15.862	CAAGACTCGACGAGACGACAAACACCGCCGTCACCGCCAAACGCCGCACC
Bn-scaff_16565_1-p1169320	C02	19.469	CTTGACAGAATCTGAGCTCACAGCTTAAGATAAAAGACTTTCTTTGAATT
Bn-scaff_16565_1-p860022	C02	20.245	AAAAAAAAAACCGTCGTTTGTTTCCGGGTCGGGTAAAACGTTAATTAATC
Bn-scaff_27039_1-p71315	C02	21.189	TAGTTAGTAAATATACAAGGATCTAGATTGCATGGAGATTGCATGGAAAC
Bn-scaff_27039_1-p71763	C02	22.473	TACAAGCAGAGGCAAAGCCACGTTACGGAGAGTGGTGGCGCGTGCACCCA
Bn-scaff_27039_1-p405965	C02	23.284	ATAAAGAGACCCTGATGATTTGAAAAGAGCGTTAAAAGAATCAAGAATGA
Bn-A02-p11986866	C02	23.749	CTTCTAAATCTCTTTTAAAGACAACGCACTGCATAGTTTGATGAGTTGAA
Bn-scaff_16704_1-p408389	C02	26.72	TAGAGCCAGGCTAAAAATGATCAATTGTGCCGTTGCAGCTTGCATTGTAT
Bn-scaff_16369_1-p181890	C02	28.399	AATCTACTTGCTTCATAGCTAACAATTGGTTTGAAATGCCTTCAACAATC
Bn-scaff_16369_1-p82394	C02	28.896	CAAGATGGTAAGTTGGACTTATATCACTTCCATACCTGTTCCATTCAGTA
Bn-scaff_16625_1-p124409	C02	29.206	TGATCGATACACCTCGATCAAGTTCTCCACCAAGCGAGTATGAACTCTGC
Bn-scaff_16704_1-p141970	C02	29.405	ACTGTTGTAGCAGCTTGTGCTGGTTGGTAGTCCACATAGAAAAGGATTAC
Bn-scaff_16300_1-p284543	C02	29.728	GTGCTGAGAAAATGCATTAGCCTGGAGAAACTTCATCTGGATATGTGTAT
Bn-scaff_16300_1-p1262494	C02	31.14	CTATTCTACTTTCTTTATTTGTTGGTGTTGTGTAGGTAGAGGAGTTAAAA
Bn-scaff_16300_1-p213621	C02	32.302	AAGTTGTGAGAGCCGATGAACATCCATTTGTTCCTTTGATGCAAGCAGGA
Bn-scaff_23104_1-p193306	C02	34.716	TTAGAGTTCGTTACACTAATCAGAGCGATCAAGAGAAGAAGAAGAAGATC
Bn-scaff_23104_1-p232139	C02	36.788	CTCGAGAGTTTCTTTTTCTCGTTACTGATGATCTCCATTGTTGCTGCTCT
Bn-scaff_16449_1-p555329	C02	37.472	AGGCTTTGTGGTTAGTGATGCTACTGATGTGGAGACGTTCTGTCTGCTGG
Bn-scaff_21705_1-p149315	C02	37.974	CAAGAATATCATCATTTCGCTTCCTCTGGTATAGTGAGGGTTCCTTGGAA
Bn-scaff_16449_2-p37719	C02	38.44	TCCAAAAATATTATAGTATTTTAGGCTCTCTATCAAACTTGGAGAACACG
Bn-scaff_15712_6-p9442	C02	40.802	TCTCCTTCTCTAACATCTCTCTACAGAGCTCTAAGAGGAGAAAATGGGTC
Bn-scaff_15712_2-p321760	C02	42.038	CTATTTAGAAGAATTGCATTTTTTATATTAGAAAGCTTTGGATTTGATTT
Bn-scaff_15712_9-p618165	C02	42.988	AAGATTCCAAGAGTAGAGTCGTATTTAAGGAGATGTGAAGCTTGCTTGAC
Bn-scaff_15712_9-p801464	C02	44.212	CGAAAATAGCATCTGATGTAACTCAACTGTGTCTATCAAACAACAGAATC
Bn-scaff_22144_1-p290034	C02	44.789	TTGAGATAACTTTATAGATCACATTGCAGCAGGTGATGGGCCTGAAGTCA
Bn-scaff_17831_1-p206101	C02	46.566	CACTGGGAATGCATTGTACTTGGTAAAAGTCAAGCTAATGGCACTTGAAG
Bn-scaff_17109_1-p683105	C02	49.816	ATACTGCCACACTAACCATTTTCTCACCGCAGCAGCACCCAACTCTGCTT
Bn-scaff_17109_1-p653803	C02	50.46	CAGAAATTGGAAGCCATTTTCTCTCCTTGATCCCCTCAACAAGCAGATAC
Bn-scaff_17109_1-p626573	C02	52.38	CTCTACCTTATGAGATTTCGTTGGTTATTAACGTCGTTTGATCTAATAAT
Bn-scaff_17623_1-p32036	C02	59.807	ACTCTTAATATAATACTATGACTTGTTGGAATCGGAGGTTAACTAATGAG
Bn-scaff_25071_1-p14638	C02	59.992	ATTTGGGCGGAGCTGTAGTCGCCCTTTTGAACTCCTGATGGATTCCAAAC
Bn-scaff_17721_1-p271439	C02	62.033	TGAAAAGTAACAACATGAATCATATACAATATAATATTAGTTAAACGAAT
Bn-scaff_17721_1-p251095	C02	62.254	GATATTGGTTACTTTTTGAATTAAGCTGTTTTATTTATTTTGGTTGGTGT
Bn-scaff_17177_1-p836129	C02	62.949	AACTTCTGTGACAAGAGACTCTGCCATAGCAAAGAATGTTGAGTTTGTGG
Bn-scaff_16139_1-p1393867	C02	71.311	CAAAAAGAGAGACCTCAGAGTTTTTTGCGAGAAACCTTAATTCAAGGAAA
Bn-scaff_16139_1-p1090344	C02	72.126	CCTAAGAAGGCCTTGTCTCCTGCATCGGCTGTTTCTCCTTCTCCTCAAAC
Bn-scaff_16139_1-p978370	C02	72.423	TCAGAAGTGAAGACTCCTGAAAAATGGAACGTTAAGGTTGGATTTGAAGT
Bn-scaff_16139_1-p921558	C02	72.974	TAGCACCAGCACCGAGCCTAGCGATTAAGTCCTTAGTTGATTCGATCTCT
Bn-scaff_16139_1-p927769	C02	73.099	CTTTGGTACACTGTGAAGTACATGAAATACCTAGAACAGAGACGATATAA
Bn-scaff_16139_1-p721705	C02	75.159	AGGAGAAAATCTTTGACGGATATGGGCAAATGGTGCATGATCGCCGCGAC
Bn-scaff_16614_1-p1995102	C03	0	ACCACCACAAACACAAACACTTGTTCTTCTTCTTTTGTTAGCTCCCCTGT
Bn-scaff_16614_1-p1999158	C03	0.57	TAAGCACACATTTCTTAAAGTTTAATACATTACGTTCTGCCGTGGAACTG
Bn-scaff_16614_1-p1649933	C03	0.854	TTTCTTTTTGTATTTAAAGGATCCTGTAAACCTTTAAATTAATTGACAAG
Bn-scaff_16614_1-p1720604	C03	1.138	GTCGGATTAGTCTATCAACCAATACGAAACGTCCGATCTAATCAGACCTT
Bn-scaff_16614_1-p1695386	C03	1.992	GATCATATAAGCTCATAAATTAAATCTCATTGAGTGTTCTTACCTTCATA
Bn-scaff_16614_1-p571357	C03	2.276	TTGGGGAAAAAGTAAGCACATCTTTGAAAGAAGCTACAAACCTGTTGAGA
Bn-scaff_16614_1-p562041	C03	2.56	CGTTGACGAGCAGCCACGTGAAAACCAACGCTCTTGAATCACAACATACT
Bn-scaff_27198_1-p449626	C03	3.7	AGTCATTAGCTTGTCCAAAACAAGCAATTCAACCGATAAATCTAGCTACT
Bn-scaff_27198_1-p221778	C03	3.984	AGTGTATATAGGTTAAGAGTTGGTTTCCATGAACAAAACTTAAGAAAAAG
Bn-scaff_18936_1-p93643	C03	4.841	GAGATCTCTCATGAGTTAAAAACATTGAGATCTAAACAGATGAACACGAG
Bn-scaff_18936_1-p918572	C03	10.566	GGAGGAAAACTTGCACGTGACATGGACACGCATATATCACACTCTCTCAC
Bn-scaff_18936_1-p936043	C03	10.973	CTCTACTAGACTACTAGTCCATGTATTATTATTTCTTGATTATCACATCA
Bn-scaff_15877_1-p143213	C03	14.237	GCACAAAAATTTAGAGAATATTGTTCTGGAATTTCTTTCCAATTACAACA
Bn-scaff_15877_1-p178765	C03	15.819	AATCCAGTTTTGGATTCCCAACTGTAATCGTGTTGTAGATCGTCCGGGTT
Bn-scaff_15877_1-p416968	C03	17.402	AGAAATAATGTATACCGTCGTCTCTGGTTATACATACACAAGTGAATAAT
Bn-scaff_15877_1-p294806	C03	18.548	TGATGTTGAAGGTATTAATTAGGCTTTTCACAATGTTGAGTTTACCCTTG
Bn-scaff_15877_1-p617921	C03	20.572	CAAACGCCAGCTAAACATTCTACATGTGAACAAAAATAAAACTCATCAGC
Bn-scaff_15877_1-p649699	C03	20.859	AAAAGGAAAAATTGTAATGTTCCAGTCGTTAATTATTTTGTGTAAACCAA
Bn-scaff_15877_1-p730349	C03	22.008	GTGAGGAGGGCTCAAGATCATTGAGCAAAGGTAGTCGTGAAGGAAGGGTA
Bn-scaff_15877_1-p754954	C03	22.868	AACAAGTAGAAATGTTATAGAGAATGGATCTCTTTGACGGTATCACATCA
Bn-scaff_15877_1-p773307	C03	23.152	GGATATCTTTGGTATCCACATATTTGCATGTGTGTACAACATTATATTAG
Bn-scaff_15877_1-p802484	C03	24.301	CGATGACTGAATAACGCAATGTCAGTAAAAGGTTTTGTAAGAGAGACAGA
Bn-scaff_15877_1-p862840	C03	25.447	AAATGTTAATAAATTAGCATCCATTCGATTGTTAATTTTGCTATTTACTT
Bn-scaff_15877_1-p926737	C03	27.658	CCTCTGGAATTAAGTCCACCAGCTCAATCGAATGTGGTTATAGTCATGGA
Bn-scaff_15877_1-p907858	C03	28.025	ACTCTGCTTTCTTATAATTTTCATATTAATCATACAAACATGATATTTTT
Bn-scaff_21778_1-p177121	C03	30.782	CAGAAGGCGTTTAGGAGAAACAAAGCATAATAACTAACTCAAGTAAAGGT
Bn-scaff_21778_1-p287475	C03	31.081	GACTATGAAGCTCATTACCCTGCCAAATATAGCAACAAAATGGTTGCAGT
Bn-scaff_21778_1-p287068	C03	31.688	AAAAATTTTCCAACACATACAAGTACTTATGCTTGTCAGTACAATATTAC
Bn-scaff_22728_1-p1402207	C03	32.608	ATCAAAGACTTTCCTCTTAAAAAATATGTTTTCCAGACAAGAGATTATCA
Bn-scaff_22728_1-p1397539	C03	33.215	GTGTCTGGGTGGAAAATCAAATAATATATTGAAGAACATGGGCCGTAATA
Bn-scaff_22728_1-p739547	C03	36.1	ACGAATATTAAGTATCTAAGGCTCAGTGGAACTGCGATAGAACAAGTGCC
Bn-scaff_22728_1-p1343876	C03	37.674	CTTTACATATGGTAACATGCATGGTTGTATATGTTGAAAGTTTGAAACTG
Bn-scaff_22728_1-p489216	C03	38.922	TAGAAGCCACCATTTTTATAATCAGAAAATCCCAGATTTAGATGGAAGAA
Bn-scaff_22728_1-p240412	C03	39.857	TGAACGCTGCTGTTCGTTATCTAGCTAGCAAAGACTCTACCGTGGCTGTT
Bn-scaff_22728_1-p283916	C03	40.801	GAAATTGGGCTATTTCGTTTTGAGTTTTGCACTATAAATTAAAAGCAAAG
Bn-scaff_18322_1-p2583107	C03	42.688	TTTTTATTAAAAAAACGGATTAGTTAGACATATGTGGACTTTATATGGAA
Bn-scaff_18322_1-p2385043	C03	44.552	ATATATAAAAACATGTCAATATTTGTTAATGCTTAGGCCTCGTCTAGGAT
Bn-scaff_18322_1-p2151196	C03	45.447	CTAATGGGTACTTAGGCTATATATCACATATATATACAAGATTCATATAC
Bn-scaff_18322_1-p1952288	C03	46.933	GTCAGAGACTGGTGGTCCTATAACTATCCATTTCAATTCAAGTGTTCACA
Bn-scaff_18322_1-p1728591	C03	47.217	TGATCCGCTAATCATATGCGTACTTACGTTAAGAGTATCCGATCATATAA
Bn-scaff_18322_1-p1655555	C03	47.79	TCAACTGACACTGTGAGTAGGAAGCTAGAAGAGGTTTTAAGTTCTGTCTT
Bn-scaff_18322_1-p1371341	C03	48.664	TCTTTACGTTATGTGTGTGTATCTTCTTCATCATAAATGAAATGCTTTTG
Bn-scaff_18322_1-p920570	C03	49.53	ACGACATACAAGCATATGAGTTTATCCATTTTTAGGGGTAGTCCACATTG
Bn-scaff_18322_1-p796160	C03	50.407	AATTTAGCGAAATTTTAACCGAACCGGGTTTGGGTCCCTTACACACAACA
Bn-scaff_18322_1-p453952	C03	50.991	CAATTGTATTTTTGTATCCAATTTTACCCGTCCTGAATCAACCATTCCGC
Bn-scaff_21312_1-p681690	C03	55.502	GCTTGTGTTCCCTTTCTTGTTGAAGTTCTCAATAAACTCGTTTTAAACAC
Bn-scaff_21312_1-p102482	C03	57.917	ATCTTCAAGTTTTGTAACAAAGTACAGGGAGCTAAATTAGAATGGTAATG
Bn-scaff_21312_1-p169902	C03	59.633	TTCAGTAGTTTTCTGACTTACCATTCACGCTTCATAAATGCAATAATATC
Bn-scaff_23954_1-p1107090	C03	61.656	CTGAAACATTCTACTTGTGAATGGTGCCGAATAAGCTTGCTAACGAAAAA
Bn-scaff_16002_1-p2298646	C03	64.518	TCTGCTCTAACCGGTTTTTTAACTTCCAAAATAACACTGAAAGTTCTGTC
Bn-scaff_16002_1-p2316736	C03	64.802	CTGACGAGTGATCAGTGTCATGGTTTCGCCCATTTGGGCGTGTCCACATG
Bn-scaff_16002_1-p2136013	C03	65.372	GTATGAAAAGTCTTTAGACAAAAGACTGTAAATTGAAAAGCATTCCATTG
Bn-scaff_16002_1-p1803014	C03	65.942	ACTTATGTAATCAGTGTAGTGTTATTATGTAGATTGTGACACATAAGCAT
Bn-scaff_16002_1-p1154894	C03	67.955	CAAGCTCAACATGCTGAGTGTAGATCGTGATTCAGGTTTGTATACTAAGA
Bn-scaff_18936_1-p1265461	C03	69.392	TTCGGTTCCTTGAAAGGAACACCTGGACAAGGGATTATACTCAAGTCTGA
Bn-scaff_16002_1-p251938	C03	70.533	GAAACACTTCACTTGACTCCATAGGATACTGTTCGACTCAAAAGGCATGT
Bn-scaff_22466_1-p209191	C03	71.391	TATGCAACTAAGGAGCAGTTAAAACTTTGAACTTTCTATTTATAGATGTT
Bn-scaff_17658_1-p32459	C03	74.433	GATCCTGATAGCTTGGTTCTTGCAATAGGTAATATATTCTAATTACTTAG
Bn-scaff_16352_1-p647232	C03	78.319	TCTCTTGTACCAGACCTAGTTCTTGGAATTTGGGTGGTTAGGTCTTGGCA
Bn-scaff_16352_1-p720619	C03	78.617	TATCTTTTGACTGAGTTCCTCATGTGACATTAGGTTGGATCTGGAAATAC
Bn-scaff_20646_1-p800991	C03	84.05	GTCTTCGTTTTAAAGGCATTTGGAGGCGATGCAGCGTTTTAATCCGAAAC
Bn-scaff_20646_1-p832827	C03	85.068	TCTGTTTTGAGACTTATTTCTTCATTTTAGATTAAACTCTTCTTTCTCTT
Bn-scaff_20646_1-p860741	C03	85.41	CACTTGTAACATTGCCTCTTGAATTGATATATCATGAGAAAACCCTTGAA
Bn-scaff_20646_1-p920407	C03	86.051	CTTGAGAATATGTTGCGATCAAGAGTGATCAGTGATTTGCCTTGCCAAGC
Bn-scaff_20646_1-p702004	C03	86.335	CTTAGACCTCTCCCGGCCATAACAAGAGAACGGCATCCTTCATTCGGAGG
Bn-scaff_20646_1-p275054	C03	87.397	TGCATGCAATATCTTCGAAAAAGAAATTATAAAGTAAAAGTACTAAAACA
Bn-scaff_27677_1-p250638	C03	88.05	AGGTATGAGCTTTGTGGTTAAACATGAGGTTTTTGTTTGTGGGTTCTTGT
Bn-scaff_20646_1-p257447	C03	88.411	TTTTCTACTTAGAAGTTCCTCTTCACTTTATTCCTTCTTCTGCCACTCAT
Bn-scaff_20646_1-p210307	C03	89.211	TTGGATATTCAACCAGTTTCGGTTCAAGTTCGGTACTAGTTTTTAGAATC
Bn-scaff_20646_1-p144469	C03	89.498	GGATCTTAAAAGGTTGCCATCATACAAAGTCAATATTTAAATGATTGGCG
Bn-scaff_28509_1-p34128	C03	90.667	GGTGGGAAACTCTTAATGATTTGGGAAAAGGTTGTGCATACTTGTCATTG
Bn-scaff_17521_1-p1398928	C03	105.65	GCTATGAGATGACAACTCCAGGTATGTATGGTCAGAACAAGTTGGGAAGA
Bn-scaff_17521_1-p842968	C03	107.408	ATCAGACTAGGTACGTAACTGGAACTAACTAATACTCTGCATGCCTATCT
Bn-scaff_17521_1-p584297	C03	107.99	ATGCTTGTGATGCAGTCCGTGTTTCTGTTCTGGTACTATCTATTGAAACT
Bn-scaff_17521_1-p511054	C03	109.142	AGAGGATGATAAGTTTGATCACTAGTTGTAGAGATCATCATCATCTGCAG
Bn-scaff_17521_1-p508913	C03	109.449	CCGGACACTGAGATTTTCTGTGAGGGTGAGCCGGTGAAGAGAGAGGATGA
Bn-scaff_17521_1-p506051	C03	109.748	CTTGACTTGTCACATGTGAAATCTTGAGAAAATGGTTGTCGTGCTTGTAC
Bn-scaff_17521_1-p88281	C03	112.808	CGGCTTGAGGGCAGTCTCTTGATGATTAACTTCGATATCCATTGGAGTAC
Bn-scaff_17521_1-p37024	C03	114.62	CGAGTTGAAACCAAAGGTGATGGGAGCAGAAGCGCTTGGAGCGGCAGCAG
Bn-scaff_17298_1-p87638	C03	116.118	CAGTTTCATTTCACAAACAGCTCTAGCCATTTTTCTGACAGCTTGGAACT
Bn-scaff_17298_1-p52724	C03	116.422	TTGAGAATCATGAGTATGAAAGGGAATCGGTCATTTCATTTTCTCTAGTT
Bn-scaff_17298_1-p1170798	C03	126.865	GTTCTCCACAATCAGCTGCTTTGGCTTTGGGTGGTGCTCGTACACAGCCT
Bn-scaff_17298_1-p1218613	C03	127.181	CCAACACTGTCAAACCGGTTACACTACATCCAATATGAATTAACAAGGAT
Bn-scaff_17298_1-p1964250	C03	132.323	GACATATATCTTCATCTGACCTCTATGAATCTCAGTCTTCCATGGAGCAA
Bn-scaff_23350_1-p765525	C03	133.929	CAACCACTCTCATCAGACTATCAAAATAAAATGGGCCAAATCGTTCACCG
Bn-scaff_20103_1-p133338	C03	134.585	TTCAACACTTCATATGTATATTAGGTCACTTTTTTTTGCTAAATATATTA
Bn-scaff_20103_1-p379028	C03	135.52	CCTTTGAAGCCAAGGTAGGTTTGCTTTCACAATGCTTTCAGATTCTTTTG
Bn-scaff_16310_1-p46017	C03	136.216	TCCATTGCGTTGCAGAGAACACATGTAGAGTCGATATGAGGGCACCATCT
Bn-scaff_19026_1-p215949	C03	137.235	CTTCAATAAATTGATGAAAAACATGTGTCTTGTATATCTGAGTCGGCTTC
Bn-scaff_20079_1-p21999	C03	137.616	AGATGCGGAAAAGTTGAAAAGTTTGTCTTGTGACCTTTGAGGAAATCATG
Bn-scaff_19026_1-p55713	C03	137.969	AAATCCACATCTACTCGTTTATATTTTTTGGGCATAGAACATTAATTTAT
Bn-scaff_16822_1-p96591	C03	138.336	AAACACACATTTCTAAAATCTACACAAACAGACCATTGAAAATTTGAGTG
Bn-scaff_16822_1-p139438	C03	138.674	TAGATCGGACTATCACAGTTAGTGTTTCTTGTTTAGCATTGTGTGTTTCC
Bn-scaff_16092_1-p69804	C03	140.827	GTCAGTTAAAACTTCACCAGAGAGCTTTGTAAATGTGTGTTTTCACGGTG
Bn-scaff_16092_1-p23514	C03	141.26	AACAAATTCTCATGAATAATCTACATCTGCCACTGTCCGTAACTCAGTAA
Bn-scaff_16092_1-p846667	C03	142.548	AAGCATGAGACACCGCTGGATCAAAGTCTACTCGACTTAGCTTTAAAATC
Bn-scaff_16092_1-p863250	C03	142.972	ACACCGTTACTACCGTCGTGATAATAACTCAACCTAACAAATGATAAAAT
Bn-scaff_16092_1-p865136	C03	143.625	GAGATCAAGAACCGAATCTGAAGCCACAAGATCATACAAGTGTTGGGCAC
Bn-scaff_16130_2-p713723	C03	148.14	GTGATCCTATCTCTGATGGAATGCCTCCTCCAAGATGATTGGAATCTAAA
Bn-scaff_16130_2-p707487	C03	148.458	GCACGACCTCAAGGTATGGACACTCCTTTGCTGATTCCCATTGAAAGTTA
Bn-scaff_16130_2-p484981	C03	148.771	CGTGTTATGAGAAAGCAGAACTTGCTTTCGCTGGTGGAGCCAACTTTACT
Bn-scaff_15695_1-p383012	C03	149.092	GAAACATTATCCCATTTTTACCTGTTGTATGTCTTGGGTTTAGGGTAATG
Bn-scaff_26320_1-p236701	C03	149.41	TATCTCATTCTCACCTCAAGCTGCTCAGGGCCACCATAAATGTAAAAGCA
Bn-scaff_26320_1-p220462	C03	149.694	TTTATCGGAAAGTTTCTCTACCTTATGTTTGATTTTTCATCAGAAAGTAC
Bn-scaff_25094_1-p305972	C03	151.424	TGTTAATCGGGGCAATAGATGATCCTGGTATAAACCGGAAAACATTTCAA
Bn-scaff_17044_1-p531625	C03	151.993	TGTAAAAGCTAATTTCGAAAGCACACAACTGGACAATAACAAAGAGAAGA
Bn-scaff_17044_1-p529538	C03	152.563	TCATCTGCGTTGTTAAGCTTGGATCTGTTGTTTGCTTTGTCGATCTAGAG
Bn-scaff_17044_1-p522803	C03	152.847	GCTGAGACGAAACTAATATTACAAGTTTAGGATTAGCTTTGATTCATGAC
Bn-scaff_18356_1-p293063	C03	155.464	TGTTCTACCTGATTGCTCGTAGCTTCTTTAGTTTCATTGCTTAGATGATT
Bn-scaff_19310_1-p37363	C03	157.689	CCAAACCTTGTCTTATATGAATATGATGTAGGGAGTACAGAAGACTCTGT
Bn-scaff_19310_1-p73626	C03	158.328	TTGATCCAGCAGAGCAGTACACGAGAGGAGAGAAGGCGGAGGAGCCGCTA
Bn-scaff_19310_1-p202435	C03	158.632	CAAATATACCTCAAGACTCAACTATAAAACAAGATCGGTAACCAACCTTT
Bn-scaff_19310_1-p209197	C03	159.107	AGTTACCAGAATCAAAGAATTTTCCACATACGGAAACTAAAAGGAGTTGT
Bn-scaff_19310_1-p254099	C03	159.6	GAAATATCATGAATGAAAAATCAGCAAAATAATTTTTCTTAACAAATACT
Bn-scaff_19310_1-p432715	C03	160.055	AATTCTTGGTATCGAATGAACGTAAATTATCAGTACTGCATATACCTCAA
Bn-scaff_19310_1-p276048	C03	161.201	AATAACATTGCAATGTCCACATATCATAACACATGTTACATGTCCACCAC
Bn-scaff_19310_1-p279861	C03	161.486	AGATAAGACAGACACGCGTGTAGGTGGGCCCATGTTTGGTGGACATAAAT
Bn-scaff_19702_1-p314492	C03	164.652	GTATGAGTGTTGCGCTTCACCTTCTTGATTCGCTGAAAGAGTGGGGTCTC
Bn-scaff_19740_1-p114198	C03	167.85	CGATGATAATCTCAGCGCTCTGGTTAGTTTCTTGTCTTTTTCATCATATA
Bn-scaff_16135_1-p257329	C03	171.675	GCAACACTTCAGAAACTCTCTCCATGTCTAAGAAGACACCTCCTCAGGCG
Bn-scaff_16135_1-p309577	C03	172.294	AGTTACCAGTTGAACACAAAGAAGCAATATAATTATAGAAGAGGGATATG
Bn-scaff_18849_1-p350498	C03	173.521	TTGGGTCTCTTCAATTCCTCCATTTCTTCTGAACAGGCTATAACTGGAGA
Bn-scaff_18849_1-p189161	C03	174.743	AACTATCAATAAGATCTATCACGTTAAGCACATCTCTCTACATGGTATCA
Bn-scaff_17440_1-p818548	C03	175.973	TGTGGCGTTAAAATAAAATAAATTCTCAACTATAGACGTCAACTCAAATG
Bn-scaff_17440_1-p590665	C03	176.541	AGAAACCAAGTGTTCATATATACTGTTTCAGCAGACAAGAATTTTAATTA
Bn-scaff_17440_1-p364477	C03	177.111	ATATGTAGTCAGAGCCAGTTTTGGTAAATCAATGTTTGTAAATCACTTGC
Bn-scaff_17440_1-p268977	C03	177.725	CTTGATGGTCAGACTGTGAAGACGGTTTCTTGAGTACGTGCTTCGGGTAT
Bn-scaff_17440_1-p316581	C03	178.049	ATTTACCAGTTTGTCAAAGGTTGTATGCTATGTCCTCATGAGATTTTGTC
Bn-scaff_16372_1-p93422	C03	178.863	TGTTTCTATTTTCCTTGAAAGCATCCCTTTTGTTTCGTATCTTTGATCTC
Bn-scaff_16372_1-p19665	C03	179.677	CTTCGAATCAGGTGTTGTTAACTGGAAAACAGAAAAGCTAGGAATCAATG
Bn-scaff_24631_1-p251133	C03	181.949	CAAGGAGTTCAAAGCAGAGGTACTTTTAACAAGATGTTGCTCATGTTAAT
Bn-scaff_16394_2-p1222322	C03	185.223	ATCAAGGATTCGAGAGGATTTCATTTTATTTTAAAATTCTCTCTGATTGT
Bn-scaff_16394_2-p1176870	C03	185.533	ATTCATTATTTTTTTTGTGTATTGTGTAGTCTGTTCCACCCTACTGTGGA
Bn-scaff_16394_2-p243183	C03	187.649	AAGAAGGCCACAGCCTTGGATAAATTATCAGTAAAACGAACTACAGAGTT
Bn-scaff_16394_2-p347960	C03	187.944	AACAAATGTACCATTACTGCGTATCATTAACCAAGAAAAATAAACAAACA
Bn-scaff_17457_1-p390402	C03	195.403	CATGGATAAAGCTAAGAGTGTATCCACACCTCTGGGAGCGCATTTTTAGA
Bn-scaff_15794_1-p354725	C03	200.049	GTAGAGATACCAAAAGAAAATGGTTTTTATACATTCTCTTCTTCCGGAGT
Bn-scaff_15794_1-p178361	C03	200.906	AACCAGTTAACAAATCAACCGAAAGCAGAACATCAGAAGAAGACTTGTAC
Bn-scaff_15794_1-p157188	C03	201.202	GTTTCAACTAGAGAACTACATATTACGAAATGGATTACAGAGAGGAAGAA
Bn-scaff_16996_1-p283285	C03	203.376	CAAATCTTCGTCCATGGCGTCGTGCACTTTCCACCATCTATCGTGAGCCG
Bn-scaff_17821_1-p24101	C03	205.532	CAATGATAAAAAAAAGTCTTAGAACAATACATACTGAAAATGGAGAGAAT
Bn-scaff_17821_1-p30329	C03	206.678	AACGTAAATATAATAAAACGTGTGTTTAACATAAGTAAAATGAAATGGTC
Bn-scaff_17821_1-p131190	C03	207.535	TGTTCTGAAAAGTTCATTGCCAAGCTTTAATCTGATCTTTAGGAATTAAG
Bn-scaff_17119_1-p235432	C03	208.105	GGAGTCAAGAATCTCTTATCAAGTAATCAGCAGCTGGCTGTGGCCCGGAC
Bn-scaff_17119_1-p410578	C03	211.292	TCTCTTCCGATCAAGTACGTTTTTTCTTTGATCATCTTTTCAATTTTTGG
Bn-scaff_23761_1-p408137	C03	215.623	AGAGCGAGAGTTATACAGAGTACAATCGGGGAATTGAATTGGGTCGAAAA
Bn-scaff_23761_1-p581335	C03	216.48	GGAGCATATAGTTTCTTAGGAACATGCTGTCCTTATATACAACCTCCTTC
Bn-scaff_23761_1-p604319	C03	217.337	TGTCTTATCTGTTGAAAGAGTTAGTTAGCCTTTATAGATTGCTTTAGAGT
Bn-scaff_18559_1-p93260	C03	220.533	TTAATATGCATTCAGTTTACAAATGCATAAAACATTTTTGGCTATTGCCA
Bn-scaff_15832_1-p52737	C04	4.883	ACTCTTAGAAACACTGAAACTGGATAAGAAAATGCTGATATTTGTTTTAA
Bn-scaff_22933_1-p95702	C04	5.68	ATGTGCGTGTGTGTGGACTTCTCACCGTAAGAGCTCGCATCTTCTTTCAT
Bn-scaff_16935_1-p163071	C04	12.257	GAACAAAACACTTGCGAACATAATATCCAATAGCTGCGGGCTCTTCCCCT
Bn-scaff_24859_1-p45913	C04	13.519	CAAGGACAATCATCACGATACAGTAGACGCGATCACAGTATAAGCTTGCG
Bn-C13488683-p154	C04	15.573	TGATCAGATTCTTGAAATTAAGGCAAGCTAGTTACTGACTTGGCACCGAG
Bn-scaff_16027_1-p326666	C04	16.902	TAATGACTTCTACCGAGAAGGTGTTGAAATAAATAAATCAATAAAATTGA
Bn-scaff_16027_1-p585183	C04	17.513	TTTGTTTTATTGAATATTTGCATTCTGCACTGATCAAGACGATACTCTTG
Bn-scaff_21925_1-p154909	C04	19.775	GAACCTCTGAGAAGGTTTTGGTCGAGTTTAAGACAGGTAGATGTTCGTCA
Bn-scaff_27469_1-p73595	C04	22.122	TGTATGCATGTCCCTCACCATCATCTCATTATATCACATGCAATGGAGAC
Bn-scaff_27469_1-p34260	C04	23.16	GAAGCATATAAATGTAGCTATTAACTTCTTAAATTACATCATTAGTACTT
Bn-scaff_28382_1-p39187	C04	25.291	ACTCCAAAACTGTCAAAGCCTGAAGTGGACAGAAGAGGTAAACCAACAAG
Bn-scaff_28382_1-p130888	C04	25.77	TTTTCCAACATTTTTGTTGTTAATTAGTTATATTTACAGGTTTTAGCATA
Bn-scaff_16214_1-p29513	C04	26.333	TCTCGCTACTCCTTACTTTCTCTCTTTACCGTATGTGGAAAATGAACTCA
Bn-scaff_16214_1-p42360	C04	26.641	AAATATTTGTCTATACGAATTTATACTTTTGTAGTTAAAAAAAAACAGAG
Bn-scaff_16214_1-p263853	C04	28.855	TATCTACATTAAGGAACAAAAACATTAAGATCTACCGTTAACATGTGACT
Bn-scaff_16214_1-p457896	C04	29.383	AAAGCGTTTAATGAAACTTTCATATTCCTCAGATTTGGAAATGGATCGTT
Bn-scaff_16214_1-p265043	C04	30.159	TTGCATTTCTCAACAACTGCATCTAACTTCTCCTTTGAGCAGAAGAACTC
Bn-scaff_16534_1-p149961	C04	30.481	CACAATCTGTACATAAAACAATATTATACTCCCTCCATTTCATATTAGAC
Bn-scaff_16534_1-p732353	C04	32.591	AAGTCCGGATCCTCAGAGACCTCCTGATCCAGTTACGCGCATCAACTGAA
Bn-scaff_16534_1-p278496	C04	32.74	GTGTTTCTCGGAAAGAGACATCGCACTCACTACATCCCTTTGATCCTGCT
Bn-scaff_16534_1-p1220713	C04	34.579	GTTATAAAATATAAGTAAAACCTTGTCTGAATGTATCCACTTGTAATCTA
Bn-scaff_16534_1-p1183510	C04	34.718	TGTTGGCGGACAAGGCTGCGCTTGTAAGTTCAACATAAAAACCAACATCT
Bn-scaff_16534_1-p1357851	C04	35.111	AGGAGATACACTTACCTTTGCATCTGAACAAAGTTTTCAGAGATAGTGGT
Bn-scaff_16534_1-p1262658	C04	35.247	TCATAAATTACAAGTGTAACTATGCAAAACGAGATGGCATTTGCGTATAA
Bn-scaff_16534_1-p1386602	C04	35.397	AACAAGAAGGACGAGAGAAAACTTTTGTTTTGGGATCTTTCTCTCGAGTG
Bn-scaff_16534_1-p1500199	C04	36.102	GGTTTATGATGTTGGGGTCTTACGAGGTGTTACTGGAGGGGGTGAACAAA
Bn-scaff_16534_1-p1827780	C04	36.357	CTCTAGATTACTGCTCAAGTAGCATTCAAGTTTTGTGCTCCTGTACAGGC
Bn-scaff_16534_1-p1181744	C04	36.887	GCAACAAAGTATATCAACACTCGTGTAGACGAAGGGAGGTTCGGTGAAGC
Bn-scaff_16534_1-p1468318	C04	37.366	TGGTATTCTATTTAACCAAACTCCAATTCATAAATCTGTATAATGATTTC
Bn-scaff_16534_1-p1901223	C04	37.395	AAACATAACCAAGACAAAGGCACAAGAAACATATAACATGGTCACTACTT
Bn-scaff_16534_1-p1313406	C04	37.834	AACTTATAACTGTTCAGATGCTGTTAGCTGAAATGGAAAATTACTATAGA
Bn-scaff_16534_1-p1474844	C04	38.616	AACTTAGCTCCGGTTTTAAAACCTTGCGTCTTGTTAACCGGATCGGTCTG
Bn-scaff_16534_1-p1499636	C04	38.856	AAATCTGTTCTGACTTGTTGTGTTTTGGTTATAGCATATGGTGAACGCAT
Bn-scaff_15908_1-p639481	C04	38.973	AAGTGCTCTCTTTTCACAGAATTTCATCTAACAGATTACTTGGTGACTTT
Bn-scaff_16534_1-p2320270	C04	39.19	ATAATGGAGAACTATTGCTATCAAGATCATTAAGGAACATCCGTTCCTCT
Bn-scaff_15908_1-p402022	C04	39.358	TATATTTGGCCCAACATATATAAAATAAAACAATTCTGTCTATGAGGATA
Bn-scaff_15908_1-p835545	C04	41.184	AAATAATGTTTTATGCCATGCTTCTGGTATTAGGGTCCAACGCTTTCTTC
Bn-scaff_15908_1-p854571	C04	41.748	AGTTTGCTTGTCTGACAAGAAAGACAAATATGTTTAACCTGAATCCTCTT
Bn-scaff_15908_1-p885235	C04	41.838	CCCGTCTGTATTTCAGTTAATTGTAGACCAAACACCAAATGCAGCTTGTG
Bn-scaff_15908_1-p1198734	C04	43.085	ATTGTGTAGCAGTTGTTTCATCACGTTTGTTTGATCTCTGTATAGGTGTG
Bn-scaff_15908_1-p903426	C04	43.29	CACCCTCCCTATGTAGACAACCTTCTTCTTGTTCTTTGCATAGGAAACAT
Bn-scaff_15908_1-p886399	C04	43.561	CTTCTATTTTTACTATATATTTAGAAATTGCTCTTATAGAGTGATACATT
Bn-scaff_15908_1-p1136503	C04	44.78	TAGAACCTATGAACATAGCTATGAAAGTTAAAAATCTGAAAGCTCAATTG
Bn-scaff_19248_1-p207144	C04	45.048	ATTTATATCACCAATTTAATTAAGACTTATCAACCCATAGTAGGTTCACC
Bn-A05-p4307316	C04	45.371	TTAATATTTTTAAAAGAGTAGTTAATCTTTGAGAGAATTTTACCAATCTA
Bn-scaff_19248_1-p58173	C04	46.025	GCTATAAGAAATTAGTTAAAAATCAAATAAAGTTCTATCTTTGCTCAACA
Bn-scaff_25012_1-p10988	C04	46.908	GTCGTGAAAGCGAAGAGATTGAAACGGTAAGGAGTTATAGCTTACGTGAG
Bn-scaff_23907_1-p195608	C04	47.235	GTCACTAACGATTTCCTTGATCTCTTCCACACAATTCCTCACCATTGCAT
Bn-scaff_23907_1-p3780	C04	47.411	TCGCTTTTTCTTTTGATACTACAAAAGCTAATCATTTCCAAATCTCGAAA
Bn-scaff_23907_1-p654757	C04	47.835	CATTCAAGCATGCGACATGAAGGATGAATGCTGTCCAAAAATTGACTATG
Bn-scaff_23907_1-p807570	C04	49.552	AGAGAAACTAACAAAACAATATTCCGAACTTCTTTAAAAATATTCCTATG
Bn-scaff_23907_1-p755770	C04	49.926	CTCTTCCTCCATGATGATCTCATTAATTACCAACTCTAGTGACTAATGCA
Bn-scaff_23907_1-p969596	C04	50.271	TAAATATACACTCTCCACAGAACATAACCATAAAAAACAGTTCTGCTTGT
Bn-scaff_17869_1-p174480	C04	53.008	CTTCTAACTTCTTATGGCTGCGCTAGAAATGTAAAAAAGTTACGATAAAG
Bn-scaff_17869_1-p820117	C04	54.831	ACGAGCACGTTCAACAACCATTGAGTCTACTACCTGTAATAACTCAAACA
Bn-scaff_21982_1-p51275	C04	55.095	ATTACTATTTGTTTCTCCTCTAATATATAAGGGATGACTACCTCTGTTTC
Bn-scaff_19253_1-p167431	C04	55.662	CAAATCTTTGCGCTTCGACTAATTCTCCACAACAAAATCATCAGGGAGTG
Bn-scaff_17686_1-p237552	C04	56.18	AATTTGACGACTCATGACGATCACTACAAGAAAACGTGCCCATAACAACG
Bn-scaff_15911_1-p177441	C04	56.556	AACTCTACCTCCTTGACTCTCTGCTTCCTTTGTTTTATCATGCAAGAAGA
Bn-scaff_19253_1-p24494	C04	57.254	ACACCACACCACACCACGATACAGACAAAAACATTAATACAGCCATAACC
Bn-scaff_19575_1-p614700	C04	57.834	ACGACTAGAACAACCAACGAACTTGCGACGGCACTGATGCCAGCGACGAC
Bn-scaff_20042_1-p58414	C04	58.034	TAGATTTGTGAGATACCGAAACAATATCTAAAGATCAGTAAACATCAAGT
Bn-scaff_15911_1-p358024	C04	58.236	TTTGGGACTCCGAATATCGTGGCATGAAAAGACAACAGCTATGTCTTTTA
Bn-scaff_16217_1-p265114	C04	58.503	GGCTCTACAGGAGCTCCTACGCGACTTCTCAATCATCTTTGAAGAACCTA
Bn-scaff_17927_1-p409	C04	58.783	CTTACTTCTTATGCATGACTGCATAAATTCTAAATCCATTTAGGCAAACT
Bn-scaff_16309_1-p63105	C04	58.856	TTCATTTCAGAGAACTGTATTTGGAAAACTTTATTCGACAAATTTTATCT
Bn-scaff_15798_1-p699844	C04	74.659	TAACTGCATTTGGAGGATGAAATGAACAGCCATAGTTTGATACTTGGATT
Bn-scaff_15798_1-p699979	C04	75.158	TGCCATGTAACGTTACCGTTGGTGAACATTATACCCAAGATAAGTAAAAA
Bn-scaff_15798_1-p816275	C04	76.46	GAGTCGTAGTTTTAAATATAGATGTTTTTAGATAGAATCTGAATGGATTC
Bn-scaff_16700_1-p25306	C04	77.862	GTGACTTGGTGATCCTTGGCTCGCTAGCTGACGTCAAGGCCAACTTTTCA
Bn-scaff_16700_1-p73496	C04	78.161	GTACTTAATCTCGGTATCTTCTCAGAGATTTCCGACAAAACCGTTGACTC
Bn-scaff_16700_1-p126138	C04	78.463	TAACAATTCTTAACAAGAAACTAAACCAATATAGACGGCCAGAAAGCTCT
Bn-scaff_24979_1-p46937	C04	78.764	GTGTTTAGGAGTGCATATACGCATTTTGTAAACCCTAAACCGAAAAGTGA
Bn-scaff_21956_1-p160710	C04	79.417	ACTGTGGAACAGAACTGGCATGCAAACTTAAAGGTTGCCAACTTCTTTGT
Bn-scaff_16700_1-p73598	C04	79.46	TCCATCAATATCACTACAAGAAATATGGGTGAAAGCCCACCACCATTTCT
Bn-scaff_21956_1-p220255	C04	80.88	GTAGAAGGAGGAAAGGAGAAGTTGATGTAGCTCGTACGAGGATTGAGACT
Bn-scaff_20079_1-p489358	C04	82.45	ACTAACCATGGTGTGGAAGCAAGAGCCAAAGTCGTGTGTAGCGGTGAAGA
Bn-scaff_16517_1-p238784	C04	83.478	GAGTGAACTTCTAACGGATATAATATTCAAAAAAGGGAAAATTGTTTTTT
Bn-scaff_16240_1-p310915	C04	84.293	AGTGAGTGCAGACAAAGCAAAAGCTTGTTTGGTGAAGCAACATGCTAATA
Bn-scaff_16517_1-p133250	C04	86.11	CAAGGCTTCTCTCGACGTAAGGTGCCTGCTCTGTATCATTTCTATTGGTT
Bn-scaff_15585_1-p25747	C04	86.538	ATGGTGACAATGCTGACTAGGTCAGACCAAATCCAGTTAAATTTATGAAC
Bn-scaff_16139_1-p785412	C04	86.801	AGATAATTCGACATAATCAATACATTATAAATATGATTTCGCTATACGAC
Bn-scaff_16888_1-p100160	C04	91.37	ATTTTTTTAATAGTCTATCAATTGAGATATAGTGGATATATTCTATCAAA
Bn-scaff_16888_1-p1043329	C04	95.957	CCAAGAAAAAGTTTTTTGTTTTGGTGCCTACTTCTATCCAATTCCGGCAA
Bn-scaff_16888_1-p1337706	C04	96.559	AGAGATAACCATATTTATCACAAGGATGTCCGCTTGGCAGCATCCAAGGT
Bn-scaff_16888_1-p1416280	C04	98.449	GAACTTTGATTGGTTTTGGAATACTGTATATACTTTTCCTGTTGGCATTC
Bn-scaff_16888_1-p1419203	C04	98.58	AAGTTCCCTACTTTGAATGGTGGGTCCAACTCTTGAGTTCTCAAAGCCTA
Bn-scaff_16888_1-p1435412	C04	98.852	AACAATACTCAAAGGCAAGGCATTGTCTTTACTCATCAGAATCAGCTTCG
Bn-scaff_16888_1-p1786111	C04	100.721	AGAAGAGCCGAACAAGCGCTTAATGTTCTACTGTGGTCTTACCGCAAGAG
Bn-scaff_16888_1-p1824378	C04	101.246	GGTTTGCATTGGGGTTCACACAATGTCGTCGAATCAACAAGTTTATTGCA
Bn-scaff_20270_1-p39619	C04	102.993	ATAATAATATAAAACTTTTAACGCAATTATGTTACGGTTGAATTATAACT
Bn-scaff_20270_1-p165323	C04	103.627	AGGTCCAAAAAGCGGTTCTTCAGCTCTATGGAAGAACATTCAGTCCATTG
Bn-scaff_20270_1-p619866	C04	106.299	GGAAGAGAAAGTGCAATCGCTCAGATCATACGTACCGTCGCCGGAAAGGC
Bn-scaff_20270_1-p718592	C04	106.49	CTTATAATTTAAAGTAAACAGATCAAATAGATTTGTGGGAAAGAACAAAA
Bn-scaff_26787_1-p30400	C04	106.803	GCTTGAAGAGAGAGAGAGAGATGGTTTACGGCTTTTTGGAATTTGGTTTG
Bn-scaff_26787_1-p20789	C04	107.87	GGTGGTAGAATGATACTCGAAACTAGGGTTTATAAATAGAGGGAAGCATA
Bn-scaff_26787_1-p45349	C04	108.326	TCCCATGACTCTCACCCGAGTCAAAGAGAAGATTTGTATTAAACTCATCA
Bn-scaff_18903_1-p158777	C04	110.4	CAATATTCAATTTGGAAACATTGGGAGTGAGTTAAGGTTTAGATGGTCTT
Bn-scaff_18903_1-p432481	C04	113.05	GTTGTCAAATTCTTTCTACTACATAAATTCAAAGACTATAACCGACCAAC
Bn-scaff_18903_1-p371596	C04	114.245	AAGCAACGGCGTTGCCTTCTTCCACAAGGCAGTCCATCGTTTCGATTTTA
Bn-scaff_18903_1-p404304	C04	114.426	ATTTTATATATAAAACATGAAGCTAATAAGTGCATGACATGAAATGTAAA
Bn-scaff_18903_1-p735820	C04	118.067	GATCCAGAAAGCTTCACCTGAAAATTCAAAACATAGTCTAATATATCAAT
Bn-scaff_18903_1-p1002707	C04	120.491	TAAAAGGGGATGAATGAACTCTTTTATTTTTCAAATTAATATACGCAAAA
Bn-scaff_27676_1-p60301	C04	120.896	TGATCGAAAAAAAGAAGAAGTTGGTAATTGATAATAATATGGGCCTATCT
Bn-scaff_20817_1-p60579	C04	123.121	TTTTTGAAATGTTCTGCTATTTGTCATCATGTAACATGTGTGTGGTCCAT
Bn-scaff_16414_1-p1785144	C05	0.133	TATATGGCATTTGGTATCTCTTGTTAATGTATATAATTTGGAATTCTTCC
Bn-scaff_16414_1-p1752434	C05	0.317	ATAGATTGAATAATATAGTCTTCACATAACCAAAAAAGCATTGTAAATGT
Bn-scaff_23107_1-p48188	C05	0.627	ACTGTCATTAATAATTAGTGAAATAACTACTGCGTTCTTGATTTAGTTTA
Bn-scaff_23107_1-p74228	C05	1.445	TTTTTTGTGGCCTAAAACATTTTTTCCTAGAAGAATTCGAATGCCAAAAT
Bn-scaff_16414_1-p1652972	C05	3.027	GACCACGTTTTGCATAAACTGGTACAAAAGCAAGACATCGCCGTTCACCA
Bn-scaff_16414_1-p1496608	C05	5.204	CACTCAGAAACAGAGCGGTTTTACCTGGTGAAAGTGAAACCACACACCGT
Bn-scaff_16414_1-p1450930	C05	5.299	TTAAGAGTTGGTGAGATTTTAATTTATTATTTCGTAGTGAACAATGAGCC
Bn-scaff_16414_1-p1016430	C05	10.339	AGACCGACTTTTCAACGTAACGGTTAGGATGGAAAAAAATTAATGTCGAC
Bn-scaff_16414_1-p904006	C05	10.623	AATGATAATTAGTTAACTGTTTGAAAATATGTTACTTCTTTAAAACTGGT
Bn-scaff_16414_1-p958895	C05	10.777	TATTCAGTGATAAATCATATTAACAACAAAATTTAGCAAGTTGGTTAGTC
Bn-scaff_16414_1-p932352	C05	11.059	CAATGTCTCAACGGGTTACGTGGAGACACGTGTCAGCAATGCGTTGAGAA
Bn-scaff_16414_1-p730463	C05	11.092	TTGTTTATTTTGTAAACAATAATCGACATATAGTGTATTTCTCAGTTTAA
Bn-scaff_16414_1-p718532	C05	11.377	ATTATGAAATTGTAATAGTTAGAAACTCTTTTAACAGTTTTGAAGATTTG
Bn-scaff_16414_1-p620295	C05	12.311	CTTCCTCACCTCAGCCTCATCAAAATACAGATGAGAACTCGTCTTCTATA
Bn-scaff_16414_1-p175360	C05	14.526	AGTTGAAAGCCCAAGAAGACCTGTTCAAGGAACATAAAAGGGAGATTCAG
Bn-scaff_16414_1-p50604	C05	15.705	GATTTGTCAGTTATCACCCACAAGAACGGTCTCTTCCCTTCTATGAGAGC
Bn-scaff_16414_1-p98361	C05	15.806	TTGTCGCTTCTTCACCAGTCTAGACGCAAATATATAATTGTGTTTGTCAA
Bn-scaff_20901_1-p2203820	C05	16.39	TTCGTAGAAAGCAGTAAATAACCTTTTCACGTAAGACTAGCTAGTTTAAA
Bn-scaff_20901_1-p2094652	C05	17.268	GCTACGGAAAAAATCCGAAAAAGAATCCCTTTACTTTTTATTAATTAAAA
Bn-scaff_20901_1-p2028283	C05	17.878	GTTTGCAAGTAGTAACACTTGCTTCTTAAAACTTGTTTATATCTGTGGCA
Bn-scaff_20901_1-p2040223	C05	18.153	CTACAACTCTACAAACTTAAGGCCAATGGTACAATATGTTCTACTACAAC
Bn-scaff_20901_1-p1705574	C05	20.128	GGCGTGTTCGATCCGGTTCAAAATCACAGCCCTATCACTTAGCTACTCAA
Bn-scaff_20901_1-p1311264	C05	25.553	GTGGTGCTATGAAATTAACAAATGTGATATGTTTTAGAGCTGAGTAATCT
Bn-scaff_20901_1-p1310135	C05	27.146	TTATTTTGGGCCCAGCTCATATACTGTTTTGCTTACTGATATAAGAGGAC
Bn-scaff_20901_1-p1279675	C05	27.776	CGGTGAGAAGACTTAAGAGTTATTAAGAAAACATATACACTGGATTGAGG
Bn-scaff_20901_1-p1110262	C05	29.051	GATCAGGTTTGTGAGAATCTGTGTAGAGTTAATTTTTTTTGCAATATCGT
Bn-scaff_20901_1-p950607	C05	36.007	TTACTTGGAAGCTAATCCGAGTGAGGTGTTTGCTCACTTGTCGCCTACAA
Bn-scaff_20901_1-p660618	C05	36.32	TGTACAACTAGAGAAACCCGATAAGCAAATTAATGGTTAGATTAAGTTTC
Bn-scaff_20901_1-p380645	C05	38.107	CAATCTGATCTGACACCTATAGATAGAAGAATAACTTGTAAACAAAATCT
Bn-scaff_15838_2-p126220	C05	41.764	ATATCATGCCAAAAAGATGTAATCATGGAAGTATTAATAGACAACAGTCA
Bn-A06-p3651074	C05	43.018	CAGAAACCTCCATAGGAGTCTTCCCATCAAAAACAGGAACATCATCAACT
Bn-scaff_15838_2-p5064	C05	44.047	TAAAACAAAAATAAAGAATAAGAAAATAAATTTATGCTAGACAAGGTTGG
Bn-scaff_21496_1-p91737	C05	45.301	GATTCCGATTCTCAAACCGTTCGGGTCAAGAAGAACCCAGGATCATCCTC
Bn-scaff_15712_10-p199582	C05	46.613	TTGCACTTATCGTTGGTCAAACCAAATTTAATGTATTACCTATCAGGCCA
Bn-scaff_15712_10-p423080	C05	48.001	AAGCATAAGCATATCAAGGTGACGAGTGGAACAAGATGCGTCTCTTCTAT
Bn-scaff_18181_1-p1631939	C05	49.54	TTAGTGCTATTCATGCGAAAATGTAAACTAATATTAAAAATGCATGCTAA
Bn-scaff_15712_10-p380937	C05	50.124	ATGGTTGTCGTTACTTGTTACATAAGACACATAAATAAGATTAGGATATG
Bn-scaff_18181_1-p1444122	C05	50.185	AATCCATGCATGGACTCCATCTTTAAGATTACTCATTACACAGTTCTTTA
Bn-scaff_18181_1-p1407661	C05	52.18	TGCAAGATTTGATCATTCCATTTTTGTTATGAACTAAAATGAAAAACTGT
Bn-scaff_18181_1-p626037	C05	53.442	CTTGCGGTCAATGGAACTTCCCAATTGTGCCTTGTCCTGAAAACCCTTTC
Bn-scaff_18181_1-p529845	C05	54.808	GGTTCGGTTCAAATTTTGGACTACTGATTTTATGCCCAATCCTAGGATCG
Bn-scaff_16045_1-p147607	C05	55.317	ATTCAAGGTTGGGCAACCATTAATCCTGGTGCTCCTTCAGGGGATGCTAT
Bn-scaff_18181_1-p521070	C05	55.559	ATTGGCTAGTTGATTCGTTGTAACAGTGGCCAGACCCTGGTTTGAGTATC
Bn-scaff_22183_1-p766827	C05	57.225	GCGTATACATGTTTAGCAGTTAGCACATTGAGTATGCACAAACTTGTGGT
Bn-scaff_22183_1-p675530	C05	57.456	AATAGCAAATCACAAAGGCTTTTGTGTGTGCGTGAGAGAGAGATGATATT
Bn-scaff_22183_1-p663781	C05	57.666	TAGAACTCTTTTTTCCTTTTGCATACTGATATGGTAAGCACTCAGATTAT
Bn-scaff_22183_1-p629372	C05	58.346	TGTGAAGAAGGAAAGAAGATAACTTGGAGAACCTAAAGAGTAAAGACGTA
Bn-scaff_20125_1-p306182	C05	60.424	CCTAGTTATCTCTTTTGTGAACGGCGTGCGGAGGGATTCGGCGAGGACGC
Bn-scaff_20125_1-p363600	C05	61.349	GTACCATCTGTGTGTCGTCTTCTTCCCGAGTTCCAATTGGTTTCCACAAA
Bn-scaff_20125_1-p177173	C05	61.617	TTCATTCTGAATTTGTTTAAATTGAAATAAATTGGTCTAAATTAAGCAAT
Bn-scaff_20125_1-p151394	C05	62.112	CTCTCTCCTTCAACCTCTGCAAACTTGAGGCTTAGCTGAGAGTAACGGTC
Bn-scaff_21338_1-p607624	C05	62.917	TCCACTACGGAGTCACCAACGAAAAGTGACGTTATTGGCAGGGTTCGTGC
Bn-scaff_21338_1-p483507	C05	64.134	ATTTAAATTTTAATTTGTTGATATTGACGGAAAAAATATGTGTGAACGAC
Bn-scaff_21338_1-p492810	C05	65.047	CATAGCACGAAGAGTACTCTCAATGAAAAACCAGTTTACGGTTCGAAGGT
Bn-scaff_16268_1-p640088	C05	66.087	GCTGCTACAGCGAGTATATCTTTAGCATACTGCTGCTGATTGAGAAAAAG
Bn-scaff_21338_1-p782134	C05	66.528	GCATAATCAAGAAACCATAGTAAATCAATGATCATGTTATGTTTTGACAC
Bn-scaff_17869_1-p1056999	C05	66.729	CTTGATATCGCCGCCTTGCTTGTTTATCCTAATGAATGCATCATTTGGTC
Bn-scaff_15695_1-p281125	C05	67.951	CATGTGGAGGAACTTGCTTGTGCAGGTGACTTGTTCAGCAAGAAAACTAT
Bn-scaff_18461_1-p250715	C05	69.26	ACAAGATGAACCATCAAAAGCCCTTTACTTGAAACAGAGTAAAGATCGTC
Bn-scaff_16770_1-p217669	C05	77.124	CTCCTCTTGTGAATTGTAGTATCTTCCAAGAGGTTAAGCGTGTGGTGGTT
Bn-scaff_18826_1-p764929	C05	79.366	TAAAGTTACAACCTGTTTCCTATACGGTAGTGGCCAAGGGAGAAAATCAC
Bn-scaff_18826_1-p826822	C05	80.153	TGAAAAACATATGAATCCATAACATTATAAGTAGAAACAACTAAATCTAT
Bn-scaff_18826_1-p326979	C05	81.035	TTACCTTTAGATTAGTGTGTCCAGCAAATGAATGAAGAGGCGTTTCGTTA
Bn-scaff_18826_1-p264616	C05	81.679	TAATTCGTCACTCTAATAAACTGTGAAGCAGCAACACTGTGACATCGTCA
Bn-scaff_23408_1-p96806	C05	85.671	GGGACCTATGTTTACATTGCATTCTTCTCTATCTATATGACCCTTTGTAA
Bn-A09-p4436808	C05	88.16	TAACCCGAAATACCGTAGAACAAGATCCATTCGGTATTTACGTCGAGTTC
Bn-scaff_21369_1-p406725	C05	92.795	GAATCAAATAAGATATATTTCATTCTACACCACAAATACGTTAAGAGAAA
Bn-scaff_17441_1-p575038	C05	102.082	TTATGAGAGTGAATGCAAGTGAGTTCGTTATAAGATAACAACATAAAGAG
Bn-scaff_17441_1-p573618	C05	102.481	AGTTTAGCGCATATATAGACAGAGTGTTCGAGCATAGAAAAGTCAAAGAG
Bn-scaff_20219_1-p50816	C05	112.025	TTTTTCTTACGAGCACCACTCCTTTACTGTTGTACCATCAGAGAGTAACC
Bn-scaff_20219_1-p52642	C05	113.533	CGAACAGCCATTGTTGATGTGGAAATGAAACGAGAACACAGAGAAGAAGA
Bn-scaff_20219_1-p220228	C05	116.791	CGGTTTAGTTGTTATAGTTTCCATATTTGAAAAACCAAAACAAAATCTGA
Bn-scaff_20219_1-p297994	C05	117.083	ATGTTGACCATTGATGGGGCGAGATGAAGTGTTGCCTACTGATCCACCTA
Bn-scaff_20270_1-p1066725	C05	120.566	TATACGGGGATCAAATGCTTAATTGCTTGGTCAGTAAGTTGTATATTGTA
Bn-scaff_20270_1-p1070285	C05	120.897	ACCAAATTGATTTGAAAAGCCTTCTGAACCAAAGCGATTTCAAAACCGAA
Bn-Scaffold000932-p575	C05	129.934	CTTCTTTAGATGTTGTGATTCCACCTTTGCGAATCCAATGCAGCCAAATA
Bn-A05-p23928643	C05	130.05	GATACAAAACACTGTATATATATACTTCACTGTAAGATTGACCTTTTTCA
Bn-scaff_18140_1-p80073	C06	0	AGCATAGACTGTTGGAACCTAGAATCAATTTAACAAGAAGCCCAAGCAAA
Bn-scaff_18140_1-p27928	C06	1.149	GTACCAGCTGGCTGCTAGAAATCTGAGAAATATGGTTCTGAACGTTTGAG
Bn-scaff_16553_1-p78455	C06	1.719	CCTTCGTCTAATTTAACATGAGCTCGAATCCTCTTGGATGAGTTAACAGT
Bn-scaff_16984_1-p311213	C06	2.576	AGACAAATTATCTTTAGTTATTAAAGCCACTGTGGCCTAGCTGTGATTTG
Bn-scaff_16984_1-p324673	C06	4.016	AATAAACCCTAAAATTCACACTCCTCAAACCCTAAACCATGGCTGAGGGA
Bn-scaff_16984_1-p145108	C06	7.845	CTTATAAGGTTACAAGTGACGCAAATGAGAGAAGGGGGTTGTGAAATTAC
Bn-scaff_16984_1-p121353	C06	8.452	AATTTATAAGTGATTTATGTGTTTGAAGATTCACAAACCCAATAATAAAG
Bn-scaff_16984_1-p22475	C06	8.745	CCTGAATGTTAAAGATTATTGGGAATCTTCTCGAGCTCTATTCCATTCAA
Bn-scaff_16485_1-p587862	C06	11.309	TGGATGGCAAAAATGGTGTGCACATATTCAAATAGCACTTTTAGCATCGT
Bn-scaff_16485_1-p668116	C06	13.383	AGAAAATAAAACGTATTCTAAACTACCCAAAGAAAAAAAAATAGGGAGTA
Bn-scaff_16485_1-p647035	C06	14.866	TGATATGATGTTTTTTAGGTTGGAGATGTTAATGGCGTGAAGGTCTTGCG
Bn-scaff_16485_1-p682420	C06	15.459	AAGCCTTCGAAAAAAGTATCCCAATCAATATCCATCTTCTCTTCTCCCAA
Bn-scaff_27872_1-p58034	C06	18.022	ACTCTCATGTAAAGCAACCAGTCTTGTCTCTCATCGGTGTCCGGCCTCTT
Bn-scaff_27872_1-p48519	C06	18.323	TACTTTTTTACATTCATGCGAGGGGAGAGCATTAAAGATTTCTTTGTAGA
Bn-scaff_18344_1-p119313	C06	19.615	GATTTTCCATTGATATAATTAAGCCAAAATAATTTATATGTTAACTTTAG
Bn-scaff_18344_1-p237963	C06	19.924	CATGTAAACATGACTCCACTATTAATCAAATCAATATCCACAACCATATG
Bn-scaff_18344_1-p386545	C06	20.857	TAAATCTCTGAACTTTGTCTCTCTATTGATGGCTAAAGACTTGTTTGGAT
Bn-scaff_27421_1-p110886	C06	21.76	ACAGTGATGTATGAAATTTGTGAAAACGTGGTAATCACGCAAGGAAAACT
Bn-scaff_20773_1-p445063	C06	23.577	GGTATTAGGAATATTTTAAAGTTACATCACTTGTTCCCCAATTATATACA
Bn-scaff_20773_1-p153100	C06	24.781	TTATAAGCATCATATCATCTGATAACTATTAATTAAGTGTCTTCTTCCTT
Bn-scaff_16647_1-p327966	C06	27.199	GGGTTGGTCCCTCCAATAAATGAAGTGAATTATTGCAAATGACTTCCCAC
Bn-scaff_18936_1-p2055955	C06	27.497	CACTTCATTCAAGGAATGAACCACTTTCACAACACTACTATCTTGCACCA
Bn-scaff_25684_1-p3459	C06	30.82	GTCTCTGGTTTCCTGACGTCGTTAATGCGCTTTGGCAATGCTGAAATTAC
Bn-scaff_18002_1-p139538	C06	31.692	GGAATGCACATCAAAAGAAACATTCAATCATAACTAGTTTATGGTAAAAC
Bn-scaff_18002_1-p94815	C06	31.976	TATGGGATTCTTGCCAAGTTATATGAGGTAGCCATTTGTTGAAACAAAAT
Bn-scaff_17088_3-p242403	C06	37.363	TGAAACCTGTTTCAAACCATTCAAAGTTACAGCAAGTGTGTGTCTTATAA
Bn-scaff_18439_1-p647570	C06	43.735	GGTTTGTCAGGCATGCATCACCAGTACGGAAGATTTGAGTCATACAGCAA
Bn-scaff_18439_1-p953290	C06	44.925	GCCCAGTCCTTATACCCCTCTTACCGAGGTTTTTTGTTTCCAACCTTTAG
Bn-scaff_16510_1-p715859	C06	45.816	TTAAAAATAGTCACCAATAATTAATGGGAAAAGAATTGAATAAAATGATA
Bn-scaff_16903_1-p49977	C06	46.714	AGGAAGAGAAAGATAATCAGTTGAGGGATGAATCTAGTAACGTTACTATG
Bn-scaff_15818_1-p858733	C06	47.284	AAAGATGATTGTCCAGTCATTTTTCATGATGATTTCATCTACTCTCAAGA
Bn-scaff_15818_2-p128759	C06	47.568	GTTCCGATCAGTCTAATCATCAACAATCTTCTGCCACTCGAAACCTGAAG
Bn-scaff_15818_2-p175898	C06	47.852	TACAGACGAGCTCAAACAGACGCAGAACAAGGTACAAGAACTAATGGCTG
Bn-scaff_15818_2-p1431800	C06	50.455	AACCTCCCCTAAATATGGTTTTACTATAATAGTCATTAATATCACGCAAA
Bn-scaff_15818_2-p1699411	C06	51.025	CTAGATGTGTTATATTCGATCTACTGATCGACTTCTCCTTCCGCATAAGT
Bn-scaff_15818_2-p1874593	C06	51.309	AATTCATTTGTGGTTTACAATATAGCACCTATTTGGCTAATTGAATATTT
Bn-scaff_18206_3-p721400	C06	54.527	GGCACCTACCTGACACCGTAGATCCGCCCCTGATAGTAATGATTAAAAAC
Bn-scaff_18206_1-p453711	C06	55.096	AAACAGGCGTGCAGATAAATCTAGTTAATTTTGAAGCTATATTTAAATAG
Bn-scaff_15763_1-p622996	C06	58.283	GTGCTTGTGTATCTATGGTGTTACCTTTTCAGAGACGTAAGCATTCAAAA
Bn-scaff_15763_1-p644392	C06	58.567	TTTGATTTCAGTAACTATGTTCGGATATTTCGGATAAATTCGATTTTCTT
Bn-scaff_15818_1-p2022143	C06	66.868	AACTACAACGTGCACACCTCATCGTCCTATGTAAAATCTTGTTGGGTTAA
Bn-scaff_15818_1-p2395196	C06	69.485	ACGATCTAAGACACTTTGTTTGGATCGGATCAGATGAATGAAACAAAAGA
Bn-scaff_15818_1-p2889771	C06	71.509	GAGACGGTGAACATGCTTCGTGCAAGTATTAATACAAGAACAATTAAGCT
Bn-scaff_15818_1-p2921633	C06	71.793	TTTGGTTCATTTACTTTTGGTAAATTAAATGAAGCAAGCGAAGCGATGCC
Bn-scaff_15818_1-p3034056	C06	72.077	GCACTGTAAAACCAGCTGAAGCAAACACCTCAGGAGAAGCACAAGACCAC
Bn-scaff_15818_1-p3175971	C06	72.647	GGATGGAACCACACTCAACTCACCTCGTTGACAATTCCTAAACAACTGTT
Bn-scaff_15746_1-p152007	C06	73.504	AGTTCGATGCTTGCCCTCTGCTACTGTGTCGACAACAGTTTTGTGGATTT
Bn-scaff_16064_1-p1144443	C06	75.233	TCCTTTTGCTATGATCCCAATCATTTGGAATAATCTCAACTAGTGCGAAT
Bn-scaff_16064_1-p380874	C06	76.67	CAATGTTATGTTTATGATTAGATCAGTTAAATTCAGAAACTAGAGCATCA
Bn-scaff_16064_1-p322157	C06	78.693	AGTTTATACGACCAAAAATTTCGTAGGCCCATTATTTAAGGAAATATACA
Bn-scaff_16064_1-p26703	C06	78.977	GTTCTTGTTCTATATATTCAGGTCAAGATTGCTTCAGTTCTTGTTGTTGT
Bn-scaff_15892_1-p114985	C06	79.262	AAAAAGGTTGTGTTTGTTACAATGAGAACCATCTACTCATCATCAGAGGA
Bn-scaff_15892_1-p1545849	C06	80.408	ACTCTCACTCTCTCTCCATCTTCTGTTTGATAGATAATTCTTTTGGCGAT
Bn-scaff_16116_1-p50186	C06	80.978	TCCGATGATCTATGCGGCACACAGGTCTTCCTTCCTTCCTCTTCTTCTCT
Bn-scaff_16116_1-p404477	C06	81.547	ATATTAGTATATTAGATTTCTTGATCCAGTTAGAAATTAATTGTATAAGC
Bn-scaff_16116_1-p450735	C06	82.117	GAGGGGATCATCAATCTACGGAAAAAGCAGACGTTTGGGTCAACGTCGTT
Bn-scaff_18807_1-p485563	C06	86.481	CCCTTAGGCTTGTCTTCATAAGCAGATTCAGGACTCAACAGAACCTCTTT
Bn-scaff_17436_1-p260772	C06	89.946	CAGTTTGCTTGTAACCAGATTCAGGTGGTCTTTGTGTGTATTCTGCATTG
Bn-scaff_16874_1-p326376	C06	90.23	CATCTACAGTTACCTAAAAATCTAGAAAGACAAAAACTTTGAGAGGCATT
Bn-scaff_16874_1-p643456	C06	91.377	GTATACGCTTGCACTAATGGAGAATGTTGAAATTTTTCTACAGCCACTCT
Bn-scaff_16397_1-p809142	C06	91.661	GTCCTTTTCTTTTAGTCACATGTATCACCAAATTTCTTTGAAAGTATTTT
Bn-scaff_16397_1-p710411	C06	92.518	AAAAAAAACATGAATCTTACGGACTTTTTGTTAAGGTGGCCTTGGTCTAT
Bn-scaff_16397_1-p632838	C06	92.802	TGGAGAAAAGAAATCAATAATCCTTAAACAATTAAACTAAAAATACGTGA
Bn-scaff_16874_1-p617228	C06	96.627	GAGCAGATTCCGGTTAAAGAGAGGATAAACCGGTCGGATCTGACCGTCTT
Bn-scaff_16397_1-p626774	C06	98.631	AGAAAACATTTCACAGCTTGTTGTGTCCACTACTAGTCTTCTTGTCTCCT
Bn-scaff_16397_1-p161887	C06	100.068	TTTATAATCATTTAACCCTGGTGTATGCGTTTTCTACTTTTTAATTAAGT
Bn-scaff_16397_1-p32614	C06	101.214	AAAATCAAGACCCACCAATCACAAACAAGCCAATTCTCACCAAACTTTTA
Bn-scaff_16397_1-p22778	C06	101.498	ATTCAAATTGCGCGTTAGAGTCAAAGAGGGAGAAATATTTGAGATCTGGA
Bn-scaff_25466_1-p33838	C06	107.106	GACACACATAAGTTGGCCATTGGTCTAGCTATGTGTGTGACACACATAAG
Bn-scaff_19937_1-p19550	C06	107.39	GAATTTTAGTTAAGGGATGTCGAACTAAGAAGAAACCATTTAGCCAAATT
Bn-scaff_19937_1-p39959	C06	107.674	TGCATATGACATGAGAATTTAGAACTAGATTACTGGATATGACATATTAG
Bn-scaff_20294_1-p443494	C06	112.426	CTTAAGTTATACGGTATGCAGTTCTGACGGTATGTGTGATCTTGCACGCT
Bn-scaff_20947_1-p300800	C06	115.938	GAAGCTAAACTTCGTAAACTATATATGAAGCTATATAAACTTCTTAACCT
Bn-scaff_17799_1-p2548952	C06	116.23	GGTGACAAGAAACTGACTTTGTTTTTCTTGGCCCAAACTTGCAGAACGGA
Bn-scaff_17799_1-p2125517	C06	118.01	TGAAGTTATTGTACGATGTATATCTCTCTATTTGATTCGGAAATATCTTG
Bn-scaff_17799_1-p2111711	C06	118.599	TGCTTTTAGGGATTATTTTCGTTAGCTTACCAATCTCCTCCTAATGAACC
Bn-scaff_17799_1-p2097654	C06	119.186	ACCCTAATATTTTTCATATATGAATTTGGATCGACCGGAATGATTAACTT
Bn-scaff_17799_1-p1687843	C06	120.992	TTCAAAAAAAAAGTTTCATTGCTATGTCATCAAAATCATTCATAGTGATC
Bn-scaff_17799_1-p1658965	C06	121.866	ATCAAAAATAACAATGCAAAATATGTTTTTTATATGTCCTATTGAATGAT
Bn-scaff_17799_1-p1629892	C06	122.156	ATTCCATTCAACGAGTCTCCTATCTCTCTGTTTGTTGATGTTTGTTAATC
Bn-scaff_17799_1-p1564366	C06	123.06	TCAACTTAAATTTTATAGATTACCTTATAACAGTGTACATTATAATTCCT
Bn-scaff_17799_1-p1497402	C06	124.803	ATATGTAGTCCACTATTCCACAATATATGTAGTATACTGTGGCTAGTTTT
Bn-scaff_17799_1-p1436333	C06	126.827	TTGGATGTTGGACATGCAAGGCAAAGTAGCTAGCTTCACTATGCGAGTCA
Bn-scaff_17799_1-p1399131	C06	127.684	GCGCTGAAAGATGGTGTTATGCTTATGTTAAAACCACCATATGCATAGAG
Bn-scaff_17799_1-p1322660	C06	129.114	TCTACAAGAACAATGAGGTAAGCCCTTCTTGGTGTACTGTTTCTATATGT
Bn-scaff_17799_1-p1308909	C06	129.693	CATACGTAGCAACTCAGTCCTATCCGAAACCATTTATACAATAAATTGTT
Bn-scaff_17799_1-p1180982	C06	130.546	TTTAAGTTTAACAAATATTCAAAACAACAGCCTCTTAAGTCAATGGCATA
Bn-scaff_17799_1-p1165291	C06	130.833	AATAAATTCTATGTAATTGCATCAACCCTTGTAAAACTAAACCATATTCC
Bn-scaff_17799_1-p925281	C06	133.762	CTGCATAAATTTATTTCAGTTTGCTGATGTATATATAAAGATTTCAAAAT
Bn-scaff_17799_1-p859838	C06	134.917	GTTCATGCACTTTTACCTTTAACAAAAGTTGAATCTGAAATTTAGGGGTT
Bn-scaff_17799_1-p836919	C06	136.066	TACTGGTTAGGCGGATACTTGACCGATTTATTAGAATCATTTTAGAGAAA
Bn-scaff_15762_1-p717223	C07	0	ACGGTTCTCCATCCATCGTCTTTGCCTAGGTTGAGATCATATGTGGCTTT
Bn-scaff_17708_1-p862406	C07	0.877	TTATTATATTTTTTTCAACTGAAACATTACCATATAGATATTGGGAAAAG
Bn-scaff_22310_1-p159878	C07	2.047	TGAATGGCCAAGAGGCACGAGTGATGAAAGGGTACAAGTTCTCAAAGGTT
Bn-scaff_16450_1-p406085	C07	12.526	ATCACCATGGCATCTCTTGGAAACCTCGGTGAAAGCTCCAGCTCCAAGTA
Bn-A07-p7551371	C07	15.001	ATGTCTACTTGCTACTTGCTATGCATTATTTAACTTATCTGTCAAGTTTC
Bn-scaff_18202_1-p125081	C07	29.464	TTAGCCGATAAAATACAATAGGTGACACATAGAACCCATTTGATTTTTTC
Bn-scaff_21268_1-p102415	C07	32.525	TGACTAAAAATGAAATAAATCAAAACTTCTAATCCAGGAAACAGTTACAC
Bn-scaff_19724_1-p557617	C07	34.175	ATTACATCTCAGATTCTTGCTGGAAAGCATATTTTCAACCAGCGAAGCTG
Bn-scaff_19724_1-p314829	C07	37.632	CAAAGTACACCTCTAGCTTGAAATATGTCAGATTGTAAGACATCACCACA
Bn-scaff_19724_1-p190133	C07	40.922	AAATAGTTTTCCTTTTTCGTTTGCAAAGGCTAATGATGTTAGGTTTCTTC
Bn-scaff_19724_1-p167646	C07	41.229	AGTTCAACATATAATACAATAGGGGGACAAATAAAATTGTGACATTTCAA
Bn-scaff_19724_1-p71618	C07	41.856	TTGCAACATGCTGTTGGAGAAGCTCTAATGACATTAGTTTTATAGTGTTT
Bn-scaff_15754_1-p450273	C07	43.118	ATCCTCCAAACTTCTCGACAACCCATCTGCCGTTTTATTCTCACACCCAG
Bn-scaff_15754_1-p555074	C07	44.315	CTAGCTTGAGGTGTATCAGCATCTATGAGTTACTTCACTTACTAGCCACT
Bn-scaff_15754_1-p651840	C07	45.633	ATAAATTAGACCTACGGGTTCAGTTTAGATAAATTAGACCTACCGGTTCG
Bn-scaff_16130_1-p174204	C07	49.193	ACTTTTTAGAATATTGATTAGATATCCATATTTCGAATGTTGCACATTGT
Bn-scaff_16130_1-p242006	C07	49.477	CCAATGAAACAAAATATGACTAGCATTGCGGTTGAAATGGAGACATTGTC
Bn-scaff_16130_1-p280712	C07	50.331	TTAGCTGTCGGTTTAATTAAATTCGAGATCTTAGAAGCTCTATGTTGTGC
Bn-scaff_16130_1-p289066	C07	52.06	TTTAGTGCATGGCAGGAGATCATATTCCTTTGTGCAGACCAGAGAACAAG
Bn-scaff_16130_1-p567306	C07	53.79	ATAGCCAAGTTGTAAAAGTTTTAATTGTTACTGAGGTTAATTGTTATAGC
Bn-scaff_17740_1-p848030	C07	61.595	AGGGTTATGCACAGATTGAAGGGATTGACTATAACGAAGTTTTTGCTCCA
Bn-scaff_16130_1-p2525629	C07	62.452	GTTCCTAACCGAAGAGAAACCATAAGGGAGAGTCATGTCTGGGAAGAAGA
Bn-scaff_17740_1-p834125	C07	63.022	GTAATGAGAATGTCAGATATTCCGGGCATTCTCAAGAGCTATATAAGTCC
Bn-scaff_17740_1-p758099	C07	63.592	TTAATGGAATTCCCTAGCTCTAAATCTCCATGATTTATGGTTTTATACAT
Bn-scaff_17740_1-p555478	C07	65.028	CAAAGAATTTGAAAATAGAAAAAGAATCATGCTTTGACTAATTCATTAAG
Bn-scaff_16514_1-p41089	C07	67.348	TCGCTGATGAATGTGAGAGAGAAAGATGGTTCAGGTCAGAACGTTAACGC
Bn-scaff_17972_1-p581578	C07	71.438	ACCAACAAACAATGTCCTCTCTTCTCTTTGGATCCATTCGGTTAAACTTT
Bn-scaff_21711_1-p79864	C07	74.959	CACATCTCAGAAGCGAAAATCTGCTGTTTATCGGCTTTCTTTCAAGAGGA
Bn-scaff_18520_1-p141671	C07	75.816	TAGCTCAACTTTTTCAAATTCCTTTCCTGGTTAGGAGTATCTGCTGGTCC
Bn-scaff_18520_1-p280686	C07	78.433	ACTCGTTACATGGTAAAGTGGTGGGTACTTTTTTTAAATGAGATCGTTAC
Bn-scaff_18520_1-p414565	C07	79.362	TATTATGTTAAACCCCTCAGGCAAATACTCAATTTAGCTCATGAATCACA
Bn-scaff_18520_1-p675968	C07	82.454	CGTCTGAGTGTATTAGCTAACGACGAGATAATGGTTGTGTGTACTCACGC
Bn-scaff_18520_1-p720465	C07	83.601	AATATGATACGATGTAGACTAGAAAAAAGTAATCTTGCGGTGTGCATATC
Bn-scaff_17291_1-p340500	C07	85.79	AACAATTTCTACCAAATCGTGGAAGAAGAAGCATCATATGCCCTCAACAA
Bn-scaff_17291_1-p249622	C07	87.063	AAGCAAGCCTGCTCATCAAGTCAACAATTCAAAAATGAATGAATGAGGAT
Bn-scaff_15705_1-p1433369	C07	90.281	AGCTAGTTCTTTAAGACGAGGAGGTCAACCTAGAGTTTGGTTTTAAAGCA
Bn-scaff_15705_1-p1403790	C07	90.851	GAAGATTTAAGGATGCAGTGACCATTTGATTTGAATCACGCTGATATCAT
Bn-scaff_15705_1-p1479071	C07	91.708	CAAACCATCTAAGAAACTGCACCGTCCACATAAGATCCACTCAAAAAATC
Bn-scaff_15705_1-p1709973	C07	94.895	TATGTGTGTGATTTTATTTGTGTTCAGCGTCATTTTGTTACAATTCAACA
Bn-scaff_15705_1-p1730509	C07	96.041	GCAGCCTTAAGAGCAGCCTGTAAAAGACACCATTATGCCAGCCATTGAGT
Bn-scaff_15705_1-p1791890	C07	96.611	TAATTTTGTGTCCATTATATTTTGTTTAATTTACTCTATGATTATTTCCC
Bn-scaff_15705_1-p1812021	C07	97.468	CCTCAAGCTGTGAAGACATTCTTAGAAGATAACAGGTGAAAAAGAAAAAT
Bn-scaff_15705_1-p2267912	C07	99.986	ATTCTATCAAAGAACTAAGTACACATGTATATGTTCTTGCACTTTATGGT
Bn-scaff_15705_1-p2317575	C07	101.228	ATAATTTTCGTCCTTAAGATGGTTTGAACCCGGGGCAAAAGGGAACCAAC
Bn-scaff_15705_3-p67478	C07	103.845	ACCACAAACTCTCGGTCTCCTAGATTTCATCACTGTGCAGTTTTATAGAT
Bn-scaff_15705_3-p351405	C07	105.282	GAGCTTGACAGGACTGACACCTCTTGCTGAGCGAGTTAGCTTTTTGACAG
Bn-scaff_15705_3-p436841	C07	107.011	GGTTAGCAATGATACTGCTCATGACCATAACCGTTCTTACCATAGTCACC
Bn-scaff_15705_3-p616618	C07	108.74	GGTGTTCTTTTATAATGGGTGGTTTAAGAAACAAGACACCTAAACCTCTA
Bn-scaff_16069_1-p21350	C07	110.177	GACACTACGCTCCACCATACCACACCGTAATGATGCACACGAGCAGTAGT
Bn-scaff_16069_1-p44991	C07	111.323	AACGCGTGCTCGCTTGCTCAGTTCGTAGTAAGTTTCCCGACTTGTCATAG
Bn-scaff_16069_1-p306662	C07	113.053	CCTGCGCTCATTTGAATTTCGTTAGTTTCATCTCCGTTTAAGTTAAAGTC
Bn-scaff_16069_1-p342150	C07	113.91	ATTGGCCGTTGAGTCCATCAGAATGGCAATTTGTTTTTGGTAACAAGGAC
Bn-scaff_16069_1-p995172	C07	114.62	CTATGTTAAATGCATAGCAATCTAGGACCTAAGAACATCGGTATTGGTGG
Bn-scaff_16069_1-p1184924	C07	115.698	CATCTCTATAACTCGCTCTTAATGGCTCTTCTACGCACCTCCTCTGACGA
Bn-scaff_16069_1-p1363260	C07	117.935	CGACCAAACTTGGGTTAATAAAACTTGGAATTCACAGTTTCCATTATACA
Bn-scaff_16069_1-p1694137	C07	118.818	ACTAATCTATTTTTTATTTCAGTCTAACCTAATTCTATTATAGAGTTATT
Bn-scaff_16069_1-p1781070	C07	119.402	CTGTTTACAACAACAATAACTAAATGGGTAATCAAGTAAAAGCTAATTAC
Bn-scaff_16069_1-p2072784	C07	119.989	AGAATGTAGTGGAGCCCATGTATCAATTATGAGGCATATTCATCATCTTT
Bn-scaff_16069_1-p2611780	C07	121.176	GTGAAAGAATATGAATAGAGCTTTTGACCTCATTGGTTTGAGCAAATATC
Bn-scaff_16069_1-p3117793	C07	122.36	TTGTGGCGATTACGGTTCCAACTGTTGTTATCGTTTTGATATTGTTCTCT
Bn-scaff_16069_1-p3210071	C07	123.239	ACGCACTATTACGACACGAACTAAATAAATTGCCCGATCGTCGACGAGAT
Bn-scaff_16069_1-p3274782	C07	124.111	TGGACTCTGGTCTGAAAATACCATTATAGTACATTAATATTATTCTCTTA
Bn-scaff_16069_1-p3378131	C07	125.902	GAGTTCACGGAGCATTATTGAATGGGTCGAGTTAATGAAATTTTGCACTG
Bn-scaff_16069_1-p3428792	C07	127.981	CCTCCATTGATTAGAATAAATGCGATGATTAATGCCGCGTAAAGTTTAAC
Bn-scaff_16069_1-p3565775	C07	128.887	TTCTCAGTTCTGAGCCATGGCTGTTGAAAAGTTTGGTCCTCATCTCAATA
Bn-scaff_16069_1-p3435850	C07	130.751	TATATTTATCAGATTCATGCTATTTCTTCATCGTTCCGGCTCGAGAAACG
Bn-scaff_16069_1-p3689610	C07	131.534	CCTAGAGGAGCCAAGTGATAAATGCAGAGAAGATTTACCAGGTTCACCAG
Bn-scaff_16069_1-p3780494	C07	133.061	GTGTACTGTTTTAGAGAACAAGGCAGATTGGGTGGCGCTATGTCTTGAAT
Bn-scaff_16069_1-p3945232	C07	136.266	AAAAAGTCTTAAATTTTGGTTTGGAGAGAGCTCTCGCATAGGCTTAGCTG
Bn-scaff_16069_1-p4620827	C07	142.641	TTTACTCAAATTGCTTGAATCATTGAAACTTTGTTATCTGGTATTTCATT
Bn-scaff_16069_1-p4648828	C07	142.933	ATGTGAGACGATCTATTTTTGCATCCCAAGCACAAGGATTAAGCCCCAAA
Bn-scaff_16069_1-p4741693	C07	144.789	ACCTAACCAGAAGCGTAAAGTTAGCAAGGTATGAATGAGGATGACAGCAA
Bn-scaff_16069_1-p4686169	C07	146.045	CAACATTCGTAACTATAACTCATAAGAGTTTAGGTTTGAAATCAACGCTA
Bn-scaff_16110_1-p3498243	C07	151.998	TTATCCTGAAAACAAAGTGAATTTTGGTTAACATGATTTGACCACCAACA
Bn-scaff_16110_1-p3092217	C07	155.218	GATTTGTTCGTCTCTCCTTCCATTGTTATACATCGCATCGCTTCTCCCTT
Bn-scaff_16110_1-p3254108	C07	156.655	CTCGGTAAAAATGAAAACTTCTTATATGATATTAAGTTTTGCAGATATGG
Bn-scaff_16110_1-p3323488	C07	157.804	TCAAACTTAAGCGAAGAAGCATGCATAAATAATCTATGTTGGATGGTCTA
Bn-scaff_16110_1-p3019038	C07	159.369	CTTTGGTGCCATTGATCTGATTGGGAGTATATAGATGTCCTCTGTTGTTA
Bn-scaff_16110_1-p2973374	C07	160.336	TTCCCCAAACAAAATTATACTTACATAAATTGACTTATGGGGGGTTAGTG
Bn-scaff_16110_1-p2921339	C07	160.958	GAATCAACTCAAGTTGTTTTATTTCAGAAACATGGGTCCAGTTATTTACG
Bn-scaff_16110_1-p2951301	C07	162.086	ACTTTTTCAATAACAAGTAGACAGTAGAATTTAATTATATACTGTAAACT
Bn-scaff_16110_1-p2281432	C07	164.308	TGATGAGGGAGACAAAGACAAGAGTTACTGTTCTGTTTTGTTCAATATCC
Bn-scaff_16110_1-p2580362	C07	165.278	AATCCTCTTTCTTGTAATCAGACAAGAATACAAATAGTAAGCAGCTTCAG
Bn-scaff_16110_1-p2505873	C07	165.604	ATCTCTAATATAATGTATCTCAAAGTTTAGGACGTTTTTAATCAATATAG
Bn-scaff_16110_1-p2540852	C07	166.597	ACAGGCTGTCCATCTTCTGGGTGGGTTCCCTAGTCATAAATCAGTAAACC
Bn-scaff_16110_1-p2044246	C07	168.819	GGTTTTAACATGACTTTTTAGTATATGGGACTATTCTAACAGGGTGGGTT
Bn-scaff_16110_1-p1971697	C07	173.291	CACCCATTTTTTTCTTAAAAAATACTCACCAAGGCATTTAATTCAGTATC
Bn-scaff_16110_1-p1591073	C07	174.275	GTAGTGTACTATCATTAATTGGGCTTCGGTAATATAGGCCCATGCTTTGT
Bn-scaff_16110_1-p1582977	C07	177.313	CGAATCTCATTTTGAAGTTAGTGTGTGGGTACTTTAAAGTTTGCTCCTTT
Bn-scaff_16110_1-p1451801	C07	179.962	CCAAAATGCAACCATTTGAAAACAAATCCTAGCTAAAATTAATGCTACCG
Bn-scaff_16110_1-p1410485	C07	180.581	TTACAAGTAAATCAATGTTTCACTTGTCTTTATTTGAATTTATTTTCGAT
Bn-scaff_16110_1-p1250351	C07	181.504	AGTTATAAGCAATACACTTTTTGCAGTGAATATATCCATGGTTGTTGTTG
Bn-scaff_16110_1-p1230955	C07	182.074	CTTCAGCTCGTCATGGTGCAGATGACACACAATCTTAACCTGCAAAGAGA
Bn-scaff_16110_1-p1181825	C07	183.392	TCTAGAAAAATACCTCGCACACTCTCCGCTCCCTGCTTAACCAGTTAAAA
Bn-scaff_16110_1-p976517	C07	184.367	CACTATTAGAGAGAAATTTCTCCCACCCCACCTAACGGATGTTCATCTTT
Bn-scaff_16110_1-p931172	C07	184.651	TGATTCGACATGGGCTTGTTGTAAAATGAACACACACAAACGTGAAGGTG
Bn-scaff_16110_1-p685258	C07	185.221	TTAAAACTAAGATGGACTCAGGGCCTGAAATACTGAAAACCTGAATCTGT
Bn-scaff_16110_1-p471808	C07	186.367	GATTTAACATTTACAAAGTAAAATACACACTCTCACGTGTTTCCAATCCA
Bn-scaff_18607_1-p283263	C08	0	CTTGCATTGTATCCAACAAATGGTATAACTCTAGTCTAGATTTCTAGTCA
Bn-scaff_22486_1-p7889	C08	1.972	CCAATCCATCGGATCCCCCCTGAAGATGTTTGATAATACATTTTCCTTAT
Bn-scaff_26293_1-p135449	C08	2.771	TGGAGGGAGCAAAGAAGGAAATGAGTGGATAACTCGAATTCTCAAATGTC
Bn-scaff_26293_1-p142747	C08	3.037	AAAGAGAATTGTAAAGCAAAAGCAAACTATCCGAGGCAGATCACCAGATT
Bn-scaff_26293_1-p117280	C08	3.54	AGTAACTCTGTGTCATTCCGCACACGTCTCATTTCAGAACTAACGAATCT
Bn-scaff_26293_1-p97936	C08	4.085	AACATTAAGCAGTTATAATTATTATATGCACATATAAGCAGTTAAGCTTC
Bn-scaff_26293_1-p89381	C08	4.383	CTACCAATCAGCAAAAAATGACAACAATTGACATCGCATGGGAAGGAGAC
Bn-scaff_15705_1-p2971358	C08	4.577	AGGTAAATAAAAGGGAGACCAGATAAGAAGAAGACGCTTTCATGGAGGAG
Bn-scaff_15705_1-p2909077	C08	5.283	ACCTACAAAGCAGAAATTATTATTTCGAGTTCTTACTCTTCGAACTAAAC
Bn-scaff_18935_1-p25523	C08	6.286	TTAATTTAGACCTGGTCGCAATGAATATCACTCCAAACTATATATTTAGC
Bn-scaff_27765_1-p53066	C08	7.252	TTAAGGATATACAACACTCCTTCTGGTTTGCCAGCTACTAGCTCATTGAC
Bn-scaff_15896_1-p595038	C08	8.762	GATAAATATAATTCAACAGAATATGAAATCCGGAAACAGAAGAAAGCAAC
Bn-scaff_16273_1-p403881	C08	9.21	GTGTGATGTCGATTCTTCTGCTTGAAGCGATTGTCTTTGCTACCAGCTGC
Bn-scaff_18310_1-p317728	C08	9.59	TTTACCGGCTTTTGTGACTTGATCAAACATCCTTATATAACCCAAGTGTA
Bn-A09-p11164079	C08	9.93	TTCACACAAGATTCATTCGCTGTACTCCTAGAGAACAGAGAGCAGCTAAG
Bn-scaff_17637_1-p170031	C08	10.339	CTATCTTTGACATTTTCACTCGGTACGTAATAGGTGCTCGTTGATCGATA
Bn-scaff_16287_1-p305203	C08	10.571	TCTAGCTTCAAAAACATGAACTTTTGTGTATGGCCAATCACTACTCATTC
Bn-scaff_19104_1-p662624	C08	11.271	CCTTTTTCTTTATGTTTAGTAGTATAATATAATGTACTAGTGTTGTGGAT
Bn-scaff_18275_1-p1364261	C08	12.855	ATGGACAACATTTTTCATTGCTCCCAAGTGCACTGCAATCAACAACTAAG
Bn-scaff_19242_1-p390109	C08	16.488	AATTTTACTTAATCTAGTTGCAATAGAAAACAGATGAGTATAAAATAGAG
Bn-scaff_16231_1-p2306931	C08	24.165	TAACACCGTAGAAGCAGATAAGGAAGAATGGGTGTTGGATACTGGATGCT
Bn-scaff_21786_1-p149338	C08	24.944	CTCACGTGGACTACCAACCTAGAAAGAATCATGTATCTTTTTAGAAAGGA
Bn-scaff_16231_1-p2213239	C08	25.458	TTTTGACGCCCCTTCCTGTTTTTCATTTTGTCGTGTTAAAACAAATAGCA
Bn-scaff_16231_1-p1176514	C08	29.741	TGATTCTTTCTCTCTATCTCTGTGTGTAGAAATGGTTTACTCCGGTAATA
Bn-scaff_16231_1-p1093410	C08	30.379	CCAGACAGAGACTTAACCGATTTAGAGACTGTTCAACATGCTTTCACACT
Bn-scaff_16231_1-p678599	C08	31.71	CAAGTGAAAAGAACTAGTAAGCAAGCACCTCAAAAAGCAGTGATATTTAC
Bn-scaff_17807_1-p192053	C08	35.66	GGGAAAGTCTTTCCTGTAATACATCATTCAATGTAAGTGTAAACAATCAT
Bn-scaff_16174_1-p133998	C08	37.933	AAACAGAAAATGAAGTGAGATTGGAGTAAAACTTACTTCAAAATGAAACA
Bn-scaff_16174_1-p1163637	C08	39.987	ATCAGATAAACACTACTCATGGTATGATACTATGATTCTATATTTCATCT
Bn-scaff_16770_1-p3144860	C08	41.386	TGTTTGTTGTTTAGGGTATCTTTCACTTGGAATGATTCATTATCAGGGAA
Bn-scaff_16770_1-p2217095	C08	41.757	TTCATACTGTTCATTTGAAGAGGAGACTCTGAAAGCTGTAGGCAAGTCTT
Bn-scaff_16770_1-p2946678	C08	42.121	TTCCCAAATATATAAACGTTTTATATGAGACATATATTAACATTTTGTAA
Bn-scaff_16770_1-p2818885	C08	42.394	ATGCGTTGTCTAAGGCTGGCTCGAAACCATTCGAAGCTGAAGCATGAGAG
Bn-scaff_16770_1-p4071245	C08	46.363	GCCCAAGAATCATTTGATGTAAATGTTTTTGTTTCCATCACAATTCTTTT
Bn-scaff_16770_1-p4353457	C08	46.711	TCTCTGTTCAATTTCGCTCTTGATTGATTCAATTGTATTGTCTTTCCTAA
[truncated: 154 more rows]

## Sheet: Table S3-1
Table S3 Re-assembly of the NY7 genome according to the genome-ordered graphical genotypes constructed using BnaTNDH population
(1) Original order of the NY7 assembly consistent to non-redundant genome-ordered graphical genotypes (GOGGS) of BnaTNDH
chr	snp_pos	gene_name	gene_pos	AT	TP	blast_bancroft_AC_together	Ningyou	Tapidor	TN011	TN016	TN017	TN018	TN019	TN029	TN032	TN034	TN039	TN040	TN045	TN047	TN049	TN063	TN064	TN066	TN069	TN075	TN078	TN082	TN089	TN093	TN097	TN098	TN114	TN135	TN140	TN141	TN142	TN144	TN145	TN152	TN157	TN158	TN159	TN160	TN173	TN175	TN178	TN180	TN181
chrA01	74289	chrA01.16	chrA01_000074293_000075379	AT4G38460.1	Tp7g37320	A01_000022840_000023920	G	C	B	B	A	B	A	B	A	A	A	A	B	A	B	A	B	A	B	B	-	A	-	A	A	B	B	B	A	B	B	B	B	B	A	-	B	A	A	A	A	A	A
chrA01	118118	chrA01.27	chrA01_000117969_000119109	AT4G38770.1		A01_000077000_000075860	C	G	A	A	A	B	B	A	B	A	A	B	-	A	B	A	B	B	B	B	-	B	-	B	A	A	-	-	A	B	A	A	A	-	B	B	-	B	A	B	-	B	B
chrA01	147090	chrA01.35	chrA01_000146681_000152317	AT4G38950.2	Tp7g36930	A01_000103771_000101137	T	G	B	B	A	B	A	B	A	A	A	A	B	A	B	-	-	A	B	-	-	-	-	A	A	B	B	B	A	B	B	B	B	B	A	B	B	A	A	A	A	A	A
chrA01	179747	chrA01.41	chrA01_000179762_000184342	AT4G39080.1	Tp7g36750	A01_000139039_000141339	A	G	B	B	A	B	A	B	A	-	A	A	B	A	B	A	B	A	B	B	-	-	B	A	A	B	B	B	A	B	B	B	B	B	A	B	B	A	A	A	A	A	A
chrA01	188252	chrA01.42	chrA01_000188015_000189330	AT4G39090.1	Tp7g36740	A01_000146643_000145322	G	T	B	B	A	B	A	B	A	A	A	A	B	A	B	A	B	A	B	B	B	A	B	A	A	B	B	B	A	B	B	B	B	B	A	B	B	A	A	A	A	A	A
chrA01	201819	chrA01.48	chrA01_000201940_000203823	AT4G39150.2	Tp7g36670	A01_000161923_000160047	C	G	B	B	A	B	A	B	A	A	A	A	B	A	B	A	-	A	B	-	B	A	B	A	A	B	B	B	A	B	B	B	B	B	A	B	B	A	A	A	A	A	A
chrA01	203277	chrA01.49	chrA01_000204388_000205059	AT4G39200.2	Tp7g06330	A01_000162500_000163166	A	G	B	B	A	B	A	B	A	A	A	A	B	A	B	A	B	A	B	B	B	A	B	A	A	B	B	B	A	B	B	B	B	B	A	B	B	A	A	A	A	A	A
chrA01	208621	chrA01.51	chrA01_000208803_000209592	AT2G21660.2		A01_000167670_000166929	A	T	B	B	A	B	A	B	A	A	A	A	B	A	B	A	B	A	B	-	-	A	-	A	A	B	B	B	A	B	B	B	B	B	A	-	-	A	A	A	A	A	A
chrA01	239330	chrA01.59	chrA01_000241738_000243013	AT4G39390.3	Tp7g36470	A01_000188900_000190175	T	C	B	B	A	B	A	B	A	A	A	A	B	A	B	A	B	A	B	B	-	A	B	A	A	B	B	B	A	B	B	B	B	B	A	B	B	A	A	A	A	A	A
chrA01	249712	chrA01.60	chrA01_000248552_000252233	AT4G39400.1	Tp7g36460	A01_000196171_000199387	T	C	B	B	A	B	A	B	A	-	A	A	B	A	B	-	-	A	B	B	B	A	B	A	A	B	B	B	A	B	B	B	B	B	A	B	B	A	A	A	A	A	A
chrA01	296441	chrA01.66	chrA01_000296445_000299183	AT4G39520.1	Tp7g36360	C01_000301066_000298888	G	T	B	B	A	B	A	B	A	A	A	A	B	A	B	A	B	A	B	-	B	-	B	A	A	B	B	B	A	B	B	B	B	B	A	-	B	A	A	A	A	A	A
chrA01	304282	chrA01.67	chrA01_000304480_000306584	AT4G39540.3	Tp7g36340	A01_000242457_000244118	C	T	B	B	A	B	A	B	A	A	A	A	B	A	B	A	B	A	B	B	-	A	B	A	A	B	B	B	A	B	B	B	B	B	A	B	B	A	A	A	A	A	A
chrA01	305675	chrA01.68	chrA01_000306796_000307858			A01_000245358_000244325	C	G	B	B	A	B	A	B	A	A	A	A	B	A	B	A	B	A	B	B	B	A	B	A	A	B	B	B	A	B	B	B	B	B	A	B	B	A	A	A	A	A	A
chrA01	325122	chrA01.75	chrA01_000324958_000329064	AT1G62020.1	Tp7g36760	A01_000265646_000269247	T	C	B	B	A	B	A	B	A	-	A	A	B	A	B	A	B	A	B	B	B	A	B	A	A	B	B	B	A	B	B	B	B	B	A	B	B	A	A	A	A	A	A
chrA01	332845	chrA01.76	chrA01_000331079_000333220	AT4G39620.2	Tp7g36270	A01_000272267_000274012	C	T	B	B	A	B	A	B	A	A	A	A	B	A	B	A	B	A	B	-	B	A	B	A	A	B	B	B	A	B	B	B	B	B	A	B	B	A	A	A	A	A	A
chrA01	345641	chrA01.80	chrA01_000345294_000347462	AT4G39660.1	Tp7g36230	A01_000288744_000290939	A	C	B	B	A	B	A	B	A	A	A	A	B	A	B	A	B	A	B	B	B	A	B	A	A	B	B	B	A	B	B	B	B	B	A	B	B	A	A	A	A	A	A
chrA01	351646	chrA01.82	chrA01_000351437_000353551	AT4G39680.2	Tp7g36210	A01_000296995_000295301	A	G	B	B	A	B	A	B	A	A	A	A	B	A	B	A	B	A	B	-	B	A	B	A	A	B	B	B	A	B	B	B	B	B	A	B	B	A	A	A	A	A	A
chrA01	352800	chrA01.83	chrA01_000354107_000355744	AT4G39690.1	Tp7g36200	C01_000359593_000360207	T	G	B	B	A	B	A	B	A	A	A	A	B	A	B	A	-	A	B	-	B	A	B	A	A	B	B	B	A	B	B	B	B	B	A	B	B	A	A	A	A	A	A
chrA01	360102	chrA01.85	chrA01_000360107_000361376	AT4G39710.2	Tp7g36180	A01_000321485_000320611	A	T	B	B	A	B	A	B	A	A	A	A	B	A	B	A	B	A	B	B	B	A	B	A	A	B	B	B	A	B	B	B	B	B	A	-	B	A	A	A	A	A	A
Z_CDS	99	chrA01.101	chrA01_000440063_000442582	AT4G39800.1	Tp7g36090	A01_000377776_000375257	C	T	B	B	A	B	A	B	A	A	A	A	B	A	B	A	-	A	B	-	-	-	-	A	A	B	B	-	A	B	B	B	B	B	A	B	B	A	A	A	A	A	A
chrA01	442517	chrA01.102	chrA01_000443847_000445119			A01_000379041_000380313	A	C	B	B	A	B	A	B	A	A	A	A	B	A	B	A	-	A	B	-	-	A	-	A	A	B	-	B	A	B	B	B	B	B	A	B	B	A	A	A	A	A	A
chrA01	455437	chrA01.106	chrA01_000455308_000456690	AT4G39840.1	Tp7g36050	A01_000390127_000391509	C	T	B	B	A	B	A	B	A	A	A	A	B	A	B	A	-	A	B	B	B	A	B	A	A	B	B	B	A	B	B	B	B	B	A	B	B	A	A	A	A	A	A
chrA01	457943	chrA01.107	chrA01_000457881_000460230	AT4G39860.2	Tp7g36030	A01_000393061_000394218	C	T	B	B	A	B	A	B	A	A	A	A	B	A	B	A	B	A	B	B	B	-	B	A	A	B	B	B	A	B	B	B	B	B	A	B	B	A	A	A	A	A	A
chrA01	459594	chrA01.108	chrA01_000461129_000462693	AT4G39870.2		A01_000395282_000396676	T	G	B	B	A	B	A	B	A	A	A	A	B	A	B	A	-	A	-	-	-	-	-	A	A	B	B	B	A	B	-	B	-	B	A	-	B	A	A	A	A	A	A
chrA01	463650	chrA01.109	chrA01_000463339_000463878	AT4G39880.1	Tp7g36010	A01_000397681_000398220	C	T	B	B	A	B	A	B	A	A	A	A	B	A	B	A	-	A	B	-	-	A	-	A	A	B	B	B	A	B	B	B	B	B	A	-	B	A	A	A	A	A	A
chrA01	464368	chrA01.110	chrA01_000464445_000465838	AT4G39900.1	Tp7g35990	C01_000464572_000463779	G	T	B	B	A	B	A	B	A	A	A	A	B	A	B	-	B	A	B	-	B	A	B	A	A	B	B	-	A	B	B	B	B	B	A	B	B	A	A	A	A	A	A
chrA01	467678	chrA01.111	chrA01_000467372_000469373	AT4G39910.1	Tp7g35980	A01_000405455_000403456	A	G	B	B	A	B	A	B	A	A	A	A	B	A	B	A	B	A	B	B	B	A	B	A	A	B	B	B	A	B	B	B	B	B	A	B	B	A	A	A	A	A	A
Z_CDS	2718	chrA01.114	chrA01_000479923_000485774	AT4G39952.1	Tp7g35930	A01_000423831_000426726	A	T	B	B	A	B	A	B	A	A	A	A	B	A	B	A	B	A	B	B	B	A	B	A	A	B	B	B	A	B	B	B	B	B	A	B	B	A	A	A	A	A	A
chrA01	484799	chrA01.116	chrA01_000487685_000491333			A01_000432197_000431459	A	T	B	B	A	B	A	B	A	A	A	A	B	A	B	A	B	A	B	B	B	A	B	A	A	B	B	B	A	B	B	B	B	B	A	B	B	A	A	A	A	A	A
chrA01	496754	chrA01.117	chrA01_000495765_000497679	AT4G39980.1	Tp7g35890	A01_000432978_000434192	C	T	B	B	A	B	A	B	A	A	A	A	B	A	B	A	-	A	-	-	B	A	B	A	A	B	B	B	A	B	B	B	B	B	A	-	-	A	A	A	A	A	A
chrA01	497238	chrA01.118	chrA01_000498543_000499418	AT4G39990.1	Tp7g35880	A01_000436485_000437359	C	G	B	B	A	B	A	B	A	A	A	A	B	A	B	A	B	A	B	B	B	A	B	A	A	B	B	B	A	B	B	B	B	B	A	B	B	A	A	A	A	A	A
chrA01	499193	chrA01.119	chrA01_000499749_000501744	AT4G40000.1	Tp7g35870	A01_000439740_000437708	T	G	B	B	A	B	A	B	A	A	A	A	B	A	B	A	-	A	B	-	B	A	-	A	A	B	B	B	A	B	B	B	B	B	A	A	-	A	A	A	A	A	A
chrA01	503859	chrA01.120	chrA01_000503833_000507010	AT4G40000.1	Tp7g35870	A01_000445078_000441865	C	G	B	B	A	B	A	B	A	A	A	A	B	A	B	-	-	-	-	-	-	-	-	A	A	B	B	-	A	B	B	B	B	B	A	B	-	A	A	A	A	A	A
chrA01	506100	chrA01.121	chrA01_000507741_000510321	AT4G40010.1	Tp7g35860	A01_000448248_000445809	A	G	B	B	A	B	-	-	A	-	A	A	B	A	B	-	-	-	B	-	B	-	-	A	A	B	B	B	A	B	B	B	B	B	A	-	B	A	A	A	-	A	A
chrA01	517512	chrA01.123	chrA01_000517736_000518405		Tp3g29820	A01_000453537_000452855	A	T	B	B	A	B	A	B	A	A	A	A	B	A	B	A	B	A	B	B	B	-	B	A	A	B	B	B	A	B	B	B	B	B	A	B	B	A	A	A	A	A	A
chrA01	519122	chrA01.124	chrA01_000519285_000519560		Tp7g35820	A01_000454393_000454668	C	T	B	B	A	B	A	B	A	A	A	A	B	A	B	A	-	A	B	-	B	A	-	A	A	B	B	B	A	B	B	B	B	B	A	B	B	A	A	A	A	A	A
chrA01	521931	chrA01.126	chrA01_000522064_000524507	AT4G40050.1	Tp7g35800	A01_000458759_000456289	C	T	B	B	-	B	A	B	A	A	A	A	B	A	B	-	-	A	B	-	-	-	-	A	A	B	B	B	A	B	B	B	B	B	A	B	B	A	A	A	A	A	A
chrA01	533942	chrA01.128	chrA01_000534060_000535185	AT4G40060.1	Tp7g35790	A01_000471003_000469876	T	C	B	B	A	B	A	B	A	A	A	A	B	A	B	A	B	A	B	B	B	A	B	A	A	B	B	B	A	B	B	B	B	B	A	B	B	A	A	A	A	A	A
chrA01	553648	chrA01.134	chrA01_000552311_000553887	AT4G38040.1		A01_000488118_000486547	C	G	B	B	A	B	A	B	A	A	A	A	B	A	B	A	-	A	B	-	B	A	B	A	A	B	B	B	A	B	B	B	B	B	A	B	B	A	A	A	A	A	A
chrA01	561388	chrA01.136	chrA01_000561146_000564015	AT4G38020.1	Tp7g35640	A01_000497045_000494184	C	G	B	B	A	B	A	B	A	A	A	A	B	A	B	-	B	A	B	-	B	-	B	A	A	B	B	B	A	B	B	B	B	B	A	B	B	A	A	A	A	A	A
chrA01	595000	chrA01.142	chrA01_000594861_000596824	AT4G37920.1	Tp7g35560	A01_000527811_000529335	G	C	B	B	A	B	A	B	A	A	A	A	B	A	B	A	B	A	B	B	B	A	B	A	A	B	B	B	A	B	B	B	B	B	A	B	B	A	A	A	A	A	A
chrA01	598042	chrA01.143	chrA01_000597036_000599460	AT4G37910.1	Tp7g35550	C01_000647994_000650435	T	G	B	B	A	B	A	B	A	A	A	A	B	A	B	A	B	A	B	B	B	A	B	A	A	B	B	B	A	B	B	B	B	B	A	B	B	A	A	A	A	A	A
chrA01	598591	chrA01.144	chrA01_000600077_000601222	AT4G37880.1	Tp7g35520	A01_000534970_000533825	T	C	B	B	A	B	A	B	A	A	A	A	B	A	B	A	B	A	B	B	B	A	B	A	A	B	B	B	A	B	B	B	B	B	A	-	B	A	A	A	A	A	A
chrA01	688321	chrA01.155	chrA01_000687211_000689488	AT4G37760.1	Tp7g35410	A01_000626321_000624044	G	C	B	B	A	B	A	B	A	A	A	A	B	B	B	A	B	A	B	B	B	A	B	A	A	B	B	B	A	-	B	B	B	B	A	B	B	A	A	A	A	A	A
chrA01	739053	chrA01.163	chrA01_000738959_000741393	AT4G37670.1	Tp7g35320	A01_000659352_000661807	A	G	B	B	A	B	A	B	A	A	A	A	B	B	B	-	B	A	B	B	B	-	-	A	A	B	B	B	A	-	B	B	B	B	A	B	B	A	A	A	A	A	A
chrA01	778847	chrA01.170	chrA01_000778194_000787878	AT4G37553.1	Tp7g35230	A02_001528138_001523262	A	T	B	B	A	B	A	B	A	A	A	A	B	B	B	A	B	A	B	B	B	A	B	A	A	B	B	B	A	-	B	B	B	B	A	B	B	A	A	A	A	A	A
chrA01	787238	chrA01.171	chrA01_000789702_000789932			A06_027001488_027001258	T	C	B	B	A	B	A	B	A	A	A	A	B	B	B	A	B	A	B	B	B	A	B	A	A	B	B	B	A	-	B	B	B	B	A	B	B	A	A	A	A	A	A
chrA01	801415	chrA01.174	chrA01_000801073_000802404	AT4G37520.2	Tp7g35200	A01_000710768_000709437	T	C	B	B	A	B	A	B	A	A	A	A	B	B	B	A	-	A	-	-	B	A	B	A	A	B	B	B	A	-	B	B	B	B	A	-	B	A	A	A	A	A	A
chrA01	807764	chrA01.175	chrA01_000807720_000810230	AT4G37510.1	Tp7g35190	A01_000715811_000716919	C	T	B	B	A	B	A	B	A	A	A	A	B	B	B	A	B	A	B	B	B	A	B	A	A	B	B	B	A	-	B	B	B	B	A	B	B	A	A	A	A	A	A
chrA01	809366	chrA01.176	chrA01_000810974_000812782	AT4G37490.1	Tp7g35170	A01_000717782_000719503	C	T	B	B	A	B	A	B	A	A	A	A	B	B	B	A	B	A	B	-	B	A	B	A	A	B	B	B	A	-	B	B	B	B	A	-	B	A	A	A	A	A	A
chrA01	814236	chrA01.177	chrA01_000814111_000815100	AT4G37510.1	Tp7g35190	A01_000715922_000716919	C	T	B	B	A	B	A	B	A	A	A	A	B	B	B	A	B	A	B	-	B	A	-	A	A	B	B	B	A	-	B	B	B	B	A	-	B	A	A	A	A	A	A
chrA01	815067	chrA01.178	chrA01_000815844_000817652	AT4G37490.1	Tp7g35170	A01_000717782_000719503	C	T	B	B	A	B	A	B	A	A	A	A	B	B	B	A	B	A	B	B	B	A	B	A	A	B	B	B	A	-	B	B	B	B	A	B	B	A	A	A	A	A	A
chrA01	821795	chrA01.180	chrA01_000821252_000827241	AT4G37460.1	Tp7g35120	A01_000730156_000735102	A	C	B	B	A	B	A	B	A	-	A	A	B	-	B	-	-	A	B	-	B	-	-	A	A	B	B	B	A	-	B	-	B	B	A	B	B	A	A	A	A	A	A
chrA01	827155	chrA01.181	chrA01_000829029_000829706	AT4G37450.1	Tp7g35110	A01_000736890_000737567	A	T	B	B	A	B	A	B	A	A	A	A	B	B	B	A	-	A	B	-	B	A	-	A	A	B	B	B	A	-	B	B	B	B	A	B	B	A	A	A	A	A	A
chrA01	914212	chrA01.196	chrA01_000914111_000914831	AT4G37300.1		A01_000821555_000820831	T	C	B	B	A	B	A	B	A	A	A	A	B	B	B	A	B	A	B	B	B	A	B	A	A	B	B	B	A	-	B	B	B	B	A	-	B	A	A	A	A	A	A
Z_CDS	339	chrA01.199	chrA01_000920454_000922808	AT4G37280.1	Tp7g34940	A01_000827209_000829526	A	C	B	B	A	B	A	B	A	A	A	A	B	B	B	A	B	A	B	-	B	A	B	A	A	B	B	B	A	-	B	B	B	B	A	-	B	A	A	A	A	A	A
chrA01	921986	chrA01.200	chrA01_000923183_000928778	AT4G37270.1	Tp7g34930	A01_000831118_000833860	G	C	B	B	A	B	A	B	A	A	A	A	B	B	B	A	-	A	-	-	-	-	-	A	A	B	B	B	A	-	B	B	B	B	A	-	B	A	A	A	A	A	A
chrA01	927680	chrA01.201	chrA01_000929179_000930165	AT4G37260.1	Tp7g34930	A01_000836239_000835253	T	C	B	B	A	B	A	B	A	A	A	A	B	B	B	A	B	A	B	B	B	A	B	A	A	B	B	B	A	-	B	B	B	B	A	-	B	A	A	A	A	A	A
chrA01	980262	chrA01.210	chrA01_000980038_000982178	AT4G36920.2	Tp7g34850	A01_000891410_000893550	C	T	B	B	A	B	-	B	A	A	A	A	B	B	B	-	-	A	B	-	-	-	-	A	A	B	B	B	A	-	B	B	B	B	A	B	B	A	A	A	A	A	A
chrA01	1003396	chrA01.216	chrA01_001003288_001004881		Tp7g34790	A01_000916583_000914989	C	T	B	B	A	B	A	B	A	A	A	A	B	B	B	-	B	A	B	B	B	A	B	A	A	B	B	B	A	-	B	B	B	B	A	B	B	A	A	A	A	A	A
chrA01	1017629	chrA01.219	chrA01_001017528_001020922	AT4G37000.1	Tp7g34760	A01_000928958_000931284	A	C	B	B	A	B	A	B	A	A	A	A	B	B	B	A	B	A	B	B	B	A	B	A	A	B	B	B	A	-	B	B	B	B	A	B	B	A	A	A	A	A	A
chrA01	1021966	chrA01.220	chrA01_001021955_001023894	AT4G37040.1	Tp7g34720	A01_000933547_000935483	A	G	B	B	A	B	A	B	A	A	A	A	B	B	B	A	B	A	B	B	B	A	B	A	A	B	B	B	A	-	B	B	B	B	A	-	B	A	A	A	A	A	A
chrA01	1034782	chrA01.222	chrA01_001034287_001036822	AT4G37080.3	Tp7g34690	A01_000953732_000956263	T	G	B	B	A	B	A	B	A	A	A	A	B	B	B	A	B	A	B	B	B	-	B	A	A	B	B	B	A	-	B	B	B	B	A	B	B	A	A	A	A	A	A
chrA01	1036008	chrA01.223	chrA01_001037508_001040135			A01_000956952_000959591	A	C	B	B	A	B	A	B	A	A	A	A	B	B	B	A	-	A	B	B	-	-	-	A	A	B	B	B	A	-	B	B	B	B	A	B	B	A	A	A	A	A	A
chrA01	1045385	chrA01.225	chrA01_001045311_001046827		Tp7g34660	A01_000966284_000964771	G	T	B	B	A	B	A	B	A	A	A	A	B	B	B	-	-	A	B	-	B	-	B	A	A	B	B	B	A	-	B	B	B	B	A	-	B	A	A	A	A	A	A
chrA01	1048206	chrA01.226	chrA01_001048132_001050007	AT4G37130.1	Tp7g34650	C01_001240948_001242820	A	C	B	B	A	B	A	B	A	-	A	A	B	B	B	A	B	A	B	B	B	A	B	A	A	B	B	B	A	-	B	B	B	B	A	B	B	A	A	A	A	A	A
chrA01	1049442	chrA01.227	chrA01_001050378_001051815	AT4G37140.1	Tp7g34640	A01_000973364_000972768	C	T	B	B	A	B	A	B	A	A	A	A	B	B	B	-	B	-	B	B	B	-	B	A	A	B	B	B	A	-	B	B	B	B	A	B	B	A	A	A	A	A	A
chrA01	1071025	chrA01.232	chrA01_001070930_001072241	AT4G37180.1	Tp7g34610	A01_000987731_000989037	T	G	B	B	A	B	A	B	A	-	A	A	B	B	B	A	-	A	B	B	B	A	-	A	A	B	B	B	A	-	B	B	B	B	A	B	B	A	A	A	A	A	A
chrA01	1072214	chrA01.233	chrA01_001073485_001074678			C01_013392359_013391223	A	G	B	B	A	B	A	B	A	A	A	A	B	B	B	A	-	A	B	-	B	A	-	A	A	B	B	B	A	-	B	B	B	B	A	B	B	A	A	A	A	A	A
chrA01	1075253	chrA01.234	chrA01_001075297_001076600	AT4G37200.1	Tp7g34590	A01_001001800_001001145	A	G	B	B	A	B	A	B	A	A	A	A	B	B	B	A	B	A	B	B	B	-	B	A	A	B	B	B	A	-	B	B	B	B	A	B	B	A	A	A	A	A	A
chrA01	1076240	chrA01.235	chrA01_001076944_001078702	AT4G37210.1	Tp7g34580	A01_001002151_001003909	T	G	B	B	A	B	A	B	A	A	A	A	B	B	B	A	B	A	B	B	B	A	B	A	A	B	B	B	A	-	B	B	B	B	-	B	B	-	A	-	A	A	A
chrA01	1078216	chrA01.236	chrA01_001079319_001080828		Tp7g34550	A01_001004526_001006031	C	T	B	B	A	B	A	B	A	A	A	A	B	B	B	-	-	-	-	-	-	-	-	A	A	B	B	B	A	-	B	B	B	B	A	-	B	A	A	A	A	A	A
chrA01	1092576	chrA01.240	chrA01_001092520_001094959	AT4G35910.1	Tp7g34530	A01_001017270_001019272	A	T	B	B	A	B	A	B	A	-	A	A	B	B	B	A	-	A	B	-	B	-	B	A	A	B	B	B	A	-	B	B	B	B	A	-	B	A	A	A	A	A	A
chrA01	1094143	chrA01.241	chrA01_001095184_001099610	AT4G36870.2	Tp7g34520	A01_001023923_001019497	T	C	B	B	A	B	A	B	A	A	A	A	B	B	B	A	-	A	B	-	B	A	B	A	A	B	B	B	A	-	B	B	B	B	A	B	B	A	A	A	A	A	A
chrA01	1110444	chrA01.242	chrA01_001109944_001112622	AT4G36860.1	Tp7g34510	A01_001034109_001036787	A	G	B	B	A	B	A	B	A	A	A	-	B	B	B	A	-	A	B	B	B	-	-	-	A	B	B	B	A	B	B	B	B	B	-	B	B	-	A	A	A	A	-
chrA01	1121995	chrA01.245	chrA01_001122039_001123130	AT4G36810.1	Tp7g34470	A01_001048964_001047873	C	G	B	B	A	B	A	B	A	A	A	A	B	B	B	A	B	A	B	B	B	-	B	A	A	B	B	B	A	-	B	B	B	B	A	B	B	A	A	A	A	A	A
chrA01	1124971	chrA01.246	chrA01_001124365_001125787	AT4G36800.2	Tp7g34460	A01_001050212_001051103	T	C	B	B	A	B	A	B	A	A	A	A	B	B	B	A	B	A	B	B	B	A	B	A	A	B	B	B	A	A	B	B	B	B	A	-	B	A	A	A	A	A	A
chrA01	1125685	chrA01.247	chrA01_001126006_001127982	AT4G36790.1	Tp7g34450	A01_001053923_001052724	A	T	B	B	A	B	A	B	A	A	A	A	B	B	B	A	B	A	B	B	B	A	B	A	A	B	B	B	A	-	B	B	B	B	A	-	B	A	A	A	A	A	A
chrA01	1130620	chrA01.248	chrA01_001130591_001131909	AT4G36780.1	Tp7g34440	A01_001057403_001058718	C	G	B	B	A	B	-	B	A	A	A	-	B	B	B	A	B	A	B	B	B	A	B	-	A	B	B	B	A	B	B	B	B	B	-	-	B	A	A	A	A	-	-
chrA01	1174306	chrA01.258	chrA01_001174850_001176569	AT4G36730.2	Tp7g34390	A01_001083919_001085640	G	T	B	B	A	-	A	B	A	A	A	A	B	B	-	A	A	A	B	-	B	-	-	A	A	B	B	B	A	A	B	B	B	B	A	-	B	A	A	A	A	A	A
chrA01	1192805	chrA01.263	chrA01_001192835_001193896	AT4G36660.1	Tp7g34320	A01_001101665_001102726	T	C	B	B	A	B	A	B	A	A	A	A	B	B	B	A	-	A	B	-	-	-	-	A	A	B	B	B	A	-	B	B	B	B	A	B	B	A	A	A	A	A	A
chrA01	1196185	chrA01.264	chrA01_001194511_001198015			A01_001104222_001105719	C	G	B	B	A	B	-	B	A	-	A	A	B	B	B	A	-	-	B	B	-	-	-	A	A	B	B	B	A	-	B	B	B	B	A	B	B	A	A	A	A	A	A
chrA01	1200562	chrA01.265	chrA01_001200255_001200652			A01_001115030_001115309	G	T	B	B	A	B	A	B	A	A	A	A	B	B	B	A	B	A	B	B	B	A	B	A	A	B	B	B	A	-	B	B	B	B	A	-	B	A	A	A	A	A	A
chrA01	1240958	chrA01.273	chrA01_001240539_001242012	AT4G36530.2	Tp7g34180	A01_001152755_001154181	T	C	B	B	A	B	A	B	A	A	A	A	B	B	B	A	-	A	-	B	-	A	-	A	A	B	B	B	A	-	B	B	B	B	A	-	-	A	A	A	A	A	A
chrA01	1249763	chrA01.274	chrA01_001247575_001251813	AT4G36520.1	Tp7g34170	C01_001450268_001453708	T	G	B	B	-	B	-	B	A	A	A	A	B	B	B	-	-	-	B	B	-	-	-	A	A	B	B	B	A	-	B	B	B	B	A	B	B	A	A	A	A	A	A
chrA01	1255400	chrA01.277	chrA01_001255181_001256644	AT4G36470.1	Tp7g34140	C01_001458053_001456610	C	T	B	B	A	B	A	B	A	A	A	A	B	B	B	A	-	A	-	B	B	A	-	A	A	B	B	B	A	-	B	B	B	B	A	-	-	A	A	A	A	A	A
Z_CDS	1131	chrA01.281	chrA01_001269076_001271686	AT4G36440.1	Tp7g34100	C01_001469588_001472227	C	T	B	B	-	B	A	B	A	A	A	A	B	B	B	A	-	A	B	-	-	-	-	A	A	B	B	B	A	-	B	B	B	B	A	-	B	A	-	A	A	A	A
chrA01	1271590	chrA01.282	chrA01_001273858_001275088	AT4G36430.1	Tp7g34090	A01_001190218_001191448	C	T	B	B	-	B	-	B	A	A	A	A	B	B	B	-	-	-	B	-	-	-	-	A	A	B	B	B	A	-	B	B	B	B	A	B	B	A	A	A	A	A	A
Z_CDS	1128	chrA01.283	chrA01_001275675_001278266	AT4G36440.1	Tp7g34100	C01_001469588_001472227	C	T	B	B	-	B	-	B	A	A	A	A	B	B	B	-	-	-	B	-	-	-	-	A	A	B	B	B	A	-	B	B	B	B	A	B	B	A	A	A	A	A	A
chrA01	1278170	chrA01.284	chrA01_001280532_001281578	AT4G36430.1	Tp7g34090	A01_001190395_001191448	C	T	B	B	-	B	A	B	A	A	A	A	B	B	B	A	-	A	B	-	-	-	-	A	A	B	B	B	A	-	B	B	B	B	A	-	B	A	-	A	A	A	A
chrA01	1286682	chrA01.286	chrA01_001286674_001290378	AT4G36390.1	Tp7g34050	C01_001480564_001482622	C	T	B	B	A	B	A	B	A	A	A	A	B	B	B	A	B	A	B	B	B	A	B	A	A	B	B	B	A	-	B	B	B	B	A	B	B	A	A	A	A	A	A
chrA01	1305122	chrA01.288	chrA01_001305104_001309149	AT4G36360.2	Tp7g34030	C01_001499653_001503739	G	T	B	B	A	B	A	B	A	A	A	A	B	B	B	-	B	A	B	B	B	A	B	A	A	B	B	B	A	A	B	B	B	B	A	B	B	A	A	A	A	A	A
chrA01	1308207	chrA01.289	chrA01_001311248_001318896	AT4G36270.1	Tp7g34010	C01_001505829_001511224	T	G	B	B	A	B	A	B	A	A	A	A	B	B	B	-	B	A	B	B	B	A	B	A	A	B	B	B	A	A	B	B	B	B	A	B	B	A	A	A	A	A	A
chrA01	1346097	chrA01.294	chrA01_001345903_001347871	AT4G36220.1	Tp7g33960	A01_001256060_001258029	T	C	B	B	A	B	A	B	A	A	A	A	B	B	B	A	B	A	B	B	B	A	B	A	A	B	B	B	A	-	B	B	B	B	A	B	B	A	A	A	A	A	A
chrA01	1356443	chrA01.296	chrA01_001356395_001358748	AT4G36195.3	Tp7g33940	A01_001268960_001266619	T	C	B	B	A	B	A	B	A	A	A	A	B	B	B	A	-	A	B	B	B	A	B	A	A	B	B	B	A	-	B	B	B	B	A	-	B	A	A	A	A	A	A
chrA01	1399537	chrA01.302	chrA01_001399553_001400868	AT2G18020.1	Tp7g33910	C01_001648808_001647501	A	T	B	B	A	B	A	B	A	A	A	A	B	B	B	A	B	A	B	B	B	A	B	A	A	B	B	B	A	-	B	B	B	B	A	B	B	A	A	A	A	A	A
chrA01	1419056	chrA01.305	chrA01_001418918_001419955		Tp7g33880	A01_001324674_001323972	C	T	B	B	A	B	A	B	A	A	A	A	B	B	B	A	-	A	B	-	-	-	-	A	A	B	B	B	A	-	B	B	B	B	A	-	B	A	A	A	A	A	A
chrA01	1448154	chrA01.310	chrA01_001447714_001448196	AT4G36040.1	Tp7g33820	C01_001699663_001700143	T	C	B	B	A	B	A	B	A	A	A	A	B	B	B	A	-	A	-	B	B	A	-	A	A	B	B	B	A	-	B	B	B	B	A	-	B	A	A	A	A	A	A
chrA01	1451300	chrA01.311	chrA01_001450971_001451807			A01_001357023_001357877	G	T	B	B	A	B	A	B	A	A	A	A	B	B	B	A	B	A	B	B	B	A	B	A	A	B	B	B	A	-	B	B	B	B	A	B	B	A	A	A	A	A	A
Z_CDS	164	chrA01.313	chrA01_001456786_001458308	AT4G35987.1	Tp7g33770	A01_001363683_001362161	T	C	B	B	A	B	A	B	-	A	A	A	B	-	B	-	-	A	-	-	B	-	-	A	A	B	B	B	A	-	B	B	B	B	A	-	B	A	A	A	A	A	A
chrA01	1458062	chrA01.314	chrA01_001458551_001459023		Tp7g33750	A01_001363926_001364401	A	G	B	B	A	B	A	B	-	A	A	A	B	-	B	-	-	A	-	-	B	-	-	A	A	B	B	B	A	-	B	B	B	B	A	-	B	A	A	A	A	A	A
chrA01	1458978	chrA01.315	chrA01_001459279_001460669	AT4G35970.1	Tp7g33740	A01_001366045_001364661	C	T	B	B	A	B	A	B	A	A	A	A	B	B	B	A	-	A	B	-	-	A	-	A	A	B	B	B	A	-	B	B	B	B	A	B	B	A	A	A	A	A	A
chrA01	1483916	chrA01.321	chrA01_001483984_001486796	AT4G35890.1	Tp7g33670	A01_001399739_001397351	T	C	B	B	A	B	A	B	A	A	A	A	B	B	B	A	-	A	B	-	B	A	B	A	A	B	B	B	A	-	B	B	B	B	A	B	B	A	A	A	A	A	A
chrA01	1486509	chrA01.322	chrA01_001488101_001490458	AT4G35880.1	Tp7g33660	C01_001796387_001794003	C	G	B	B	A	B	A	B	A	A	A	A	B	B	B	A	-	A	B	B	-	A	B	A	A	B	B	B	A	-	B	B	B	B	A	-	B	A	A	A	A	A	A
chrA01	1491674	chrA01.323	chrA01_001491742_001493152	AT4G35860.2	Tp7g33640	A01_001405040_001406452	A	C	B	B	A	B	A	B	A	A	A	A	B	B	B	A	B	A	B	B	B	-	B	A	A	B	B	B	A	-	B	B	B	B	A	B	A	A	A	A	A	A	A
chrA01	1492753	chrA01.324	chrA01_001493577_001496468	AT4G35850.1	Tp7g33630	A01_001409751_001406877	A	G	B	B	A	B	A	B	A	A	A	A	B	B	B	A	B	A	-	B	B	A	B	A	A	B	B	B	A	-	B	B	B	B	A	-	A	A	A	A	A	A	A
chrA01	1496001	chrA01.325	chrA01_001498184_001499284	AT4G35840.1	Tp7g33620	A01_001412567_001411467	G	T	B	B	A	B	A	B	A	A	A	A	B	B	B	A	-	A	-	-	-	A	-	A	A	B	B	B	A	-	B	B	B	B	A	-	A	A	A	A	A	A	A
chrA01	1503055	chrA01.326	chrA01_001502742_001507346	AT4G35830.2	Tp7g33610	A01_001416225_001419457	T	C	B	B	A	B	A	B	A	A	A	A	B	B	B	A	B	A	B	B	B	A	B	A	A	B	B	B	A	-	B	B	B	B	A	B	A	A	A	A	A	A	A
chrA01	1505671	chrA01.327	chrA01_001507829_001509603			A01_001423916_001422143	G	C	B	B	A	B	A	B	A	A	A	A	B	B	B	A	B	A	B	B	B	A	B	A	A	B	B	B	A	-	B	B	B	B	A	-	A	A	A	A	A	A	A
chrA01	1539183	chrA01.336	chrA01_001540012_001540785	AT4G35750.1	Tp7g33510	A01_001461113_001461889	G	C	B	B	A	B	A	B	A	A	A	A	B	B	B	A	B	A	B	B	B	A	B	A	A	B	B	B	A	-	B	B	B	B	A	-	A	A	A	A	A	A	A
chrA01	1542182	chrA01.337	chrA01_001541807_001543679	AT4G35730.1	Tp7g33480	A01_001465361_001463494	C	T	B	B	A	B	A	B	A	A	A	A	B	B	B	-	-	A	B	-	B	-	-	A	A	B	B	B	A	-	B	B	B	B	A	-	A	A	A	A	A	A	A
chrA01	1577254	chrA01.346	chrA01_001576693_001577600			A01_001492699_001493606	A	G	B	B	A	B	A	B	A	A	A	A	B	B	B	A	B	A	-	B	B	A	B	A	A	B	B	B	A	-	B	B	B	B	A	-	A	A	A	A	A	A	A
Z_CDS	488	chrA01.347	chrA01_001580612_001581939	AT4G35550.1	Tp7g33330	A01_001496617_001497955	G	T	B	B	A	B	A	B	A	A	A	A	B	-	B	A	-	A	-	-	-	-	-	A	A	B	B	-	A	-	B	B	B	B	A	-	A	A	A	A	A	A	A
chrA01	1604570	chrA01.353	chrA01_001601882_001606776	AT4G35470.1	Tp7g33240	A01_001525515_001521814	A	G	B	B	A	B	A	B	A	A	A	A	B	B	B	A	-	A	B	B	-	A	-	A	A	B	B	B	A	-	B	B	B	B	A	-	A	A	A	A	A	A	A
chrA01	1606321	chrA01.354	chrA01_001609459_001611136	AT4G35450.5	Tp7g33220	A01_001532107_001530425	C	T	B	B	A	B	A	B	A	A	A	A	B	B	B	-	-	A	B	-	B	-	-	A	A	B	B	B	A	-	B	B	B	B	A	-	A	A	A	A	A	A	A
chrA01	1610673	chrA01.355	chrA01_001611676_001617507	AT4G35440.2	Tp7g33210	A01_001533650_001538799	T	G	B	B	A	B	A	B	A	A	A	A	B	B	B	A	B	A	B	B	B	A	B	A	A	B	B	B	A	-	B	B	B	B	A	B	A	A	A	A	A	A	A
chrA01	1649814	chrA01.363	chrA01_001649716_001651943	AT4G35360.1	Tp7g33150	A01_001560531_001562351	C	T	B	B	A	B	A	B	A	A	A	A	B	B	B	A	B	A	B	B	B	A	B	A	A	B	B	B	A	-	B	B	B	B	A	B	A	A	A	A	A	A	A
chrA01	1651071	chrA01.364	chrA01_001652257_001653563	AT4G35350.2	Tp7g33140	C01_001988590_001987297	A	C	B	B	A	B	A	B	A	A	A	A	B	B	B	A	-	A	B	B	B	A	B	A	A	B	B	B	A	-	B	B	B	B	A	-	A	A	A	A	A	A	A
chrA01	1653190	chrA01.365	chrA01_001653958_001656566	AT4G35335.1	Tp7g33130	A01_001566089_001564325	T	C	B	B	A	B	A	B	A	A	A	A	B	B	B	A	-	A	B	-	B	A	-	A	A	B	B	B	A	-	B	B	B	B	A	-	A	A	A	A	A	A	A
chrA01	1656317	chrA01.366	chrA01_001657247_001657672			A01_001574139_001574564	C	T	B	B	A	B	-	B	-	-	A	A	B	B	B	A	-	A	B	-	B	-	-	A	A	B	B	B	A	-	B	B	B	B	A	B	A	A	A	-	A	A	A
chrA01	1659169	chrA01.367	chrA01_001659211_001661828	AT4G35310.1	Tp7g33110	A01_001578720_001576103	A	C	B	B	A	B	A	B	A	A	A	A	B	B	B	A	B	A	B	B	B	A	B	A	A	B	B	B	A	-	B	B	B	B	A	B	A	A	A	A	A	A	A
chrA01	1661277	chrA01.368	chrA01_001663208_001664388			C03_032814068_032813037	C	T	B	B	A	B	A	B	A	A	A	A	B	B	B	A	B	A	B	B	B	A	B	A	A	B	B	B	A	-	B	B	B	B	A	-	A	A	A	A	A	A	A
chrA01	1668511	chrA01.369	chrA01_001668556_001671526	AT4G35300.4	Tp7g33100	A01_001582704_001585674	C	T	B	B	A	B	A	B	A	A	A	A	B	B	B	A	-	A	B	-	-	A	-	A	A	B	B	B	A	-	B	B	B	B	A	-	A	A	A	A	A	A	A
chrA01	1670931	chrA01.370	chrA01_001672159_001676495	AT4G35290.1	Tp7g33080	C01_002011816_002009338	C	T	B	B	A	B	A	B	A	A	A	A	B	B	B	A	-	A	-	-	B	A	B	A	A	B	B	B	A	-	B	B	B	B	A	-	A	A	A	A	A	A	A
chrA01	1692082	chrA01.373	chrA01_001689883_001693871	AT4G35270.1	Tp7g33050	A01_001603920_001607880	A	T	B	B	A	B	A	B	A	A	A	A	B	B	B	A	B	A	B	B	B	-	B	A	A	B	B	B	A	-	B	B	B	B	A	B	A	A	A	A	A	A	A
chrA01	1695618	chrA01.374	chrA01_001695262_001697412	AT4G35260.1	Tp7g33030	A01_001610491_001612678	C	T	B	B	A	B	A	B	A	A	A	A	B	B	B	A	B	A	B	B	B	A	B	A	A	B	B	B	A	-	B	B	B	B	A	B	A	A	A	A	A	A	A
chrA01	1696709	chrA01.375	chrA01_001697905_001700668	AT5G60620.1	Tp7g33030	A01_001614675_001613559	C	T	B	B	A	B	A	B	A	A	A	A	B	B	B	A	B	A	B	B	B	A	B	A	A	B	B	B	A	A	B	B	B	B	A	-	A	A	A	A	A	A	A
chrA01	1709038	chrA01.376	chrA01_001708750_001711477		Tp7g33010	A01_001625718_001628431	G	T	B	B	A	B	A	B	A	-	A	A	B	B	B	A	-	A	B	B	B	-	B	A	A	B	B	B	A	-	B	B	B	B	A	B	A	A	A	A	A	A	A
chrA01	1711342	chrA01.377	chrA01_001713637_001716613	AT4G35230.1	Tp7g33000	A01_001635390_001637671	T	C	B	B	A	B	A	B	A	A	A	A	B	B	B	A	B	A	B	-	B	A	B	A	A	B	B	B	A	-	B	B	B	B	A	B	A	A	A	A	A	A	A
chrA01	1743681	chrA01.386	chrA01_001742616_001744558	AT4G35140.1	Tp7g32910	A01_001680088_001682077	T	C	B	B	A	B	A	B	A	A	A	A	B	B	B	A	B	A	B	-	B	A	-	A	A	B	B	B	A	-	B	B	B	B	A	-	A	A	A	A	A	A	A
chrA01	1744077	chrA01.387	chrA01_001745301_001747709	AT4G35130.1	Tp7g32900	C01_002069265_002071651	G	T	B	B	A	B	A	B	A	A	A	A	B	B	B	A	-	A	B	B	B	A	B	A	A	B	B	B	A	-	B	B	B	B	A	-	A	A	A	A	A	A	A
chrA01	1760643	chrA01.392	chrA01_001760661_001761934	AT4G35100.2	Tp7g32870	A01_001699338_001698065	T	C	-	-	A	B	A	-	A	A	A	A	-	-	B	A	-	A	-	B	B	A	B	A	A	B	B	B	A	-	B	B	B	B	A	-	A	A	A	A	A	A	A
chrA01	1772957	chrA01.394	chrA01_001772636_001774277	AT4G35080.3	Tp7g32850	A01_001715915_001714265	G	C	B	B	A	B	A	B	A	A	A	A	B	B	B	A	B	A	B	B	B	A	B	A	A	B	B	B	A	-	B	B	B	B	A	B	A	A	A	A	A	A	A
chrA01	1807065	chrA01.399	chrA01_001806489_001807457	AT4G35040.1	Tp3g29960	A01_001734322_001733807	C	G	B	B	A	B	A	B	A	A	A	A	B	B	B	A	-	A	B	-	-	-	-	A	A	B	B	B	A	-	B	B	B	B	A	-	A	A	A	A	A	A	A
chrA01	1834759	chrA01.403	chrA01_001834096_001835242	AT4G34990.1	Tp7g32750	A01_001770862_001771638	T	G	B	B	A	B	A	B	A	A	A	A	B	B	B	-	B	A	B	-	B	-	B	A	A	B	B	B	A	-	B	B	B	B	A	B	A	A	A	A	A	A	A
chrA01	1841590	chrA01.405	chrA01_001841165_001842748	AT4G34960.1	Tp7g32720	A01_001779055_001777472	A	G	B	B	A	B	A	B	A	A	A	A	B	B	B	A	-	A	B	B	B	A	-	A	A	B	B	B	A	-	B	B	B	B	A	-	A	A	A	A	A	A	A
Z_CDS	1188	chrA01.406	chrA01_001848143_001850163	AT4G34950.1	Tp7g32710	A01_001784948_001786881	T	G	B	B	A	B	A	B	A	A	A	A	B	B	B	A	B	A	-	B	B	A	B	A	A	B	B	B	A	-	B	B	B	B	A	-	A	A	A	A	A	A	A
chrA01	1850480	chrA01.407	chrA01_001851282_001853300	AT4G34940.1	Tp7g32690	A01_001790095_001788077	T	C	B	B	A	B	A	B	A	A	A	A	B	B	B	A	B	A	B	B	-	A	B	A	A	B	B	B	A	-	B	B	B	B	A	-	A	A	A	A	A	A	A
chrA01	1854595	chrA01.408	chrA01_001854546_001857551	AT4G34910.1	Tp7g32660	A01_001793576_001791801	G	C	B	B	A	B	A	B	A	A	A	A	B	B	B	A	B	A	B	-	-	-	-	A	A	B	B	B	A	-	B	B	B	B	A	B	A	A	A	A	-	A	A
chrA01	1857523	chrA01.409	chrA01_001857938_001864548	AT4G34900.1	Tp7g32650	A01_001795836_001799879	C	T	B	B	A	B	A	B	A	-	A	A	B	B	B	A	B	-	-	-	-	-	-	A	A	B	B	B	A	-	B	B	B	B	A	-	A	A	A	A	A	A	A
chrA01	1862401	chrA01.410	chrA01_001864625_001867026	AT4G34880.1		C01_002180633_002178336	C	T	B	B	A	B	A	B	A	A	A	A	B	B	B	-	-	A	B	B	B	-	-	A	A	B	B	B	A	-	B	B	B	B	A	-	A	A	A	A	A	A	A
chrA01	1873949	chrA01.413	chrA01_001873969_001874487		Tp7g32640	C01_002183832_002183314	A	C	B	B	A	B	A	B	A	A	A	A	B	B	B	A	B	A	B	B	B	A	B	A	A	B	B	B	A	-	B	B	B	B	A	B	A	A	A	A	A	A	A
chrA01	1883133	chrA01.416	chrA01_001883071_001888919	AT4G34830.1	Tp7g32590	A01_001818089_001820127	C	T	B	B	A	B	A	B	A	A	A	A	B	B	B	A	B	A	B	B	B	A	B	A	A	B	B	B	A	-	B	B	B	B	A	B	A	A	A	A	A	A	A
chrA01	1886522	chrA01.417	chrA01_001889385_001889699	AT4G34810.1	Tp7g32580	A01_001822892_001822578	C	T	B	B	A	B	A	B	A	A	A	A	B	B	B	A	B	A	-	B	B	A	B	A	A	B	B	B	A	-	B	B	B	B	A	-	A	A	A	A	A	A	A
chrA01	1930351	chrA01.425	chrA01_001930284_001931951	AT4G34740.1	Tp7g32520	A01_001854549_001856215	C	T	B	B	A	B	A	B	A	A	A	A	B	B	B	A	B	A	B	B	B	A	B	A	A	B	B	B	A	-	B	B	B	B	A	B	A	A	A	A	A	A	A
chrA01	1932694	chrA01.426	chrA01_001932383_001933698	AT4G34730.1	Tp7g32510	A01_001856640_001857955	C	T	B	B	A	B	A	B	A	A	A	A	B	B	B	A	B	A	-	B	B	A	B	A	A	B	B	B	A	A	B	B	B	B	A	-	A	A	A	A	A	A	A
chrA01	1975552	chrA01.438	chrA01_001975289_001975975	AT4G34630.1		A01_001908754_001909401	T	C	B	B	A	B	A	B	A	A	A	A	B	B	B	A	B	A	B	B	B	A	B	A	A	B	B	B	A	-	B	B	B	B	A	-	A	A	A	A	A	A	A
chrA01	1976999	chrA01.439	chrA01_001977019_001978610		Tp7g32410	C01_002322621_002323373	C	G	B	B	A	B	A	B	A	A	A	A	B	B	B	A	B	A	B	B	B	A	B	A	A	B	B	B	A	-	B	B	B	B	A	B	A	A	A	A	A	A	A
chrA01	1993676	chrA01.443	chrA01_001993877_001996547	AT4G34570.1	Tp7g32360	A01_001931564_001934076	A	T	B	B	A	B	A	B	A	-	A	A	B	-	B	A	-	-	-	-	-	A	-	A	A	B	B	B	A	-	B	B	B	B	A	B	A	A	A	A	A	A	A
chrA01	1999929	chrA01.445	chrA01_002003444_002004944	AT4G34540.1	Tp7g32330	A01_001949627_001948269	C	T	B	-	A	-	A	B	A	A	A	A	B	-	-	A	B	A	-	-	-	A	-	A	A	B	B	-	A	A	B	B	B	B	A	-	A	-	A	A	A	A	A
Z_CDS	153	chrA01.446	chrA01_002006311_002007741	AT4G34530.1	Tp7g32320	A01_001952407_001950975	C	T	B	B	A	B	A	B	A	A	A	A	B	B	B	A	B	A	B	B	B	A	B	A	A	B	B	B	A	-	B	B	B	B	A	B	A	A	A	A	A	A	A
chrA01	2022275	chrA01.450	chrA01_002023731_002027097	AT4G34480.1	Tp7g32270	C01_002392052_002393254	G	T	B	B	A	B	A	B	A	A	A	A	B	B	B	A	B	A	B	B	B	A	B	A	A	B	B	B	A	-	B	B	B	B	A	-	A	A	A	A	A	A	A
chrA01	2026720	chrA01.451	chrA01_002029523_002031602	AT4G34460.4	Tp7g32260	A01_001971535_001973613	T	C	B	B	A	B	A	B	A	A	A	A	B	B	B	A	B	A	B	B	B	A	B	A	A	B	B	B	A	-	B	B	B	B	A	-	A	A	A	A	A	A	A
chrA01	2042071	chrA01.454	chrA01_002040921_002047405	AT4G34430.2	Tp7g32230	A01_001990995_001987737	C	T	B	B	A	B	A	B	A	A	A	A	B	B	B	A	-	A	-	-	-	-	-	A	A	B	B	B	A	-	B	B	B	B	A	-	A	A	A	A	A	A	A
chrA01	2063484	chrA01.459	chrA01_002063271_002066153	AT4G34390.1	Tp7g32180	A01_002011830_002008943	C	T	B	B	A	B	A	B	A	A	A	A	B	B	B	A	-	A	-	-	B	-	B	A	A	B	B	B	A	-	B	B	B	B	A	-	A	A	A	A	A	A	A
chrA01	2065680	chrA01.460	chrA01_002068028_002069467	AT4G34380.1	Tp7g32170	A01_002015077_002013642	T	C	B	B	A	B	A	B	A	-	A	A	B	B	B	A	-	A	A	B	B	-	B	A	A	B	B	B	A	-	B	B	B	B	A	-	A	A	A	A	A	A	A
chrA01	2071508	chrA01.461	chrA01_002071143_002073895	AT4G34370.2	Tp7g32160	A01_002019605_002016848	C	T	B	B	A	B	A	B	A	A	A	A	B	B	B	A	-	A	B	-	-	-	-	A	A	B	B	B	A	-	B	B	B	B	A	B	A	A	A	A	A	A	A
chrA01	2073322	chrA01.462	chrA01_002074940_002076676	AT4G34360.1	Tp7g32150	A01_002023699_002021981	A	T	B	B	A	B	A	B	A	A	A	A	B	B	B	A	-	A	B	B	B	-	B	A	A	B	B	B	A	-	B	B	B	B	A	B	A	A	A	A	A	A	A
chrA01	2077566	chrA01.463	chrA01_002077543_002081594	AT4G34350.1	Tp7g32140	A01_002024566_002026895	T	C	B	B	A	B	A	B	A	A	A	A	B	B	B	A	B	A	B	B	B	A	B	A	A	B	B	B	A	-	B	B	B	B	A	-	A	A	A	A	A	A	A
chrA01	2079784	chrA01.464	chrA01_002081809_002082852			A01_002027788_002028828	A	T	B	B	A	B	A	-	A	A	A	A	B	B	B	A	-	A	A	-	-	-	-	A	A	B	B	B	A	-	B	B	B	B	A	-	A	A	A	A	A	A	A
chrA01	2097493	chrA01.467	chrA01_002097705_002098535	AT4G34290.1	Tp7g32090	A01_002035394_002034568	C	T	B	B	A	B	A	B	A	A	A	A	B	B	B	A	B	A	B	-	-	A	-	A	A	B	B	B	A	-	B	B	B	B	A	-	A	A	A	A	A	A	A
chrA01	2098484	chrA01.468	chrA01_002099035_002104392	AT4G34280.1	Tp7g32080	A01_002041318_002035952	G	T	B	B	A	B	A	B	A	A	A	A	B	B	B	A	B	A	B	B	B	A	B	A	A	B	B	B	A	-	B	B	B	B	A	B	A	A	A	A	A	A	A
chrA01	2106637	chrA01.470	chrA01_002106552_002108958	AT4G34270.1	Tp7g32060	A01_002043536_002045123	A	G	B	B	A	B	A	B	A	A	A	A	B	B	B	A	-	A	B	B	B	-	B	A	A	B	B	B	A	-	B	B	B	B	A	B	A	A	A	A	A	A	A
Z_CDS	111	chrA01.471	chrA01_002110137_002110625	AT4G34265.2		A01_002046903_002046425	A	G	B	B	A	-	A	B	A	A	A	A	B	B	B	A	-	A	-	-	-	A	-	A	A	B	B	B	A	-	B	B	B	B	A	-	A	A	A	A	A	A	A
chrA01	2113082	chrA01.472	chrA01_002113057_002116946	AT4G34260.1	Tp7g32040	A01_002055120_002053694	C	T	B	B	A	B	A	B	A	A	A	A	B	B	B	A	B	A	B	B	B	A	B	A	A	B	B	B	A	-	B	B	B	B	A	B	A	A	A	A	A	A	A
chrA01	2127088	chrA01.474	chrA01_002126596_002129580	AT4G34240.1	Tp7g32020	C01_002527183_002524980	C	T	B	B	A	B	A	B	A	A	A	A	B	B	B	A	B	A	B	B	B	A	B	A	A	B	B	B	A	-	B	B	B	B	A	B	A	A	A	A	A	A	A
chrA01	2129122	chrA01.475	chrA01_002130943_002132753	AT4G34230.2	Tp7g32010	A01_002070257_002072067	A	C	B	B	A	B	A	B	A	A	A	A	B	B	B	A	-	A	-	B	B	A	B	A	A	B	B	B	A	-	B	B	B	B	A	B	A	A	A	A	A	A	A
chrA01	2139833	chrA01.477	chrA01_002139390_002141789	AT4G34220.1	Tp7g31990	A01_002080473_002082875	C	G	B	B	A	B	A	B	-	-	A	A	B	B	B	-	-	A	B	-	B	-	-	A	A	B	B	B	A	-	B	B	B	B	A	B	A	A	A	A	A	A	A
chrA01	2141249	chrA01.478	chrA01_002142616_002143478	AT4G34215.2	Tp7g31980	A01_002083677_002084541	G	T	B	B	A	B	A	B	A	A	A	A	B	B	B	-	B	A	B	B	B	-	B	A	A	B	B	B	A	-	B	B	B	B	A	B	A	A	A	A	A	A	A
chrA01	2147019	chrA01.479	chrA01_002146163_002148738	AT4G34200.1	Tp7g31970	A01_002088539_002091110	A	G	B	B	A	B	A	B	A	A	A	A	B	B	B	-	B	A	B	-	-	-	-	A	A	B	-	B	A	-	B	B	B	B	A	-	A	-	A	A	A	A	A
chrA01	2148402	chrA01.480	chrA01_002150316_002151220		Tp7g31960	A01_002092965_002093498	T	C	B	B	A	B	A	B	A	A	A	A	B	B	B	-	-	A	B	-	-	-	B	A	A	B	B	B	A	-	B	B	B	B	A	-	A	A	A	A	A	A	A
chrA01	2151676	chrA01.481	chrA01_002151782_002155009	AT3G42050.1	Tp7g31930	A01_002097297_002094060	G	T	B	B	A	B	A	B	A	A	A	A	B	B	B	A	B	A	B	-	-	A	B	A	A	B	B	B	A	-	B	B	B	B	A	-	A	A	A	A	A	A	A
chrA01	2191397	chrA01.489	chrA01_002189174_002190618	AT4G34120.1		C01_002605493_002604916	A	T	B	B	A	B	A	B	A	A	A	A	B	B	B	A	-	-	B	-	B	A	B	A	A	B	B	B	A	-	B	B	B	B	A	B	A	A	A	A	A	A	A
chrA01	2193327	chrA01.491	chrA01_002197309_002202304	AT4G34140.3	Tp7g31890	A01_002124120_002121745	A	G	B	B	A	B	A	B	A	A	A	A	B	B	B	A	B	A	-	B	B	A	B	A	A	B	B	B	A	-	B	B	B	B	A	-	A	A	A	A	A	A	A
chrA01	2215565	chrA01.496	chrA01_002215505_002219390	AT4G34110.1	Tp7g31820	A01_002145095_002143839	A	T	B	B	A	B	A	B	A	A	A	A	B	B	B	A	-	A	B	B	B	A	B	A	A	B	B	B	A	-	B	B	B	B	A	-	A	A	A	A	A	A	A
Z_CDS	645	chrA01.499	chrA01_002225478_002229621	AT4G34100.2	Tp7g31810	A01_002150833_002146695	T	G	B	B	A	B	A	B	A	A	A	A	B	B	B	A	B	A	B	-	-	A	B	A	A	B	B	B	A	-	B	B	B	B	A	-	A	A	A	A	A	A	A
chrA01	2228794	chrA01.500	chrA01_002230377_002237229			A01_002157850_002153608	A	C	B	B	A	B	A	B	A	A	A	A	B	B	B	A	B	A	B	B	B	A	B	A	A	B	B	B	A	-	B	B	B	B	A	-	A	A	A	A	A	A	A
chrA01	2238833	chrA01.501	chrA01_002238779_002240802	AT4G34020.2	Tp7g31750	A01_002165016_002166098	T	G	B	B	A	B	A	B	A	A	A	A	B	B	B	A	-	A	B	-	-	-	-	A	A	B	B	B	A	-	B	B	B	B	A	B	A	A	A	A	A	A	A
chrA01	2240095	chrA01.502	chrA01_002241030_002243246	AT4G34000.3	Tp7g31740	A01_002168506_002166310	C	T	B	B	A	B	A	B	A	A	A	A	B	B	B	A	-	A	B	-	-	A	-	A	A	B	B	B	A	-	B	B	B	B	A	B	A	A	A	A	A	A	A
chrA01	2276735	chrA01.507	chrA01_002276629_002279249	AT4G33945.1	Tp7g31680	A01_002190668_002188408	T	C	B	B	A	B	-	B	A	A	A	A	B	B	-	-	-	A	-	-	-	-	-	A	A	B	B	B	A	A	B	B	B	-	A	-	A	A	A	A	A	A	A
chrA01	2278254	chrA01.508	chrA01_002279788_002280926	AT4G33940.1	Tp7g31670	A01_002192439_002191301	C	T	B	B	A	B	A	B	A	A	A	A	B	B	B	-	-	A	B	-	-	-	-	A	A	B	B	B	A	-	B	B	B	B	A	B	A	A	A	-	A	A	A
chrA01	2282768	chrA01.510	chrA01_002282879_002283472	AT4G33865.1		A01_002196238_002195644	C	T	B	B	A	B	B	B	A	A	A	A	B	B	B	-	B	A	B	-	B	-	-	A	A	B	B	B	A	-	B	B	B	B	A	-	A	A	A	A	A	A	A
chrA01	2308193	chrA01.515	chrA01_002306312_002311727	AT4G33790.1	Tp7g31530	A01_002240067_002242119	A	C	B	B	A	B	B	B	A	A	A	A	B	B	B	A	B	A	B	B	B	A	B	A	A	B	B	B	A	-	B	B	B	B	A	-	A	A	A	A	A	A	A
chrA01	2310091	chrA01.516	chrA01_002312714_002313751	AT4G33780.1	Tp7g31520	A01_002243106_002244143	T	C	B	B	A	B	B	B	A	A	A	A	B	B	B	A	B	A	-	B	B	A	B	A	A	B	B	B	A	-	B	B	B	B	A	-	A	A	A	A	A	A	A
chrA01	2318082	chrA01.517	chrA01_002318114_002320684	AT4G33770.2	Tp7g31510	A01_002248936_002250913	C	T	B	B	A	B	B	B	A	A	A	A	B	-	B	-	-	-	-	-	B	-	-	A	A	B	B	B	A	-	B	B	B	B	A	B	A	A	A	A	A	-	A
chrA01	2323759	chrA01.518	chrA01_002321352_002324829	AT4G33760.1	Tp7g31500	A01_002257731_002260055	G	C	B	B	A	B	B	B	A	A	A	A	B	B	B	A	-	-	B	-	-	-	-	A	A	B	B	B	A	-	A	B	B	B	A	-	A	A	A	A	A	A	A
chrA01	2327168	chrA01.519	chrA01_002326902_002328221	AT4G33740.3	Tp7g31490	A01_002263715_002262426	C	T	B	B	A	B	B	B	A	A	A	A	B	B	B	-	-	A	B	-	B	A	-	A	A	B	B	B	A	-	A	B	B	B	A	-	A	A	A	A	A	A	A
chrA01	2341987	chrA01.523	chrA01_002341964_002344441	AT4G33700.1	Tp7g31440	A01_002273560_002275584	T	C	B	B	A	B	B	B	A	A	A	A	B	B	B	A	-	A	B	-	B	A	B	A	A	B	B	B	A	-	A	B	B	B	A	-	A	A	A	A	A	A	A
chrA01	2344147	chrA01.524	chrA01_002344803_002345769	AT4G33690.1	Tp7g31420	A01_002276891_002275926	T	C	B	B	A	B	B	B	A	A	A	A	B	B	B	A	B	A	B	B	B	A	B	A	A	B	B	B	A	-	A	B	B	B	A	-	A	A	A	A	A	A	A
chrA01	2354185	chrA01.528	chrA01_002352627_002357467	AT4G33650.2	Tp7g31380	A01_002289719_002284885	G	C	B	B	A	B	B	B	A	A	A	A	B	B	B	A	-	A	-	B	B	A	B	A	A	B	B	B	A	A	A	B	B	B	A	-	A	A	A	A	A	A	A
chrA01	2357405	chrA01.529	chrA01_002358482_002358973	AT4G33640.1	Tp7g31370	A01_002290733_002291224	T	G	B	B	A	B	B	B	A	-	A	A	B	B	B	A	-	A	B	B	-	A	B	A	A	B	B	B	A	-	A	A	A	B	A	-	A	A	A	A	A	A	A
chrA01	2368729	chrA01.534	chrA01_002374513_002378010	AT4G33530.1	Tp7g31270	A01_002310664_002314161	A	T	B	B	A	B	B	B	A	A	A	A	B	B	B	-	-	A	B	-	-	-	-	A	A	B	B	B	A	-	A	A	A	B	A	-	A	A	A	-	A	A	A
chrA01	2376621	chrA01.535	chrA01_002378601_002383559	AT4G33520.3	Tp7g31260	A01_002317436_002315204	C	T	B	B	A	B	B	B	A	-	A	A	B	B	B	-	-	A	B	-	B	-	-	A	A	B	B	B	A	-	A	A	A	B	A	B	A	A	A	A	A	A	A
chrA01	2382239	chrA01.536	chrA01_002384446_002387811	AT4G33510.1	Tp7g31250	A01_002323578_002322175	C	G	B	B	A	B	B	B	A	-	A	A	B	-	B	A	-	A	B	-	-	A	-	A	A	B	B	B	A	-	A	A	A	B	A	A	A	A	A	A	A	A	A
chrA01	2387458	chrA01.537	chrA01_002389864_002393279	AT4G33500.1	Tp7g31240	A01_002326017_002329440	A	C	B	B	A	B	B	B	A	A	A	A	B	B	B	A	B	A	B	B	B	A	B	A	A	B	B	B	A	-	A	A	A	B	A	-	A	A	A	A	A	A	A
chrA01	2393127	chrA01.538	chrA01_002394976_002396223		Tp7g31230	A01_002330488_002331711	T	G	B	B	A	B	B	B	A	A	A	A	B	B	B	A	B	A	-	B	B	A	B	A	A	B	B	B	A	-	A	A	A	B	A	-	A	A	A	A	A	A	A
chrA01	2397522	chrA01.539	chrA01_002396653_002398630	AT4G33490.2	Tp7g31220	A01_002333022_002334191	T	C	B	B	A	B	B	B	A	A	A	A	B	B	B	-	-	-	B	B	B	-	-	A	A	B	B	B	A	-	A	A	A	B	A	-	A	A	A	A	A	A	A
chrA01	2399422	chrA01.540	chrA01_002399399_002401912	AT4G33480.1	Tp7g31210	A01_002335099_002336671	T	C	B	B	A	B	B	B	A	A	A	A	B	B	B	A	B	A	B	B	B	A	B	A	A	B	B	B	A	-	A	A	A	B	A	B	A	A	A	A	A	A	A
chrA01	2401255	chrA01.541	chrA01_002402327_002405465	AT4G33470.1	Tp7g31180	A01_002346193_002349321	G	C	B	B	A	B	B	B	A	A	A	-	B	B	B	A	B	-	B	B	B	A	B	-	A	B	B	B	A	B	A	A	A	B	-	B	A	A	A	-	A	A	A
chrA01	2407051	chrA01.542	chrA01_002406069_002410404	AT4G33450.1	Tp7g31150	A01_002353378_002354957	C	T	B	B	A	B	B	B	A	A	A	A	B	B	B	A	-	A	B	B	B	A	-	A	A	B	B	B	A	-	A	A	A	B	A	-	A	A	A	A	A	A	A
chrA01	2424384	chrA01.546	chrA01_002424566_002427434	AT4G33430.2	Tp7g31130	A01_002362900_002365768	C	T	B	B	A	B	B	B	A	A	A	A	B	B	B	A	B	A	B	B	B	-	-	A	A	B	B	B	A	-	A	A	A	B	A	-	A	A	A	A	A	A	A
chrA01	2426417	chrA01.547	chrA01_002428003_002429649	AT4G33420.1	Tp7g31120	A01_002367983_002366337	T	C	B	B	A	B	-	B	A	A	A	A	B	B	B	A	-	A	-	-	-	A	B	A	A	B	B	B	A	-	A	A	A	B	A	-	A	A	A	A	A	A	A
Z_CDS	270	chrA01.554	chrA01_002449468_002454734	AT4G33390.1	Tp7g31090	A01_002381258_002377658	G	T	B	B	A	B	-	-	A	A	A	A	B	B	B	A	-	A	-	-	-	-	-	A	A	B	B	B	A	-	A	A	A	B	A	-	A	A	A	A	A	A	A
chrA01	2453341	chrA01.555	chrA01_002455272_002457270	AT4G33350.2		A01_002384521_002386511	A	G	B	B	A	B	B	B	A	A	A	A	B	B	B	A	B	A	B	-	B	-	-	A	A	B	B	B	A	-	A	A	A	B	A	B	A	A	A	A	A	A	A
chrA01	2471542	chrA01.559	chrA01_002471553_002473075	AT4G33250.1	Tp7g31000	A01_002402617_002403489	G	C	B	B	-	B	B	B	A	-	A	A	B	B	B	A	-	A	B	B	B	-	B	A	A	B	B	B	A	-	A	A	A	B	A	B	A	A	A	A	-	A	A
chrA01	2474992	chrA01.560	chrA01_002474786_002481375	AT4G33240.3	Tp7g30980	A01_002405714_002411765	C	T	B	B	A	B	B	B	A	-	A	-	B	-	B	A	-	A	-	B	-	A	B	A	A	B	B	B	A	-	A	A	A	B	A	B	A	A	A	A	A	A	A
chrA01	2478536	chrA01.561	chrA01_002481760_002485124	AT4G33220.1	Tp7g30960	A01_002416907_002413550	T	C	B	B	A	B	B	B	A	-	A	A	B	-	B	-	-	A	B	B	B	-	-	A	A	B	B	B	A	-	A	A	A	B	A	-	A	A	A	A	A	A	A
chrA01	2487248	chrA01.562	chrA01_002487231_002492031	AT4G33210.1	Tp7g30950	A01_002420122_002424939	C	T	B	B	A	B	-	B	A	-	A	A	B	B	B	A	-	A	B	B	B	A	B	A	A	B	B	B	A	-	A	A	A	B	A	B	A	A	A	A	A	A	A
chrA01	2490426	chrA01.563	chrA01_002492949_002505386	AT4G33200.2	Tp7g30940	A01_002428265_002433206	T	C	B	B	A	B	B	B	A	A	A	A	B	B	B	-	A	A	B	-	-	-	B	A	A	B	B	B	A	-	A	A	A	B	A	-	A	A	A	A	A	A	A
chrA01	2527808	chrA01.571	chrA01_002527643_002529467	AT4G33140.1	Tp7g30880	A01_002466799_002464974	T	C	B	B	A	B	-	B	A	A	A	A	B	B	B	A	-	A	B	-	-	-	-	A	A	B	B	B	A	-	A	A	A	B	A	-	A	A	A	A	A	A	A
chrA01	2550482	chrA01.578	chrA01_002550351_002554628	AT4G33090.1	Tp7g30840	A01_002485926_002490196	A	C	B	B	A	B	B	B	A	A	A	A	B	B	B	A	A	A	-	B	B	A	B	A	A	A	B	B	A	-	A	A	A	B	A	-	A	A	A	A	A	A	A
chrA01	2554562	chrA01.579	chrA01_002555211_002559488	AT4G33080.2	Tp7g30830	A01_002497079_002494077	T	C	B	B	A	B	-	B	A	A	A	A	B	B	B	A	A	A	B	B	B	A	B	A	A	A	B	B	A	-	A	A	A	B	A	-	A	A	A	A	A	A	A
chrA01	2558648	chrA01.580	chrA01_002561809_002564723	AT4G33060.1	Tp7g30820	A01_002502164_002499251	T	C	-	-	A	B	B	B	A	A	A	A	-	B	B	A	A	A	-	-	B	A	-	A	A	A	-	-	A	A	A	A	A	B	A	-	A	A	A	A	A	A	A
chrA01	2578889	chrA01.584	chrA01_002579338_002581156	AT4G33030.1	Tp7g30790	A01_002519605_002517811	C	T	B	B	A	B	B	B	A	A	A	A	B	B	B	A	A	A	B	B	B	A	A	A	A	A	B	B	A	-	A	A	A	B	A	B	A	A	A	A	A	A	A
chrA01	2581073	chrA01.585	chrA01_002582780_002584961	AT4G33020.1	Tp7g30780	A01_002521164_002523366	G	C	B	B	A	B	B	B	A	A	-	-	B	B	B	-	A	A	B	B	B	-	A	-	-	A	B	B	A	-	A	A	-	B	-	B	A	A	A	-	A	A	A
chrA01	2587915	chrA01.586	chrA01_002587409_002591684	AT4G33010.2	Tp7g30770	C01_003019307_003023592	T	C	B	B	A	B	B	B	A	A	A	A	B	B	B	A	A	A	-	B	B	A	A	A	A	A	B	B	A	-	A	A	A	B	A	-	A	A	A	A	A	A	A
chrA01	2591033	chrA01.587	chrA01_002594327_002598592	AT4G33010.2	Tp7g30770	C01_003019307_003023592	A	T	B	B	A	B	B	B	A	A	A	A	B	B	B	A	A	A	-	B	B	A	A	A	A	A	B	B	A	-	A	A	A	B	A	-	A	A	A	A	A	A	A
chrA01	2596842	chrA01.588	chrA01_002599269_002599562				C	T	B	B	A	B	B	B	A	A	A	A	B	B	B	A	A	A	B	B	B	A	A	A	A	A	B	B	A	-	A	A	A	B	A	B	-	A	A	A	A	A	A
chrA01	2609473	chrA01.590	chrA01_002608187_002609735	AT4G33000.3	Tp7g30760	A01_002533186_002531636	T	C	B	B	A	B	B	B	A	A	A	A	B	B	B	A	-	A	B	B	B	A	A	A	A	A	B	B	A	-	A	A	A	B	A	-	A	A	A	A	A	A	A
chrA01	2639303	chrA01.597	chrA01_002639055_002640077	AT4G32930.2	Tp7g30710	A01_002561762_002560732	A	G	B	B	A	B	B	B	A	A	A	A	B	B	B	A	-	A	-	-	B	-	A	A	A	A	B	B	A	-	A	A	A	B	A	-	A	A	A	A	A	A	A
chrA01	2650076	chrA01.599	chrA01_002650112_002653977	AT4G32910.1	Tp7g30680	C01_003091998_003089620	A	G	B	B	A	B	B	B	A	A	A	A	B	B	B	A	-	A	B	-	-	-	A	A	A	A	B	B	A	-	A	A	A	B	A	-	A	A	A	A	A	A	A
chrA01	2653095	chrA01.600	chrA01_002654610_002656796			A01_002576346_002577984	T	C	B	B	A	B	B	B	A	A	A	A	B	B	B	A	-	A	B	-	-	-	A	A	A	A	B	B	A	-	A	A	A	B	A	-	A	A	A	A	A	A	A
chrA01	2684157	chrA01.605	chrA01_002681682_002685980	AT4G32850.10	Tp7g30620	A01_002614571_002610274	A	G	B	B	A	B	B	B	A	A	A	A	B	B	B	A	A	A	B	B	B	A	A	A	A	A	B	B	A	-	A	A	A	B	A	B	A	A	A	A	A	A	A
chrA01	2686016	chrA01.606	chrA01_002687210_002690318	AT4G32840.1	Tp7g30610	A01_002619549_002621578	G	T	B	B	A	B	B	B	A	-	A	A	B	B	B	A	A	A	B	-	B	-	A	A	A	A	B	B	A	-	A	A	A	B	A	-	A	A	A	A	A	A	A
chrA01	2770919	chrA01.621	chrA01_002767903_002772104	AT4G32760.2	Tp7g30520	A01_002677492_002675601	C	T	B	B	A	B	B	B	A	A	A	A	B	B	B	A	-	A	B	B	B	-	A	A	A	A	B	B	A	-	A	A	A	B	A	B	A	A	A	A	A	A	A
chrA01	2785480	chrA01.625	chrA01_002785217_002787476	AT4G32720.2	Tp7g30490	A01_002694964_002692712	A	G	B	B	A	B	B	B	-	A	A	A	B	B	B	A	-	-	B	B	-	-	-	A	A	A	B	B	A	-	A	A	A	B	A	B	A	A	A	A	A	A	A
chrA01	2787495	chrA01.626	chrA01_002788575_002789491			A01_002695288_002695866	G	T	B	B	A	B	B	B	A	A	A	A	B	B	B	A	A	A	B	B	B	A	A	A	A	A	B	B	A	-	A	A	A	B	A	B	A	A	A	A	A	A	A
chrA01	2825214	chrA01.631	chrA01_002823995_002825839	AT4G32680.1	Tp7g30440	A01_002722132_002723430	A	G	B	B	A	B	B	B	A	-	A	A	B	B	B	-	-	-	B	-	-	-	-	A	A	A	B	B	A	-	A	A	A	B	A	B	A	A	A	A	A	-	A
chrA01	2825390	chrA01.632	chrA01_002826521_002830206	AT4G32670.1		C01_003383569_003386268	C	T	B	B	A	B	B	B	-	A	A	A	B	B	B	A	-	-	B	-	B	-	A	A	A	A	B	B	A	-	A	A	A	B	A	-	A	A	A	A	A	A	A
chrA01	2859450	chrA01.639	chrA01_002860037_002867588	AT4G32640.2	Tp7g30410	A01_002748444_002741696	T	G	B	B	A	B	B	B	A	A	A	A	B	B	B	A	A	A	-	A	B	A	A	A	A	A	B	B	A	-	A	A	A	B	A	-	A	A	A	A	A	A	A
chrA01	2866862	chrA01.640	chrA01_002868741_002871975	AT4G32630.2		A01_002752946_002750999	A	T	B	B	A	B	B	B	A	A	A	A	B	B	B	A	A	A	B	A	B	A	A	A	A	A	B	B	A	-	A	A	A	B	A	B	A	A	A	A	A	A	A
chrA01	2925625	chrA01.652	chrA01_002925769_002927295	AT4G32610.1		A01_002790461_002792003	T	C	B	B	A	B	B	B	A	A	A	A	B	B	B	A	A	A	-	A	-	A	A	A	A	A	B	B	A	-	A	A	A	B	A	B	A	A	A	A	A	A	A
chrA01	2926935	chrA01.653	chrA01_002927961_002929198		Tp7g30380	A01_002792663_002793309	A	G	B	B	A	B	-	B	A	A	A	A	B	B	B	A	-	A	B	-	-	A	A	A	A	A	B	B	A	-	A	A	A	B	A	-	A	A	A	A	A	A	A
chrA01	2929084	chrA01.654	chrA01_002929869_002931359	AT4G32600.1	Tp7g30370	A01_002796121_002794629	T	C	B	B	A	B	B	B	A	A	A	A	B	B	B	A	-	A	B	-	-	-	A	A	A	A	B	B	A	-	A	A	A	B	A	B	A	A	A	A	A	A	A
chrA01	2932696	chrA01.655	chrA01_002932567_002933604			A01_002798360_002797332	A	T	B	B	A	B	-	B	A	A	-	-	B	B	B	A	A	A	-	A	-	A	A	A	-	A	B	B	A	B	-	A	-	B	-	-	A	A	A	A	A	A	A
chrA01	2948660	chrA01.659	chrA01_002945450_002950533	AT4G32551.2	Tp7g30330	C01_003474194_003469133	G	T	B	B	A	B	B	B	A	-	A	A	B	B	B	-	-	A	B	-	-	-	-	A	A	A	B	B	A	-	A	A	A	B	A	-	A	A	A	A	A	A	A
chrA01	2977204	chrA01.665	chrA01_002977189_002978360	AT4G32530.2	Tp7g30300	A01_002837322_002838489	A	G	B	B	A	B	B	B	A	A	-	-	B	B	B	A	A	A	B	A	B	A	-	A	-	A	B	B	A	B	A	-	-	B	-	B	A	B	A	-	A	A	A
chrA01	2978315	chrA01.666	chrA01_002979371_002985593	AT4G32520.2	Tp7g30280	A01_002839498_002845719	C	T	B	B	A	B	-	B	A	A	A	A	B	B	B	A	A	A	B	A	B	A	A	A	A	A	B	B	A	A	A	A	A	B	A	-	A	B	A	A	A	A	A
chrA01	2991445	chrA01.668	chrA01_002991216_002992595	AT4G32470.2	Tp7g30260	A01_002854632_002855993	G	C	B	B	A	B	B	B	A	A	A	A	B	B	B	A	A	A	-	A	-	A	A	A	A	A	B	B	A	-	A	A	A	B	A	-	A	B	A	A	A	A	A
chrA01	3014350	chrA01.673	chrA01_003012806_003017035	AT4G32420.3	Tp7g30210	A01_002877537_002879397	A	G	B	B	A	B	B	B	A	-	A	A	B	B	B	A	-	A	B	-	-	-	-	A	-	A	B	B	A	-	A	A	-	B	-	A	A	-	A	A	A	A	A
chrA01	3018623	chrA01.675	chrA01_003024119_003025620	AT4G32400.1	Tp7g30180	A01_002888171_002886670	G	T	B	B	A	B	B	B	A	-	A	A	B	B	B	A	A	A	B	A	B	A	A	A	A	A	B	B	A	-	A	A	A	B	A	A	A	B	A	A	A	A	A
chrA01	3027275	chrA01.676	chrA01_003027167_003028222	AT4G32390.1	Tp7g30170	A01_002891088_002890033	T	C	B	B	A	B	B	B	A	A	A	A	B	B	B	A	A	A	-	A	B	A	A	A	A	A	B	B	A	-	A	A	A	B	A	A	A	-	A	A	A	A	A
chrA01	3044669	chrA01.681	chrA01_003044625_003046596	AT4G32330.3	Tp7g30090	A01_002907016_002905035	G	C	B	B	A	B	B	B	A	A	A	A	B	B	B	A	A	A	B	A	B	A	A	A	A	A	B	B	A	-	A	A	A	B	A	A	A	B	A	A	A	A	A
chrA01	3065334	chrA01.686	chrA01_003065394_003067277	AT4G32285.2	Tp7g30040	A01_002937744_002936139	A	G	B	B	A	B	B	B	A	A	A	A	B	B	B	A	A	A	B	A	-	A	A	A	-	A	B	B	A	-	A	A	A	B	A	A	A	B	A	A	A	A	A
chrA01	3084397	chrA01.691	chrA01_003084238_003084978	AT4G32260.1	Tp7g29990	A01_002954852_002954112	C	T	B	B	A	B	B	B	A	A	A	A	B	B	B	A	A	A	B	A	B	A	A	A	A	A	B	B	A	A	A	A	A	B	A	A	A	B	A	A	A	A	A
Z_CDS	252	chrA01.693	chrA01_003091377_003101583	AT4G32180.3	Tp7g29980	A01_002958321_002964624	C	T	B	B	A	B	B	B	A	-	A	A	B	B	B	A	-	-	B	A	B	-	A	A	A	A	B	B	A	-	A	A	A	B	A	A	A	-	A	A	A	A	A
chrA01	3101143	chrA01.694	chrA01_003101910_003105703	AT4G32160.1	Tp7g29950	A01_002968744_002964951	T	C	B	B	A	B	B	B	A	A	A	A	B	B	B	A	A	A	B	-	-	-	A	A	A	A	B	B	A	-	A	A	A	B	A	A	A	B	A	A	A	A	A
chrA01	3105795	chrA01.695	chrA01_003107639_003108610	AT4G32150.1	Tp7g29940	A01_002970680_002971651	G	C	B	B	A	B	-	B	A	-	A	A	B	B	B	-	A	A	B	A	B	A	-	A	A	A	B	B	A	-	A	A	A	B	A	A	A	B	A	A	A	A	A
chrA01	3109767	chrA01.696	chrA01_003109743_003111699	AT4G32130.1	Tp7g29920	A01_002973818_002975774	C	T	B	B	A	B	B	B	A	A	A	A	B	B	B	A	-	A	B	A	B	A	A	A	A	A	B	B	A	-	A	A	A	B	A	A	A	B	A	A	A	A	A
chrA01	3111240	chrA01.697	chrA01_003112634_003114886	AT4G32120.1	Tp7g29910	A01_002976713_002978950	A	G	B	B	A	B	-	B	A	A	A	A	B	B	B	A	-	A	B	A	-	-	A	A	A	A	B	B	A	-	A	A	A	B	A	A	A	B	A	A	A	A	A
chrA01	3125964	chrA01.701	chrA01_003125518_003127762	AT4G32070.1	Tp7g29870	C01_003664052_003666299	A	G	B	B	A	B	B	B	A	A	A	A	B	B	B	A	-	A	B	A	B	A	A	A	-	A	B	B	A	-	A	A	A	B	A	-	A	B	A	A	A	A	A
chrA01	3127359	chrA01.702	chrA01_003128793_003131941	AT4G32060.2	Tp7g29860	C01_003675177_003673443	A	C	B	B	A	B	B	B	A	A	A	A	B	B	B	A	A	A	B	A	-	-	A	A	A	A	B	B	A	-	A	A	A	B	A	A	A	B	A	A	A	A	A
chrA01	3138669	chrA01.704	chrA01_003138197_003140124	AT4G32040.1	Tp7g29840	A01_003003191_003001303	C	T	B	B	A	B	B	B	A	A	A	A	B	B	-	A	A	A	-	A	-	-	A	A	A	A	B	B	A	A	A	A	A	B	A	A	A	B	A	A	A	A	A
chrA01	3141423	chrA01.705	chrA01_003141328_003143369		Tp7g29830	C01_003686017_003683942	C	T	B	B	A	B	B	B	A	A	A	-	B	B	B	A	A	A	B	A	B	-	A	A	-	A	B	B	A	B	-	-	-	B	-	A	A	B	A	A	A	A	A
chrA01	3145628	chrA01.706	chrA01_003145734_003146345			A01_003010546_003009935	T	C	B	B	A	B	B	B	A	A	A	A	B	B	B	A	A	A	B	A	B	A	A	A	A	A	B	B	A	-	A	A	A	B	A	A	A	B	A	A	A	A	A
chrA01	3168800	chrA01.709	chrA01_003170411_003171973	AT4G31985.1	Tp7g29780	A01_003033829_003032265	T	C	B	B	A	B	B	B	A	A	A	A	B	B	B	A	A	A	B	A	B	A	A	A	A	A	B	B	A	A	A	A	A	B	A	-	A	B	A	A	A	A	A
chrA01	3268770	chrA01.725	chrA01_003268871_003270161	AT4G31790.2	Tp7g29580	A01_003134980_003133692	C	T	B	B	A	B	B	B	A	A	A	A	B	B	B	A	A	A	B	-	-	A	A	A	A	A	B	B	A	-	A	A	A	B	A	A	A	B	A	A	A	A	A
chrA01	3286730	chrA01.730	chrA01_003287419_003289438	AT4G31720.1	Tp7g29520	A01_003155997_003157401	C	G	B	B	A	B	B	B	A	A	A	A	B	B	B	A	A	A	B	A	B	A	A	A	A	A	B	B	A	-	A	A	A	B	A	A	A	B	A	A	A	A	A
chrA01	3289519	chrA01.731	chrA01_003289755_003291214	AT5G37170.1	Tp2g01440	A01_003159176_003157742	T	G	B	B	A	B	B	B	A	A	A	A	B	B	B	A	A	A	B	A	B	A	A	A	A	A	B	B	A	-	A	A	A	B	A	A	A	B	A	A	A	A	A
chrA01	3298615	chrA01.736	chrA01_003298644_003299928	AT4G31700.2	Tp7g29500	A01_003160240_003161530	T	C	B	B	A	B	B	B	A	A	A	A	B	B	B	A	A	A	B	A	B	A	A	A	A	A	B	B	A	-	A	A	A	B	A	A	A	B	A	A	A	A	A
chrA01	3299838	chrA01.737	chrA01_003300605_003303228	AT4G31670.1	Tp7g29480	A01_003162889_003165513	G	C	B	B	A	B	B	B	A	A	A	A	B	B	B	A	A	A	B	A	B	A	A	A	A	A	B	B	A	-	A	A	A	B	A	A	A	B	A	A	A	A	A
chrA01	3316197	chrA01.740	chrA01_003315966_003318012			A01_003178975_003181008	A	T	B	B	B	B	B	B	-	-	A	A	B	B	B	-	-	A	B	-	B	-	-	A	A	A	B	B	A	-	A	A	-	B	A	A	A	B	A	-	A	A	A
chrA01	3334111	chrA01.747	chrA01_003333887_003336498	AT4G31590.1	Tp7g29420	A01_003196190_003198801	T	C	B	B	B	B	B	B	A	A	A	A	B	B	B	A	A	A	B	A	B	A	A	A	A	A	B	B	A	-	A	A	A	B	A	A	A	B	A	A	A	A	A
chrA01	3335952	chrA01.748	chrA01_003337893_003345392	AT4G31570.1	Tp7g29400	A01_003205499_003200028	T	C	B	B	-	B	-	B	A	A	A	A	B	B	B	-	-	A	-	A	-	A	A	A	A	A	-	-	A	-	A	A	A	B	A	A	A	-	A	A	A	A	A
chrA01	3356315	chrA01.751	chrA01_003356021_003357401	AT4G31550.2	Tp7g29380	A01_003218119_003219499	C	T	B	B	B	B	B	B	A	A	A	A	B	B	B	A	A	A	B	A	-	-	A	A	A	A	B	B	A	-	A	A	A	B	A	A	A	B	A	A	A	A	A
chrA01	3374096	chrA01.757	chrA01_003373794_003375863	AT1G13070.1	Tp1g11620	A01_003242547_003240844	A	G	B	B	B	B	B	B	A	A	A	A	B	B	B	A	-	A	B	-	B	-	A	A	A	A	B	B	A	-	A	A	A	B	A	A	A	B	A	A	A	A	A
chrA01	3375783	chrA01.758	chrA01_003376959_003380263	AT4G31490.1	Tp7g29340	A01_003247283_003244275	T	C	B	B	B	B	-	B	A	-	A	A	B	B	B	A	-	A	B	A	-	-	-	A	A	A	B	B	A	-	A	A	A	-	A	A	A	B	A	A	A	A	A
chrA01	3397795	chrA01.764	chrA01_003397864_003401051	AT4G31430.3	Tp7g29290	A01_003269073_003265879	T	C	B	B	B	B	B	B	A	A	A	A	B	B	B	-	A	A	B	-	-	-	A	A	A	A	B	B	A	-	A	A	A	B	A	A	A	B	A	A	A	A	A
chrA01	3401739	chrA01.765	chrA01_003401734_003403336	AT4G31420.2	Tp7g29280	A01_003270290_003271899	A	G	B	B	-	B	B	B	A	A	A	A	B	B	B	A	-	A	B	-	B	-	-	A	A	A	B	B	A	-	A	A	A	B	A	A	A	-	A	A	A	A	A
chrA01	3402898	chrA01.766	chrA01_003403855_003404936	AT4G31410.2	Tp7g29270	A01_003274023_003273105	A	G	B	B	B	B	B	B	A	A	A	A	B	B	B	A	A	A	B	A	-	-	A	A	A	A	B	B	A	-	A	A	A	B	A	A	A	B	A	A	A	A	A
chrA01	3406235	chrA01.767	chrA01_003406234_003409535	AT4G31390.2	Tp7g29250	A01_003277672_003275352	T	C	B	B	B	B	B	B	A	A	A	A	B	B	B	A	A	A	B	A	B	A	A	A	A	A	B	B	A	-	A	A	A	B	A	A	A	B	A	A	A	A	A
chrA01	3416390	chrA01.769	chrA01_003416451_003417595	AT4G31360.1	Tp7g29220	A01_003303624_003302840	T	C	B	B	B	B	B	B	A	A	A	A	B	B	B	-	A	A	B	-	B	-	-	A	A	A	B	B	A	-	A	A	A	B	A	A	A	B	A	A	A	A	A
chrA01	3419282	chrA01.770	chrA01_003418252_003420238	AT4G31350.2	Tp7g29210	A01_003306267_003304281	G	T	B	B	B	B	B	B	A	A	A	A	B	B	B	-	-	A	B	-	B	A	A	A	A	A	B	B	A	-	A	A	A	B	A	A	A	B	A	A	A	A	A
chrA01	3420889	chrA01.771	chrA01_003422444_003423592			A01_003307723_003308871	G	C	B	B	B	B	B	B	A	A	A	A	B	B	B	-	-	A	B	-	B	-	A	A	A	A	B	B	A	-	A	A	A	B	A	A	A	B	A	A	A	A	A
chrA01	3425470	chrA01.772	chrA01_003425281_003428290	AT4G31340.2	Tp7g29200	A01_003312954_003309945	T	C	B	B	B	B	B	B	A	A	A	A	B	B	B	A	A	A	B	A	B	A	A	A	A	A	B	B	A	-	A	A	A	B	A	A	A	B	A	A	A	A	A
chrA01	3443813	chrA01.775	chrA01_003443879_003446000	AT4G31300.3	Tp7g29160	C01_004079375_004077294	C	T	B	B	B	B	B	B	A	A	A	A	B	B	B	-	A	A	-	A	B	A	A	A	A	A	B	B	A	-	A	A	A	B	A	A	A	B	A	A	A	A	A
Z_CDS	446	chrA01.780	chrA01_003462367_003469430	AT4G31210.1	Tp7g29090	A01_003351457_003347815	C	T	B	B	B	B	-	B	A	-	A	A	B	B	B	A	A	A	B	-	-	-	A	A	A	A	A	-	A	-	A	A	A	B	A	A	A	B	A	-	A	A	A
chrA01	3467054	chrA01.781	chrA01_003469984_003472129	AT4G31200.1	Tp7g29080	A01_003354071_003356213	T	G	B	B	B	B	B	B	A	-	A	A	B	B	B	A	A	-	-	A	B	-	-	A	A	A	A	B	A	-	A	A	A	B	A	A	A	B	A	A	A	A	A
chrA01	3471700	chrA01.782	chrA01_003472698_003475220	AT4G26870.1	Tp7g29070	A01_003359279_003358106	G	C	B	B	B	B	B	B	A	A	A	A	B	B	B	-	-	A	B	-	-	-	A	A	A	A	A	B	A	-	A	A	A	B	A	A	A	-	A	A	A	A	A
chrA01	3475080	chrA01.783	chrA01_003476309_003477628	AT4G31170.4	Tp7g29050	A01_003360351_003361669	A	C	B	B	B	B	B	B	A	A	A	A	B	B	B	A	A	A	B	A	B	A	A	A	A	A	A	B	A	-	A	A	A	B	A	A	A	B	A	A	A	A	A
chrA01	3489883	chrA01.786	chrA01_003489997_003490837	AT4G31130.1	Tp7g29010	A01_003371588_003372434	A	G	B	B	B	B	B	B	A	A	A	A	B	B	B	A	A	A	B	A	B	A	A	A	A	A	A	B	A	-	A	A	A	B	A	A	A	B	A	A	A	A	A
Z_CDS	208	chrA01.794	chrA01_003514139_003515259	AT4G31050.1	Tp7g28930	A01_003397790_003396694	T	C	B	B	B	B	B	B	-	A	A	A	B	B	B	A	-	A	-	-	-	A	-	A	A	A	A	B	A	-	A	A	A	B	A	A	A	B	A	-	A	B	A
chrA01	3514958	chrA01.795	chrA01_003515649_003517666	AT4G31040.1	Tp7g28920	A01_003398186_003399412	A	G	B	B	B	B	B	B	-	A	A	A	B	B	B	A	-	A	-	-	-	A	-	A	A	A	A	B	A	-	A	A	A	B	A	A	A	B	A	-	A	B	A
chrA01	3525337	chrA01.798	chrA01_003525141_003526178	AT4G30996.1	Tp7g28890	A01_003409851_003408814	G	C	B	B	B	B	B	B	A	A	A	A	B	B	B	A	A	A	B	A	B	B	A	A	A	A	A	B	A	-	A	A	A	B	A	A	A	B	A	A	A	B	A
chrA01	3526101	chrA01.799	chrA01_003526650_003528676	AT2G24280.1	Tp4g03280	A01_003413147_003412210	A	T	B	B	B	B	B	B	A	A	A	A	B	B	B	A	A	A	B	A	B	B	A	A	A	A	A	B	A	-	A	A	A	B	A	A	A	B	A	A	A	B	A
chrA01	3553242	chrA01.802	chrA01_003553203_003554528	AT4G30960.1	Tp7g28830	A01_003442015_003440690	A	G	B	B	B	B	B	B	A	A	A	A	B	B	B	A	A	A	-	A	B	B	A	A	A	A	A	B	A	-	A	A	A	B	A	A	A	B	A	A	A	B	A
chrA01	3569267	chrA01.804	chrA01_003569108_003571197	AT4G30950.1	Tp7g28820	A01_003456596_003458685	C	G	B	B	B	B	B	B	A	A	A	A	B	B	B	A	A	A	B	A	B	B	A	A	A	A	A	B	A	-	A	A	A	B	A	A	A	B	A	A	A	B	A
chrA01	3574319	chrA01.805	chrA01_003574152_003575506	AT4G30930.1	Tp7g28800	A01_003461014_003462368	T	C	B	B	B	B	B	B	A	A	A	A	B	B	B	A	-	A	B	-	B	B	-	A	A	A	A	B	A	-	A	A	A	B	A	A	A	B	A	A	A	B	A
chrA01	3582116	chrA01.808	chrA01_003582261_003584979	AT4G30890.3	Tp7g28760	A01_003471455_003474173	G	C	B	B	B	B	B	B	-	A	-	A	B	-	B	A	A	A	B	A	B	B	A	A	-	A	A	B	A	B	A	-	-	B	-	-	A	B	-	-	A	B	A
chrA01	3584592	chrA01.809	chrA01_003585524_003585960	AT4G30880.1	Tp7g28750	A01_003475051_003474615	A	G	B	B	B	B	B	B	A	A	A	A	B	B	B	A	A	A	B	A	-	-	A	A	A	A	A	-	A	-	A	A	A	B	A	A	A	B	A	A	A	B	A
chrA01	3596040	chrA01.813	chrA01_003595968_003598607	AT4G30825.1	Tp7g28700	A01_003490693_003488055	T	C	B	B	B	B	B	B	A	A	A	A	B	B	B	A	A	A	B	A	B	-	-	A	A	A	A	B	A	-	A	A	A	B	A	A	A	B	A	A	A	B	A
chrA01	3597825	chrA01.814	chrA01_003599402_003602154	AT4G30810.1	Tp7g28680	A01_003495278_003492546	C	T	B	B	B	B	B	B	A	A	A	A	B	B	B	A	-	A	-	A	B	B	A	A	A	A	A	B	A	-	A	A	A	B	A	A	A	B	A	A	A	B	A
chrA01	3607995	chrA01.817	chrA01_003606900_003607573			A01_003500699_003500026	C	T	B	B	B	B	B	B	A	A	A	A	B	B	B	A	A	A	B	-	B	-	A	A	A	A	A	B	A	-	A	A	A	B	A	A	A	-	A	A	A	B	A
chrA01	3636878	chrA01.821	chrA01_003653828_003654310			A09_012273186_012272690	C	T	B	B	B	B	-	B	A	A	A	A	B	B	B	-	A	A	B	-	B	B	A	A	A	A	A	B	A	-	A	A	A	B	A	A	A	B	A	A	A	B	A
chrA01	3677079	chrA01.827	chrA01_003675597_003678677	AT4G30680.1	Tp7g28590	A01_003540815_003543896	T	C	B	B	B	B	B	B	A	A	A	A	B	-	B	-	-	A	-	-	-	-	-	A	A	A	A	-	A	-	A	A	A	B	A	A	A	B	A	A	A	B	A
chrA01	3689057	chrA01.829	chrA01_003687459_003690576	AT4G30680.1	Tp7g28590	A01_003541941_003543896	A	G	B	B	-	B	B	-	A	-	A	A	B	B	B	-	-	A	-	A	-	-	-	A	A	A	A	B	A	-	A	A	A	B	A	A	A	B	A	A	A	B	A
chrA01	3702647	chrA01.831	chrA01_003703106_003705023			A01_003561479_003562854	C	T	B	B	B	B	B	B	A	A	A	A	B	B	B	A	A	A	B	A	B	B	A	A	A	A	A	B	A	-	A	A	A	B	A	-	A	B	A	A	A	B	A
chrA01	3731588	chrA01.841	chrA01_003730106_003733328	AT4G30680.1	Tp7g28590	A01_003585844_003589054	T	C	B	B	B	B	B	-	A	A	A	A	B	B	B	A	-	A	B	-	-	-	-	A	A	A	A	B	A	-	A	A	A	B	A	A	A	B	A	A	A	B	A
chrA01	3732482	chrA01.842	chrA01_003734151_003735160			A01_003590790_003589877	T	G	B	B	B	B	B	B	A	A	A	A	B	B	B	A	A	A	B	A	B	B	A	A	A	A	A	B	A	-	A	A	A	B	A	A	A	B	A	A	A	B	A
chrA01	3774310	chrA01.854	chrA01_003774158_003776679	AT4G30600.1	Tp7g28470	A01_003636946_003638797	A	G	B	B	B	B	-	B	A	A	A	A	B	B	B	A	A	A	B	A	B	-	A	A	A	A	A	B	A	A	A	A	A	B	A	A	A	B	A	A	A	B	A
chrA01	3817376	chrA01.864	chrA01_003817400_003818689	AT4G30440.1	Tp7g28320	A01_003680295_003681584	C	T	B	B	B	B	B	B	A	A	A	A	B	B	B	A	A	A	-	-	-	-	A	A	A	A	A	B	A	-	A	A	A	B	A	A	A	B	A	A	A	B	A
chrA01	3848752	chrA01.874	chrA01_003848834_003852571	AT4G30360.1	Tp7g28230	A01_003715033_003718749	C	T	B	B	B	B	B	B	A	-	A	A	B	B	B	-	-	-	B	-	B	-	A	A	A	A	A	B	A	-	A	A	A	B	A	A	A	B	A	A	A	B	A
chrA01	3863010	chrA01.875	chrA01_003862431_003865305	AT4G30350.1	Tp7g28220	A01_003725103_003722229	T	G	B	B	B	B	B	B	-	A	A	A	B	B	B	-	-	A	B	A	-	-	-	A	A	A	A	B	A	-	A	A	A	B	A	A	A	B	A	A	A	B	A
chrA01	3912542	chrA01.885	chrA01_003911936_003913902	AT4G30240.1	Tp7g28120	A01_003765940_003767686	T	C	B	B	B	B	B	B	A	A	A	A	B	B	B	A	A	A	B	A	B	-	-	A	A	A	A	B	A	-	A	A	A	B	A	A	A	B	A	A	A	B	A
chrA01	3925793	chrA01.888	chrA01_003925543_003929106	AT4G30210.2	Tp7g28090	A01_003780014_003776813	A	C	B	B	B	-	B	B	A	A	A	A	B	B	B	-	-	A	B	-	-	-	-	A	A	A	A	B	A	-	A	A	A	B	A	A	A	B	A	A	A	B	A
chrA01	3938950	chrA01.889	chrA01_003940139_003942668	AT4G30200.4	Tp7g28080	A01_003793739_003795853	T	C	B	B	B	B	-	B	A	-	A	A	B	B	B	A	-	A	B	-	-	-	A	A	A	A	A	B	A	-	A	A	A	B	A	A	A	B	A	A	A	-	A
chrA01	3968409	chrA01.891	chrA01_003976207_003976695	AT4G30180.1	Tp7g28050	A01_003823194_003822706	T	C	B	B	B	B	B	B	A	A	A	A	B	B	B	A	A	A	B	A	B	B	A	A	A	A	A	B	A	-	A	A	A	B	A	-	A	B	A	A	A	B	A
chrA01	3991575	chrA01.895	chrA01_003991683_003996560	AT4G30160.2	Tp7g28020	A01_003846440_003843330	C	T	B	B	B	B	B	B	A	A	A	A	B	B	B	-	-	A	B	-	-	-	A	A	A	A	A	B	A	-	A	A	A	B	A	A	A	B	A	A	A	B	A
chrA01	3995446	chrA01.896	chrA01_003999030_003999838			A08_019225353_019224545	A	T	B	B	B	B	B	B	A	-	A	A	B	-	B	A	A	A	B	A	B	-	A	A	A	A	A	B	A	-	A	A	A	B	A	A	A	B	A	A	A	B	A
chrA01	4059751	chrA01.907	chrA01_004059127_004062390	AT4G30020.1	Tp7g27820	A01_003907201_003903943	T	C	B	B	-	B	-	B	A	A	A	A	B	B	B	A	A	A	-	A	B	-	A	A	A	A	A	B	A	-	A	A	A	B	A	A	A	B	A	A	A	B	A
chrA01	4090046	chrA01.917	chrA01_004090064_004091387	AT4G29960.1	Tp7g27770	A01_003931177_003931895	A	C	B	B	B	B	B	B	A	A	A	A	B	B	B	A	A	A	B	A	B	B	A	A	A	A	A	B	A	-	A	A	A	B	A	A	A	B	A	A	A	B	A
chrA01	4091336	chrA01.918	chrA01_004092308_004095543	AT4G29950.2	Tp7g27760	A01_003935791_003933353	A	T	B	B	B	B	B	B	A	A	A	A	B	B	B	A	A	A	B	-	B	-	A	A	A	A	A	B	A	-	A	A	A	B	A	A	A	B	A	A	A	B	A
Z_CDS	3105	chrA01.940	chrA01_004199285_004206912	AT4G29900.1	Tp7g27710	A01_004009136_004013483	C	T	B	B	-	B	-	B	-	A	A	A	B	B	B	A	-	-	B	-	-	-	-	A	A	A	A	B	A	-	A	A	A	B	A	A	A	-	A	A	A	B	A
chrA01	4207764	chrA01.941	chrA01_004207752_004208273	AT4G29870.1	Tp7g27680	A01_004015759_004015238	A	C	B	B	B	B	B	B	A	A	A	A	B	B	B	A	A	A	-	-	-	-	-	A	A	A	A	B	A	-	A	A	A	B	A	A	A	-	A	A	A	B	A
chrA01	4212934	chrA01.944	chrA01_004213592_004215539	AT4G29840.1	Tp7g27650	A01_004020468_004021833	A	G	B	B	-	B	-	B	A	A	A	A	B	B	B	-	A	A	B	-	-	-	-	A	A	A	A	B	A	-	A	A	A	B	A	A	A	-	A	A	A	-	A
chrA01	4214683	chrA01.945	chrA01_004215729_004216876	AT4G29830.1	Tp7g27640	A01_004023345_004022198	T	G	B	B	B	B	B	B	A	A	A	A	B	B	B	A	A	A	-	A	-	B	A	A	A	A	A	B	A	-	A	A	A	B	A	A	A	B	A	A	A	B	A
Z_CDS	375	chrA01.946	chrA01_004217253_004218449	AT4G29820.1	Tp7g27630	A01_004023723_004024917	T	G	B	B	B	B	B	B	A	A	A	A	B	B	B	A	-	A	B	-	-	-	-	A	A	A	A	B	A	-	A	A	A	B	A	A	A	B	A	A	A	B	A
chrA01	4219828	chrA01.947	chrA01_004219111_004222008	AT4G29810.3	Tp7g27620	C01_005024209_005025797	A	G	B	B	B	B	B	B	A	A	A	A	B	B	B	A	A	A	B	A	B	-	A	A	A	A	A	B	A	-	A	A	A	B	A	A	A	B	A	A	A	B	A
chrA01	4235817	chrA01.949	chrA01_004235954_004241880	AT4G29790.1	Tp7g27600	A01_004038515_004032586	T	G	B	B	-	B	B	B	A	A	A	A	B	B	B	-	-	A	B	-	B	-	A	A	A	A	A	B	A	-	A	A	A	B	A	A	A	B	A	A	A	B	A
chrA01	4266968	chrA01.954	chrA01_004266999_004268624	AT4G29720.1	Tp7g27490	A01_004063946_004065571	T	C	B	B	B	B	B	B	A	-	A	A	B	B	B	-	A	A	B	-	-	B	-	A	A	A	A	B	A	-	A	A	A	B	A	A	A	B	A	-	A	B	-
chrA01	4289440	chrA01.957	chrA01_004288709_004290058	AT4G29700.1	Tp7g27480	A01_004079959_004081308	T	G	A	A	A	B	A	A	B	A	B	B	B	A	B	B	B	-	B	-	-	B	B	A	B	A	A	A	A	-	A	B	B	A	B	B	A	A	B	B	A	A	A
chrA01	4294893	chrA01.960	chrA01_004296645_004297978	AT4G29670.2	Tp7g27460	A01_004090808_004092141	T	C	B	B	B	B	B	B	A	A	A	A	B	B	B	A	A	A	B	A	B	B	A	A	A	A	A	B	A	-	A	A	A	B	A	A	A	B	A	A	A	B	A
chrA01	4301465	chrA01.962	chrA01_004301850_004302431	AT4G29658.1	Tp7g27440	A01_004094973_004095554	G	C	B	B	B	B	B	B	A	A	A	A	B	B	B	-	A	A	B	-	-	-	-	A	A	A	A	B	A	-	A	A	A	B	A	A	A	B	A	A	A	B	A
chrA01	4330917	chrA01.966	chrA01_004330053_004331186	AT4G29160.3	Tp7g27090	A01_004295810_004294653	C	T	B	B	B	B	B	B	A	A	A	A	B	B	B	A	A	A	B	A	B	B	A	A	A	A	A	B	A	-	A	A	A	B	A	-	A	B	A	A	A	B	A
chrA01	4391332	chrA01.971	chrA01_004391207_004395058	AT4G29100.1	Tp7g27030	A01_004339841_004335995	T	C	B	B	B	B	B	B	A	A	A	A	B	B	B	-	-	A	B	A	-	-	A	A	A	A	A	B	A	-	A	A	A	B	A	A	A	B	A	A	A	B	A
chrA01	4448357	chrA01.984	chrA01_004448313_004449132	AT4G29070.2	Tp7g27010	A01_004379007_004378188	C	T	B	B	B	B	B	B	A	A	A	A	B	B	B	A	A	A	B	A	B	B	A	A	A	A	A	B	A	-	A	A	A	B	A	A	A	B	A	A	A	B	A
chrA01	4449935	chrA01.985	chrA01_004450105_004453402	AT4G29060.2	Tp7g27000	C01_005644944_005641667	A	T	-	B	B	B	B	-	A	A	A	A	B	-	B	A	A	A	B	A	B	B	A	A	A	A	A	B	A	-	A	A	A	B	A	-	A	B	A	A	A	B	A
chrA01	4452232	chrA01.986	chrA01_004454224_004456488	AT4G26870.1	Tp7g29070	C01_005653642_005651340	A	G	B	B	B	B	B	B	A	A	A	A	B	B	B	A	A	A	-	A	-	-	A	A	A	A	A	B	A	-	A	A	A	B	A	A	A	B	A	A	A	B	A
chrA01	4479771	chrA01.993	chrA01_004478789_004483105	AT4G29010.1	Tp7g26950	A01_004408498_004412792	C	T	B	B	B	B	B	B	A	A	A	A	B	B	B	A	A	A	B	A	B	-	A	A	-	-	A	B	-	-	A	A	A	B	A	-	A	B	A	A	A	B	A
chrA01	4481385	chrA01.994	chrA01_004483694_004486749	AT4G29000.1	Tp7g26940	A01_004416445_004413377	T	C	B	B	B	B	B	B	A	A	A	A	B	B	B	A	A	A	B	A	B	-	A	A	A	A	A	B	A	-	A	A	A	B	A	-	A	B	A	A	A	B	A
chrA01	4488339	chrA01.995	chrA01_004487211_004489085	AT4G28990.2	Tp7g26930	A01_004418458_004416992	C	T	B	B	-	B	-	B	A	A	A	A	B	B	B	-	A	-	B	-	-	-	-	A	A	A	A	B	A	-	A	A	A	B	A	B	A	B	A	A	A	B	A
chrA01	4489849	chrA01.996	chrA01_004489840_004491417	AT4G28980.1	Tp7g26920	A01_004420765_004419188	T	C	B	B	B	B	B	B	A	A	A	A	B	B	B	A	-	-	B	-	-	-	-	A	A	A	A	B	A	-	A	A	A	B	A	B	A	B	A	A	A	B	A
chrA01	4491046	chrA01.997	chrA01_004492095_004493320	AT4G28950.1	Tp7g26910	A01_004422668_004421443	A	G	B	B	B	B	B	B	A	A	A	A	B	B	B	-	-	-	-	-	-	-	-	A	A	A	A	B	A	-	A	A	A	B	A	B	A	B	A	A	A	B	A
chrA01	4514288	chrA01.1002	chrA01_004514157_004515479	AT4G28910.3	Tp7g26880	A01_004443909_004445252	T	C	B	B	B	B	B	B	A	A	A	A	B	B	B	A	A	A	B	A	B	-	A	A	A	A	A	B	A	A	A	A	A	B	A	B	A	B	A	A	A	B	A
Z_CDS	95	chrA01.1011	chrA01_004543529_004544793			C01_005794318_005794963	T	G	B	-	-	B	-	B	A	A	A	A	-	B	B	A	-	A	-	A	-	-	-	A	A	A	A	B	A	A	A	A	A	B	A	-	A	B	A	A	A	B	A
chrA01	4544286	chrA01.1012	chrA01_004545007_004548548	AT3G53890.2	Tp5g08510	C01_005798635_005797666	G	T	B	B	B	B	B	B	A	A	A	A	B	B	B	A	A	A	-	-	-	B	A	A	A	A	A	B	A	A	A	A	A	B	A	B	A	B	A	A	A	B	A
chrA01	4574297	chrA01.1018	chrA01_004568418_004578301	AT4G28770.2	Tp7g26770	A01_004510076_004505290	A	G	B	B	B	-	B	B	A	A	A	A	B	B	B	A	A	A	-	A	B	-	A	A	A	A	A	B	A	A	A	A	A	B	A	-	A	B	A	A	A	B	A
chrA01	4575167	chrA01.1019	chrA01_004580880_004582285	AT4G28770.2	Tp7g26780	A01_004511804_004513209	C	T	B	B	B	B	B	B	-	A	A	A	B	B	B	A	A	A	B	-	-	-	-	A	A	A	A	B	A	A	A	A	A	B	A	B	A	B	A	A	A	B	A
chrA01	4581881	chrA01.1020	chrA01_004582607_004585509	AT4G28760.2	Tp7g26770	A01_004516404_004513531	G	T	B	B	B	B	B	B	A	A	A	A	B	B	B	A	-	A	B	A	B	-	A	A	A	A	A	B	A	A	A	A	A	B	A	B	A	B	A	A	A	B	A
chrA01	4594307	chrA01.1021	chrA01_004594167_004594969		Tp7g26760	A01_004523048_004523848	A	C	B	B	B	A	B	B	A	A	A	A	B	B	B	A	A	A	B	A	B	B	A	A	A	A	A	B	A	A	A	A	A	B	A	B	A	B	A	A	A	B	A
chrA01	4595298	chrA01.1022	chrA01_004595366_004596675	AT4G28730.1		A01_004524943_004524228	T	C	B	B	B	A	B	B	A	A	A	A	B	B	B	A	A	A	B	A	-	B	A	A	A	A	A	B	A	A	A	A	A	B	A	-	A	B	A	A	A	B	A
chrA01	4620637	chrA01.1025	chrA01_004620746_004634642	AT4G28710.1	Tp7g26720	A01_004573216_004564419	A	T	B	B	B	A	B	B	A	A	A	A	B	B	B	A	A	A	B	-	B	-	A	A	A	A	A	B	A	A	A	A	A	B	A	B	A	B	A	A	A	B	A
chrA01	4632636	chrA01.1026	chrA01_004639607_004640064	AT4G28703.1	Tp7g26680	A01_004582416_004581962	T	C	B	B	B	A	B	B	A	A	A	A	B	B	B	A	A	A	B	A	B	B	A	A	A	A	A	B	B	A	A	A	A	B	A	-	A	B	A	A	A	B	A
chrA01	4656459	chrA01.1030	chrA01_004656593_004661438	AT4G28680.4	Tp7g26650	A01_004596664_004594422	T	G	B	B	-	A	B	B	A	A	A	A	B	B	B	-	A	A	-	-	-	-	A	A	A	A	A	-	B	A	A	A	A	B	A	B	A	-	A	A	A	-	A
chrA01	4675171	chrA01.1034	chrA01_004675229_004676684	AT4G28640.3	Tp7g26610	A01_004616749_004615672	C	T	B	B	B	A	B	B	A	A	A	A	B	B	B	A	A	A	B	-	B	-	A	A	A	A	A	B	B	A	A	A	A	B	A	-	A	-	A	A	A	B	A
chrA01	4686525	chrA01.1037	chrA01_004686550_004688992	AT4G28600.1	Tp7g26580	A01_004628084_004625640	A	C	B	B	B	A	B	B	A	A	A	A	B	B	B	-	-	-	B	-	B	-	-	A	A	A	A	B	B	A	A	A	A	B	A	B	A	B	A	A	A	B	A
chrA01	4702730	chrA01.1041	chrA01_004701967_004705414	AT4G28540.1	Tp7g26520	A01_004644648_004642750	A	G	B	B	B	A	B	-	A	A	A	A	B	B	B	A	A	A	-	A	B	-	A	A	A	A	A	B	-	A	A	A	A	B	A	-	A	B	A	A	A	B	A
chrA01	4736702	chrA01.1045	chrA01_004736285_004737696	AT4G28510.1	Tp7g26490	C01_006030349_006031793	A	T	B	B	B	A	B	B	A	A	A	A	B	B	B	A	A	A	B	A	B	-	A	-	-	A	-	B	B	A	A	A	A	B	-	-	-	B	A	A	A	B	A
chrA01	4807550	chrA01.1060	chrA01_004806067_004807725	AT4G17520.1	Tp7g16640	A01_004750472_004752137	A	G	B	B	B	A	B	B	A	A	A	A	B	B	B	A	A	A	B	A	B	B	A	A	A	A	A	B	B	A	A	A	A	B	A	B	A	B	A	A	A	B	A
chrA01	4872447	chrA01.1074	chrA01_004873453_004874449		Tp7g16490	A01_004819518_004820514	C	T	B	B	B	A	B	B	A	A	A	A	B	B	B	A	A	A	B	A	B	-	A	A	A	A	A	B	B	A	A	A	A	B	A	-	A	B	A	A	A	B	A
chrA01	4877547	chrA01.1075	chrA01_004877367_004878007	AT4G17670.1	Tp7g16470	A01_004824740_004824100	A	T	A	A	A	B	A	A	B	A	B	B	B	A	B	B	B	A	B	A	A	B	B	A	B	A	A	A	B	A	A	B	B	A	A	B	A	A	B	B	A	A	-
chrA01	4930256	chrA01.1083	chrA01_004930243_004931883	AT4G17720.1	Tp7g16390	C01_006262176_006261324	A	G	B	B	B	A	B	B	A	A	A	A	B	B	B	A	-	A	B	A	B	-	A	A	A	A	A	B	B	A	A	A	A	B	A	-	A	B	A	A	A	B	A
chrA01	4932701	chrA01.1084	chrA01_004932810_004934140	AT4G17730.2	Tp7g16380	A01_004882762_004884092	C	T	B	B	B	A	B	B	A	A	A	A	B	B	B	A	-	A	B	A	B	-	A	A	A	A	A	B	B	A	A	A	A	B	A	B	A	B	A	A	A	B	A
chrA01	4934205	chrA01.1085	chrA01_004934747_004936149	AT4G17750.1	Tp7g16360	A01_004886099_004884698	A	T	B	B	B	A	B	B	A	A	A	A	B	B	B	A	A	A	B	A	B	-	A	A	A	A	A	B	B	A	A	A	A	B	A	B	A	B	A	A	A	B	A
chrA01	4956466	chrA01.1090	chrA01_004956372_004957391	AT4G17790.1	Tp7g16310	C01_006324482_006325508	G	T	B	B	B	A	B	B	A	A	A	A	B	B	B	-	A	A	B	-	-	-	A	A	A	A	A	B	B	A	A	A	A	B	A	-	A	B	A	A	A	B	A
chrA01	4997959	chrA01.1093	chrA01_004997894_005000471	AT4G17830.2	Tp7g16280	A01_004941824_004943982	A	G	B	B	B	A	B	B	A	A	A	A	B	B	B	A	-	A	B	-	B	-	A	A	A	A	A	B	B	A	A	A	A	B	A	B	A	B	A	A	A	-	A
chrA01	4999505	chrA01.1094	chrA01_005000651_005002275	AT4G17840.1	Tp7g16270	A01_004945765_004944154	T	G	B	B	-	A	-	B	A	A	A	A	B	B	B	A	A	A	-	A	-	-	A	A	A	A	A	B	B	A	A	A	A	B	A	-	A	-	A	A	A	-	A
chrA01	5034134	chrA01.1102	chrA01_005034113_005035888	AT4G17880.1		C01_006413180_006411420	A	G	B	B	B	A	B	B	A	A	A	A	B	B	B	A	-	A	B	-	-	B	A	A	A	A	A	B	B	A	A	A	A	B	A	-	A	B	A	A	A	B	A
chrA01	5087731	chrA01.1113	chrA01_005086775_005087917	AT4G17960.1	Tp7g16150	A01_005010070_005011227	T	C	B	B	-	A	B	B	A	A	A	A	B	B	B	-	-	-	-	-	-	-	-	A	A	A	A	B	B	A	A	A	A	B	A	-	A	B	A	A	-	B	A
chrA01	5100486	chrA01.1115	chrA01_005100480_005103064	AT5G46570.1	Tp7g16120	A01_005029628_005027044	A	T	B	B	-	A	B	B	A	A	A	A	B	B	B	-	-	-	-	-	B	-	-	A	A	A	A	B	B	A	A	A	A	B	A	B	A	B	A	A	A	B	A
chrA01	5110706	chrA01.1116	chrA01_005109596_005112406	AT4G18010.1	Tp7g16110	A01_005040095_005037291	G	T	B	B	-	A	B	B	A	-	A	A	B	B	B	A	-	-	B	-	-	-	-	A	A	A	A	B	B	A	A	A	A	B	A	-	A	B	A	A	A	B	A
chrA01	5131140	chrA01.1120	chrA01_005131236_005133898	AT4G18020.6	Tp7g16100	A01_005061649_005059010	G	T	B	B	-	A	B	B	A	A	A	A	B	B	B	A	-	A	-	-	-	-	-	A	A	A	A	B	B	A	A	A	A	B	A	B	A	-	A	A	-	B	A
Z_CDS	1890	chrA01.1122	chrA01_005144951_005147737	AT4G18120.2	Tp7g15990	C01_006620189_006621872	C	T	B	B	B	A	B	B	A	A	A	A	B	B	B	-	-	A	B	-	B	B	-	A	A	A	A	B	B	A	A	A	A	B	A	B	A	B	A	A	A	B	A
chrA01	5147533	chrA01.1123	chrA01_005148030_005149243	AT4G18130.1	Tp7g15980	A01_005094545_005093330	C	T	B	B	B	A	B	B	A	A	A	A	B	B	B	-	-	A	B	-	B	B	-	A	A	A	A	B	B	A	A	A	A	B	A	B	A	B	A	A	A	B	A
chrA01	5281989	chrA01.1150	chrA01_005281933_005283242	AT1G16445.1	Tp1g14600	A09_040086302_040084998	A	C	A	A	A	B	A	A	-	A	A	B	A	A	A	A	-	A	A	-	-	-	-	A	B	B	A	B	A	B	B	B	B	B	B	B	B	A	A	B	-	A	A
chrA01	5288887	chrA01.1152	chrA01_005287852_005290502	AT1G16280.1	Tp1g14480	A09_040099324_040101210	G	C	A	A	A	B	A	A	B	A	A	B	A	A	A	-	-	-	A	B	-	-	A	A	B	B	A	B	A	B	B	B	B	B	B	B	B	A	A	B	B	A	A
chrA01	5310879	chrA01.1157	chrA01_005310788_005312246	AT4G18370.1	Tp7g15700	A01_005236500_005237960	G	C	B	B	B	A	B	B	A	A	A	A	B	B	B	A	A	A	B	A	B	B	A	A	A	A	A	B	B	A	A	A	A	B	A	B	A	B	A	A	A	B	A
chrA01	5312708	chrA01.1159	chrA01_005313890_005316211	AT4G18375.2	Tp7g15670	A01_005239610_005241883	T	C	B	B	-	A	-	B	A	A	A	A	B	B	B	A	-	A	B	A	-	-	-	A	A	A	A	B	B	A	A	A	A	B	A	-	A	-	A	A	A	B	A
chrA01	5332152	chrA01.1162	chrA01_005331384_005332460	AT4G18390.2	Tp7g15650	A01_005253258_005252213	C	G	B	B	B	A	B	B	A	A	A	A	B	B	B	A	A	A	-	A	-	-	A	A	A	A	A	B	B	A	A	A	A	B	A	-	A	B	A	A	A	B	A
chrA01	5377255	chrA01.1173	chrA01_005376513_005380038	AT4G18440.1	Tp7g15580	A01_005281011_005278635	C	T	B	B	B	A	B	B	A	A	A	A	B	B	B	A	A	A	-	A	-	-	A	A	A	A	A	B	B	A	A	A	A	B	A	B	A	B	A	A	A	B	A
chrA01	5395817	chrA01.1175	chrA01_005395102_005396290			A01_005304054_005302875	A	G	B	B	B	A	B	B	A	A	A	B	B	B	B	A	-	A	B	A	B	B	A	A	A	A	A	B	B	A	A	A	A	B	A	B	A	B	A	A	A	B	A
chrA01	5396138	chrA01.1176	chrA01_005396541_005401073	AT4G18465.1	Tp7g15550	A01_005304440_005308922	A	C	-	B	-	A	B	B	A	A	A	B	B	B	B	A	-	A	A	A	-	-	A	A	A	A	A	-	B	A	A	A	A	B	A	-	A	B	A	A	A	-	A
chrA01	5401007	chrA01.1177	chrA01_005401364_005402843	AT4G18480.1	Tp7g15550	A01_005310696_005309217	T	C	B	B	-	A	B	B	A	A	A	B	B	B	B	-	-	A	-	-	-	-	-	A	A	A	A	B	B	A	A	A	A	B	A	B	A	-	A	A	-	-	A
chrA01	5468797	chrA01.1195	chrA01_005468226_005470622	AT4G18530.1	Tp7g15500	C01_006991318_006993373	A	C	B	B	-	A	-	B	A	A	A	B	B	B	B	A	-	A	-	-	-	-	A	A	-	A	A	B	B	A	A	A	-	B	A	-	A	-	A	A	A	B	A
chrA01	5486433	chrA01.1198	chrA01_005485924_005488746	AT4G18570.1	Tp7g15470	A01_005394705_005397516	T	G	B	B	B	A	-	B	A	A	A	B	B	B	B	A	A	A	B	A	-	-	A	A	A	A	A	B	B	A	A	A	A	B	A	-	A	-	A	A	A	B	A
chrA01	5491222	chrA01.1200	chrA01_005490802_005491222	AT4G18590.1		A01_005399603_005400023	A	G	B	B	B	A	B	B	A	A	A	B	B	B	B	A	A	A	B	A	B	B	A	A	A	A	A	B	B	A	A	A	A	B	A	-	A	B	A	A	A	B	A
chrA01	5492890	chrA01.1201	chrA01_005492886_005493441	AT4G18593.1	Tp7g15440	A01_005401687_005402242	A	C	B	B	B	A	-	B	A	A	A	B	B	B	B	A	A	A	-	-	-	-	-	A	A	A	A	B	B	A	A	A	A	B	A	-	A	-	A	A	A	B	A
chrA01	5495260	chrA01.1203	chrA01_005494921_005502725	AT4G18600.1	Tp7g15420	C01_007036844_007031948	T	G	B	B	B	A	B	B	A	A	A	B	B	B	B	A	-	-	B	-	B	-	-	A	A	A	A	B	B	A	A	A	A	B	A	B	A	B	A	A	A	-	A
chrA01	5552133	chrA01.1213	chrA01_005552127_005554592	AT4G18670.1	Tp7g10890	C01_007105534_007103621	A	G	B	B	B	A	B	B	A	A	A	B	B	B	B	A	A	A	B	A	B	-	A	A	A	A	A	B	B	A	A	A	A	B	A	B	-	B	A	A	A	B	A
chrA01	5561630	chrA01.1215	chrA01_005561581_005563065		Tp1g25160	A01_005473101_005471617	A	C	B	B	-	A	B	B	A	A	A	B	B	B	B	A	-	A	-	A	B	-	-	A	A	A	A	B	B	A	A	A	A	B	A	-	A	B	A	A	A	B	A
chrA01	5692126	chrA01.1236	chrA01_005692013_005694707	AT4G18905.2	Tp7g17610	A01_005570547_005573242	G	T	B	B	B	A	B	B	A	A	A	B	B	B	B	A	-	A	B	A	-	-	A	A	A	A	A	B	B	A	A	A	A	B	A	-	A	B	A	A	A	B	A
chrA01	5746530	chrA01.1247	chrA01_005746031_005751966	AT4G19020.1	Tp7g17750	A01_005645326_005649221	T	G	B	B	B	A	B	B	A	-	A	B	B	-	B	-	-	A	B	A	-	-	A	A	A	A	A	B	B	A	A	A	A	B	A	B	A	B	A	-	A	B	A
chrA01	5808715	chrA01.1260	chrA01_005808341_005810800	AT4G19185.1	Tp7g17890	A01_005701095_005698636	A	T	B	B	B	A	B	B	A	A	A	B	B	B	B	A	A	A	B	-	B	B	A	A	A	A	A	B	B	A	A	A	A	B	A	B	A	B	A	A	A	B	A
chrA01	5811946	chrA01.1261	chrA01_005811163_005813667	AT4G19190.1	Tp7g17900	A01_005703367_005705871	T	G	B	B	-	A	B	B	A	-	A	B	B	B	B	-	-	A	B	-	-	-	-	A	A	A	A	B	B	A	A	A	A	B	A	B	A	B	A	A	A	B	A
chrA01	5813313	chrA01.1262	chrA01_005815456_005816536			C01_007456422_007457484	T	C	B	B	B	A	B	B	A	A	A	B	B	B	B	A	-	A	B	A	-	-	A	A	A	A	A	B	B	A	A	A	A	B	A	-	A	B	A	A	A	B	A
chrA01	5816404	chrA01.1263	chrA01_005817021_005819719	AT4G20340.1		A01_005725912_005723844	C	T	B	B	B	A	B	B	A	A	A	B	B	B	B	A	A	A	B	A	B	B	A	A	A	A	A	B	B	A	A	A	A	B	A	-	A	B	A	A	A	B	A
chrA01	5822952	chrA01.1265	chrA01_005823394_005826182	AT4G19210.1	Tp7g17930	A01_005729586_005731729	C	T	B	B	B	A	B	B	A	A	A	B	B	B	B	A	A	A	B	A	B	B	A	A	A	A	A	B	B	A	A	A	A	B	A	B	A	B	A	A	A	B	A
chrA01	5850434	chrA01.1268	chrA01_005850244_005851822			A01_005757902_005756324	C	T	B	B	-	A	B	B	A	A	A	B	B	B	B	A	-	A	-	-	-	-	A	A	A	A	A	-	B	A	A	A	A	B	A	-	A	B	A	A	A	B	A
chrA01	6012013	chrA01.1297	chrA01_006011571_006013141	AT4G19540.1	Tp7g18120	A01_005876376_005877946	T	C	-	-	B	A	-	B	A	A	A	B	B	-	B	A	A	A	B	-	B	-	-	A	A	A	A	-	B	A	A	A	A	-	A	-	A	-	A	A	A	B	A
chrA01	6012732	chrA01.1298	chrA01_006013631_006014516			A06_023430825_023429940	A	G	B	B	B	A	B	B	A	A	A	B	B	B	B	A	-	-	B	-	-	-	A	A	A	A	A	B	B	A	A	A	A	B	A	B	A	B	A	A	A	B	A
chrA01	6039177	chrA01.1303	chrA01_006035610_006043861	AT4G19600.1	Tp7g18170	C01_007772084_007778223	A	G	-	B	B	A	B	B	A	-	A	B	B	B	B	A	A	A	-	-	-	-	-	A	A	A	A	B	B	A	A	A	A	B	A	B	A	B	A	A	A	B	A
chrA01	6059893	chrA01.1308	chrA01_006061616_006062983	AT4G19645.2	Tp7g18200	A01_005916759_005915403	G	T	B	B	B	A	B	B	A	A	A	B	B	B	B	A	-	A	-	-	B	-	A	A	A	A	A	B	B	A	A	A	A	B	A	-	A	B	A	A	A	B	A
chrA01	6083430	chrA01.1314	chrA01_006082411_006084412	AT5G45110.1	Tp7g18230	C01_007858461_007856805	G	C	B	B	B	A	B	B	A	A	A	B	B	B	B	-	-	A	B	A	-	-	A	A	A	A	A	B	B	A	A	A	A	B	A	B	A	B	A	A	A	B	A
chrA01	6087455	chrA01.1315	chrA01_006086025_006088317	AT4G19670.2	Tp7g18240	A01_005944656_005942397	C	T	B	B	B	A	B	B	A	A	A	B	B	B	B	A	-	A	B	A	B	-	A	A	A	A	A	B	B	A	A	A	A	B	A	B	A	B	A	A	A	B	A
chrA01	6088808	chrA01.1316	chrA01_006090705_006091953	AT4G19680.2	Tp7g18250	A01_005951997_005953264	T	C	B	B	B	A	B	B	A	-	A	B	B	B	B	-	-	A	B	-	-	-	A	A	A	A	A	B	B	A	A	A	A	B	A	B	A	B	A	-	A	B	A
chrA01	6155162	chrA01.1328	chrA01_006155377_006156483	AT4G19710.2	Tp7g18310	C01_007971980_007973099	T	G	B	B	B	A	B	B	A	-	A	B	B	B	B	A	A	A	B	A	B	B	A	A	A	A	A	B	B	A	A	A	A	B	A	B	A	B	A	A	A	B	A
chrA01	6156846	chrA01.1329	chrA01_006156736_006160426	AT4G19710.2	Tp7g18310	A01_006006718_006009318	G	T	B	B	B	A	B	B	A	A	A	B	B	B	B	A	A	A	B	A	B	B	A	A	A	A	A	B	B	A	A	A	A	B	A	B	A	B	A	A	A	B	A
chrA01	6159858	chrA01.1330	chrA01_006162190_006163974	AT4G19810.1	Tp7g18320	C01_007988663_007986877	A	G	B	B	B	A	B	B	A	A	A	B	B	B	B	A	A	A	B	A	B	B	A	A	A	A	A	B	B	A	A	A	A	B	A	B	A	B	A	A	A	B	A
chrA01	6178634	chrA01.1332	chrA01_006178616_006180241	AT4G19840.1	Tp7g18340	A01_006027918_006029534	A	T	B	B	B	A	B	B	A	A	A	B	B	B	B	A	A	A	B	A	B	B	A	A	A	A	A	B	B	A	A	A	A	B	A	B	A	B	A	A	A	B	A
chrA01	6185839	chrA01.1334	chrA01_006184376_006188117	AT4G19860.1	Tp7g18360	A01_006036192_006033613	A	G	B	B	B	A	B	B	A	A	A	B	B	B	B	A	-	A	B	A	B	B	A	A	A	A	A	B	B	A	A	A	A	B	A	B	A	B	A	A	A	B	A
chrA01	6187377	chrA01.1335	chrA01_006189970_006199179	AT4G38780.1	Tp5g35830	C01_008060094_008055375	T	C	B	B	B	A	B	B	A	A	A	B	B	B	B	A	A	A	B	A	B	-	A	A	A	A	A	B	B	A	A	A	A	B	A	-	A	B	A	A	A	B	A
chrA01	6196016	chrA01.1336	chrA01_006200081_006202183	AT4G19890.1	Tp7g18380	A01_006052326_006050224	A	T	B	B	B	A	B	B	A	-	A	-	B	-	B	-	-	A	B	A	-	-	A	A	A	A	A	B	B	A	A	A	A	-	A	A	A	B	A	A	A	B	A
chrA01	6344633	chrA01.1369	chrA01_006343907_006346793	AT4G20300.2	Tp7g18640	A01_006199679_006202564	A	T	B	B	B	A	B	B	A	A	A	B	B	B	B	A	A	A	B	A	B	-	A	A	A	A	A	B	B	A	A	A	A	B	A	B	A	B	A	A	A	B	A
Z_CDS	946	chrA01.1374	chrA01_006380202_006384035	AT4G20320.2	Tp7g18660	A01_006232733_006236615	T	C	B	B	B	A	B	B	A	A	A	B	B	B	B	A	-	-	-	A	B	-	A	A	A	A	A	B	B	A	A	A	A	B	A	-	A	B	A	A	A	B	A
chrA01	6382842	chrA01.1375	chrA01_006385049_006387065	AT4G20325.1	Tp7g18670	A01_006238265_006239635	C	T	B	B	B	A	B	B	A	A	A	B	B	B	B	A	-	-	-	A	B	-	-	A	A	A	A	B	B	A	A	A	A	B	A	B	A	B	A	A	A	B	A
chrA01	6396071	chrA01.1377	chrA01_006393832_006397463	AT4G20320.2	Tp7g18660	A01_006233153_006236615	T	G	B	B	-	A	B	B	A	A	A	B	B	B	B	A	-	-	-	-	-	-	-	A	A	A	A	B	B	A	A	A	A	B	A	B	A	B	A	A	A	B	A
chrA01	6397106	chrA01.1378	chrA01_006398487_006402708	AT4G20350.2	Tp7g18670	C01_008334065_008335837	A	G	B	B	B	A	B	B	A	A	A	B	B	B	B	A	-	A	-	-	B	B	A	A	A	A	A	B	B	A	A	A	A	B	A	B	A	B	A	A	A	B	A
chrA01	6402994	chrA01.1380	chrA01_006405748_006407943	AT5G58784.1	Tp4g08330	A01_006245775_006247970	T	C	B	B	B	A	B	B	A	A	A	B	B	B	B	A	A	A	-	A	B	B	A	A	A	A	A	B	B	A	A	A	A	B	A	-	A	B	A	A	A	B	A
chrA01	6412159	chrA01.1382	chrA01_006412124_006413294		Tp7g18750	A01_006252080_006253258	C	T	B	B	B	A	B	B	A	A	A	B	-	B	B	A	A	A	-	A	-	-	A	A	A	A	A	B	B	A	A	A	A	B	A	-	A	B	A	A	A	B	A
chrA01	6451914	chrA01.1391	chrA01_006451848_006453275	AT4G20760.1	Tp7g18830	C01_008386578_008388013	C	T	B	B	B	A	B	B	A	A	A	B	B	B	B	A	A	A	B	A	-	-	A	A	A	A	A	B	B	A	A	A	A	B	A	-	A	B	A	A	A	B	A
chrA01	6485827	chrA01.1399	chrA01_006482168_006483871	AT4G20820.1	Tp7g18910	A01_006314032_006315339	C	T	A	-	B	-	A	A	B	-	A	B	B	-	B	A	-	A	-	A	A	A	A	B	A	A	A	-	A	B	-	B	B	B	A	A	A	A	A	A	A	A	A
chrA01	6492251	chrA01.1401	chrA01_006491253_006493345	AT4G20830.2	Tp7g18920	A01_006320048_006322139	A	G	B	B	B	A	B	B	A	A	A	B	B	B	B	A	A	A	B	A	B	B	A	A	A	A	A	B	B	A	A	A	A	B	A	B	A	B	A	A	A	B	A
Z_CDS	252	chrA01.1403	chrA01_006502283_006512236	AT4G20850.1	Tp7g18940	A01_006331181_006325682	A	G	B	B	B	A	B	B	A	-	A	B	B	B	B	A	A	A	B	A	B	B	A	A	A	A	A	B	B	A	A	A	A	B	A	B	A	B	A	A	A	B	A
chrA01	6509255	chrA01.1404	chrA01_006515965_006517533	AT4G20860.1	Tp7g18950	A01_006338140_006339708	C	T	B	B	B	A	B	B	A	A	A	B	B	B	B	A	A	A	B	A	B	B	A	A	A	A	A	B	B	A	A	A	A	B	A	-	A	B	A	A	A	B	A
chrA01	6522399	chrA01.1406	chrA01_006521924_006523129	AT4G20870.1	Tp7g18960	A01_006345933_006344729	A	G	B	B	B	A	B	B	A	A	A	B	B	B	B	A	A	A	B	A	B	B	A	A	A	A	A	B	B	A	A	A	A	B	A	-	A	B	A	A	A	B	A
chrA01	6532747	chrA01.1409	chrA01_006532159_006533701	AT5G44340.1	Tp7g18980	A01_006355843_006357366	A	G	B	B	B	-	B	B	-	A	-	B	B	B	B	A	A	A	B	A	B	B	A	A	-	A	A	B	B	A	A	-	-	B	A	B	A	B	-	A	A	B	A
chrA01	6627968	chrA01.1431	chrA01_006627959_006629347	AT4G21090.3	Tp7g19170	A01_006476493_006475545	T	C	B	B	B	A	B	B	A	A	A	B	B	B	B	A	-	A	B	-	B	-	A	A	A	A	A	B	B	A	A	A	A	B	A	B	A	B	A	A	A	B	A
chrA01	6631499	chrA01.1432	chrA01_006630985_006631448		Tp7g19190	A01_006478780_006479249	A	G	B	B	B	A	B	B	-	A	A	B	B	B	-	A	A	A	-	A	B	B	A	A	A	A	A	B	-	A	A	A	A	B	A	-	A	B	A	A	A	B	A
chrA01	6631587	chrA01.1433	chrA01_006632172_006633737	AT4G20860.1	Tp7g18950	A01_006481423_006479861	A	G	B	B	B	-	B	B	A	A	-	B	B	B	B	A	A	A	B	A	B	B	A	A	A	A	A	B	B	A	A	A	A	B	A	B	A	B	A	A	A	B	A
Z_CDS	249	chrA01.1435	chrA01_006640339_006641335	AT4G21110.1	Tp7g19200	A01_006485216_006485780	T	C	B	B	B	A	B	B	A	A	A	B	B	B	B	-	-	A	B	-	B	B	A	A	A	A	A	B	B	A	A	A	A	B	A	B	A	B	A	A	A	B	A
Z_CDS	267	chrA01.1436	chrA01_006642335_006643066	AT4G21140.1		A01_006487808_006487086	C	T	B	B	-	A	-	B	A	A	A	B	B	B	B	A	A	A	B	A	-	-	A	A	A	A	A	B	B	A	A	A	A	B	A	B	A	B	A	A	A	B	A
chrA01	6644002	chrA01.1437	chrA01_006644184_006649109	AT4G21150.3	Tp7g19230	A01_006504952_006508871	G	T	B	B	B	A	B	B	A	-	A	B	B	B	B	A	-	A	B	A	B	-	A	A	A	A	A	B	B	A	A	A	A	B	A	B	A	B	A	A	A	B	A
chrA01	6647532	chrA01.1438	chrA01_006649622_006654125	AT4G21150.3	Tp7g19240	C01_008658625_008661162	G	C	B	B	B	-	B	B	A	A	A	B	B	B	B	A	A	A	B	A	B	B	A	A	-	A	A	B	B	A	A	A	A	B	A	B	A	B	A	A	A	B	A
chrA01	6663890	chrA01.1442	chrA01_006662674_006665507	AT4G21180.1	Tp7g19260	A01_006518966_006521540	A	T	B	B	B	A	B	B	A	A	A	B	B	B	B	-	-	A	-	-	-	-	-	A	A	A	A	B	B	A	A	A	A	B	A	-	A	B	A	A	A	B	A
chrA01	6664819	chrA01.1443	chrA01_006665795_006667036	AT4G21190.1	Tp7g19270	A01_006523210_006521955	A	G	B	B	-	A	B	B	A	A	A	B	B	B	B	-	-	A	-	-	-	-	A	A	A	A	A	-	B	A	A	A	A	B	A	-	A	B	A	A	A	B	A
chrA01	6676186	chrA01.1446	chrA01_006674970_006677552	AT4G21180.1	Tp7g19260	A01_006518966_006521570	A	T	B	B	-	A	B	B	A	-	A	B	B	B	B	-	-	A	-	-	-	-	A	A	A	A	A	B	B	A	A	A	A	B	A	B	A	B	A	A	A	B	A
chrA01	6677111	chrA01.1447	chrA01_006677944_006679185	AT4G21190.1	Tp7g19270	A01_006523210_006521955	A	G	B	B	B	A	B	B	A	A	A	B	B	B	B	A	-	A	-	-	-	-	A	A	A	A	A	B	B	A	A	A	A	B	A	B	A	B	A	A	A	B	A
chrA01	6715016	chrA01.1454	chrA01_006714867_006716413	AT4G21210.2	Tp7g19300	C01_008710246_008711822	A	G	B	B	B	A	B	B	A	A	A	B	B	B	B	A	A	A	-	A	B	B	A	A	A	A	A	B	B	A	A	A	A	B	A	-	A	B	A	A	A	B	A
chrA01	6732297	chrA01.1458	chrA01_006732065_006733041	AT4G21280.2	Tp7g19360	A01_006568807_006569639	A	G	B	B	B	A	B	B	A	A	A	B	B	B	B	A	A	A	B	A	B	B	A	A	A	A	A	B	B	A	A	A	A	B	A	-	A	B	A	A	A	B	A
chrA01	6733151	chrA01.1459	chrA01_006733997_006736534	AT4G21300.1	Tp7g19370	A01_006570595_006573131	C	T	B	B	B	A	B	B	A	A	A	B	B	B	B	A	A	A	B	A	B	B	A	A	A	A	A	B	B	A	A	A	A	B	A	-	A	B	A	A	A	B	A
chrA01	6737205	chrA01.1460	chrA01_006736612_006737273	AT4G21310.1	Tp7g19380	C01_008760897_008760226	A	G	B	B	-	A	B	B	A	A	A	B	B	B	B	A	-	A	-	-	-	-	-	A	A	A	A	B	B	A	A	A	A	B	A	B	A	B	A	-	A	B	A
chrA01	6801342	chrA01.1472	chrA01_006801316_006802159	AT4G21445.1	Tp7g19570	A01_006633732_006634575	C	T	B	B	B	A	B	B	A	A	A	B	B	B	B	A	A	A	B	A	B	B	A	A	A	A	A	B	B	A	A	A	A	B	A	B	A	B	A	A	A	B	A
Z_CDS	565	chrA01.1476	chrA01_006812619_006814459	AT4G21470.1	Tp7g19590	A01_006638145_006639978	A	T	B	B	B	A	B	B	A	A	A	B	B	B	B	A	A	A	B	-	B	B	A	A	A	A	A	B	B	A	A	A	A	B	A	-	A	B	A	A	A	B	A
chrA01	6814354	chrA01.1477	chrA01_006814873_006817539	AT4G21480.1	Tp7g19600	A01_006642144_006641330	A	G	B	B	B	A	B	B	A	A	A	B	B	B	B	A	A	A	B	A	B	-	A	A	A	A	A	B	B	A	A	A	A	B	A	-	A	B	A	A	A	B	A
chrA01	6833972	chrA01.1481	chrA01_006832497_006835340	AT4G21520.1	Tp7g19630	A01_006661642_006659414	G	T	B	B	B	A	B	B	A	-	A	B	B	B	B	-	-	-	-	-	-	-	-	A	A	A	A	B	B	A	A	A	A	B	A	B	A	B	A	A	A	B	-
chrA01	6847314	chrA01.1484	chrA01_006847456_006848085			A01_006675614_006674985	A	G	B	B	B	A	B	B	A	A	A	B	B	B	B	A	-	A	-	-	-	-	-	A	A	A	A	B	B	A	A	A	A	B	A	B	A	B	A	-	-	B	A
chrA01	6849728	chrA01.1485	chrA01_006849584_006850697	AT4G21570.1	Tp7g19700	A01_006678243_006677119	A	C	B	B	B	A	B	B	A	A	A	B	B	B	B	A	A	A	B	A	B	B	A	A	A	A	A	B	B	A	A	A	A	B	A	B	A	B	A	A	A	B	A
chrA01	6856799	chrA01.1487	chrA01_006854969_006857320	AT5G62390.1	Tp2g25560	A01_006686568_006685125	A	C	B	B	B	A	B	B	A	A	A	B	B	B	B	A	A	A	B	A	B	B	A	A	A	A	A	B	B	A	A	A	A	B	A	B	A	B	A	A	A	B	A
chrA01	6857260	chrA01.1488	chrA01_006859483_006860963	AT4G21580.3	Tp7g19720	A01_006688009_006689499	C	G	B	B	B	A	B	B	A	A	A	B	B	B	B	A	A	A	B	A	B	B	A	A	A	A	A	B	B	A	A	A	A	B	A	-	A	B	A	A	A	B	A
chrA01	6936759	chrA01.1505	chrA01_006936436_006939195	AT4G21700.1	Tp7g19830	A01_006761594_006764356	C	G	B	B	B	A	B	B	A	-	A	B	B	B	B	A	-	A	B	A	B	-	A	A	A	A	A	B	B	A	A	A	A	B	A	B	A	B	A	A	A	B	A
chrA01	6938529	chrA01.1506	chrA01_006940050_006940980	AT1G48400.1		A01_006765210_006766140	C	T	B	B	B	A	B	B	A	-	A	B	B	B	B	-	-	A	B	-	-	-	-	A	A	A	A	B	B	A	A	A	A	B	A	B	A	B	A	A	A	B	A
chrA01	6957316	chrA01.1512	chrA01_006958499_006959339	AT4G21720.2		A01_006782789_006783629	T	C	B	B	B	A	B	B	A	-	A	B	B	-	B	A	A	A	A	A	-	-	A	A	A	A	A	B	B	A	A	A	A	B	A	-	A	B	A	A	A	B	A
chrA01	6995226	chrA01.1519	chrA01_006995364_006997534	AT4G21770.1	Tp7g19940	A01_006841905_006839731	T	C	B	B	B	A	B	B	A	A	A	B	B	B	B	A	A	A	B	-	-	B	A	A	A	A	A	B	B	A	A	A	A	B	A	B	A	B	A	A	A	B	A
chrA01	7029874	chrA01.1526	chrA01_007029523_007032134	AT4G21800.2	Tp7g19970	C01_009175354_009176613	T	C	B	B	B	A	-	B	A	A	A	B	B	B	B	-	-	A	B	-	-	-	A	A	A	A	A	B	B	A	A	A	A	B	A	-	A	B	A	A	A	B	A
chrA01	7031248	chrA01.1527	chrA01_007032509_007034095	AT4G21810.1	Tp7g19980	A01_006864400_006862811	A	G	B	B	-	A	B	B	A	A	A	B	B	B	B	-	A	A	B	A	-	-	A	A	A	A	A	B	B	A	A	A	A	B	A	B	A	-	A	A	A	B	A
chrA01	7042040	chrA01.1529	chrA01_007048614_007049461		Tp7g20000	A01_006873644_006872791	T	C	B	B	B	A	B	B	A	A	A	B	B	B	B	A	A	A	B	A	-	-	A	A	A	A	A	-	B	A	A	A	A	B	A	B	A	B	A	A	A	B	A
chrA01	7050610	chrA01.1530	chrA01_007050404_007050929	AT4G21870.1	Tp7g20020	C01_009198162_009197635	T	C	B	B	-	A	B	B	A	A	A	B	B	B	B	A	A	A	A	A	-	-	A	A	A	A	A	B	B	A	A	A	A	B	A	-	A	B	A	A	A	B	A
chrA01	7075258	chrA01.1536	chrA01_007073705_007076303	AT4G21900.1	Tp7g20060	A01_006901368_006898783	T	C	B	B	B	A	B	B	-	A	A	B	B	B	B	-	-	A	-	-	-	-	-	A	A	A	A	B	B	A	A	A	A	-	A	B	A	B	A	A	A	B	A
chrA01	7147977	chrA01.1549	chrA01_007147578_007149165	AT4G21990.2	Tp7g20180	A01_006944252_006942686	T	C	B	B	B	A	B	B	A	A	A	B	B	B	B	A	A	A	B	A	B	B	A	A	A	A	A	B	B	A	A	A	A	B	A	B	A	B	A	A	A	B	A
chrA01	7214654	chrA01.1568	chrA01_007214412_007215251	AT4G22330.1	Tp7g20450	A01_007156910_007157749	T	C	B	B	B	A	B	B	A	A	A	B	B	B	B	A	A	A	B	A	B	-	A	A	A	A	A	B	B	A	A	A	A	B	A	-	A	B	A	A	A	B	A
chrA01	7215260	chrA01.1569	chrA01_007215646_007217807	AT4G22340.3	Tp7g20460	C01_009628599_009626414	C	T	B	B	-	A	-	B	A	A	A	B	B	B	B	A	A	A	-	A	-	-	A	A	A	A	A	B	B	A	A	A	A	B	A	A	A	B	A	A	A	B	A
chrA01	7225147	chrA01.1572	chrA01_007224315_007225224	AT4G22350.2	Tp7g20480	A01_007164692_007163789	C	T	B	B	B	A	B	B	A	-	A	B	B	B	B	-	A	A	B	-	-	-	A	A	A	A	A	B	B	A	A	A	A	B	A	-	A	B	A	-	-	B	A
chrA01	7230961	chrA01.1576	chrA01_007230669_007232280	AT4G12590.1	Tp7g20520	A01_007171254_007172404	C	G	B	B	B	A	B	B	A	A	A	B	B	B	B	A	A	A	B	A	B	B	A	A	A	A	A	B	B	A	A	A	A	B	A	-	A	B	A	A	A	B	A
chrA01	7257030	chrA01.1586	chrA01_007257303_007261572	AT4G22540.4	Tp7g20570	A01_007216054_007211791	G	C	B	B	-	A	B	B	-	A	A	B	B	B	B	A	-	A	-	-	-	-	A	A	A	A	A	B	B	A	A	A	A	B	A	B	A	-	A	A	A	B	A
chrA01	7277102	chrA01.1587	chrA01_007277018_007277653		Tp7g20590	A01_007237452_007236817	T	C	B	B	B	A	B	B	A	A	A	B	B	B	B	A	-	A	B	A	-	B	-	A	A	A	A	B	B	A	A	A	A	B	A	B	A	B	A	A	A	B	A
chrA01	7288675	chrA01.1591	chrA01_007288649_007289965	AT4G22580.1	Tp7g20620	A01_007242982_007241666	A	G	B	B	B	A	B	B	A	A	A	B	B	B	B	-	-	A	B	-	-	-	A	A	A	A	A	B	B	A	A	A	A	B	A	-	A	-	A	-	A	B	A
chrA01	7367267	chrA01.1607	chrA01_007365316_007367531	AT4G22720.2	Tp7g20730	A01_007306333_007307570	C	T	B	B	-	A	B	B	A	A	A	B	B	B	B	A	-	A	B	-	B	-	A	A	A	A	A	B	B	A	A	A	A	B	A	-	A	B	A	A	A	B	A
chrA01	7456901	chrA01.1630	chrA01_007455890_007457527	AT4G22756.1	Tp7g20800	A01_007350844_007349734	T	G	B	B	B	A	B	B	-	A	A	B	B	B	B	A	A	-	B	-	B	-	A	A	A	A	A	B	B	A	A	A	A	B	A	B	A	B	A	A	A	B	A
chrA01	7506691	chrA01.1639	chrA01_007506002_007506946	AT4G22830.2	Tp7g20890	A01_007424672_007423728	A	G	B	B	B	A	-	B	A	A	A	B	B	B	B	A	A	A	-	A	B	B	A	A	A	A	A	B	B	A	A	A	A	B	A	-	A	-	A	A	A	B	A
Z_CDS	1293	chrA01.1644	chrA01_007522651_007524817	AT4G22910.1	Tp7g20980	A01_007442529_007444160	A	G	-	-	B	A	-	B	A	A	A	-	B	B	B	-	-	A	B	-	B	A	A	A	A	A	A	-	B	A	A	A	A	B	A	-	A	B	A	A	A	B	A
chrA01	7524605	chrA01.1645	chrA01_007525588_007530079	AT4G22920.1	Tp7g20990	C01_010088465_010084982	A	G	B	B	B	A	-	B	A	A	A	B	B	B	B	-	-	A	-	-	B	-	A	A	A	A	A	B	B	A	A	A	A	B	A	-	A	B	A	-	A	B	A
Z_CDS	702	chrA01.1670	chrA01_007679996_007683079	AT4G23060.1	Tp7g21140	A01_007607941_007609925	T	C	B	B	B	A	B	B	A	A	A	B	-	B	B	A	A	A	-	A	-	-	A	A	A	A	A	B	-	A	A	A	A	B	A	-	A	B	A	A	A	B	A
chrA01	7681947	chrA01.1671	chrA01_007683364_007684776	AT4G23070.1	Tp7g21150	A01_007611615_007610209	T	C	B	B	B	A	B	B	A	A	A	B	-	B	B	A	A	A	-	A	-	-	A	A	A	A	A	B	-	A	A	A	A	B	A	-	A	B	A	A	A	B	A
chrA01	7690005	chrA01.1672	chrA01_007689948_007691211			A01_007618972_007619700	C	T	B	B	B	A	B	B	A	A	-	B	B	B	B	A	A	A	B	A	B	B	A	A	A	A	A	B	B	A	A	A	A	B	A	-	A	B	A	A	A	B	A
chrA01	7692675	chrA01.1673	chrA01_007692856_007695598	AT4G23100.3	Tp7g21160	A01_007636231_007633482	G	T	B	B	B	A	B	B	A	A	A	B	B	B	B	A	A	A	B	A	B	B	A	A	A	A	A	B	B	A	A	A	A	B	A	B	A	B	A	A	A	B	A
chrA01	7709571	chrA01.1676	chrA01_007709545_007712180	AT4G23180.1	Tp7g21200	A01_007653819_007655910	C	G	B	B	B	A	B	B	A	-	A	B	B	B	B	A	A	A	B	A	B	B	A	A	A	A	A	B	B	A	A	A	A	B	A	-	A	B	A	A	A	B	A
chrA01	7711881	chrA01.1677	chrA01_007712479_007715305	AT4G23240.1	Tp7g21240	A01_007659402_007658003	C	T	B	B	B	A	B	B	A	A	A	B	B	B	B	-	A	A	B	A	B	B	A	A	A	A	A	B	B	A	A	A	A	B	A	-	A	B	A	A	A	B	A
chrA01	7805372	chrA01.1693	chrA01_007804396_007806600	AT4G23430.3	Tp7g21330	A01_007755982_007758180	A	G	B	B	B	A	B	B	A	A	A	B	B	B	B	A	A	A	B	A	B	B	A	A	A	A	A	B	B	A	A	A	A	B	A	-	A	B	A	A	A	B	A
chrA01	7842942	chrA01.1700	chrA01_007842984_007844613	AT4G23470.3	Tp7g21370	C01_010646161_010647026	A	C	B	B	B	A	B	B	A	A	A	B	B	B	B	A	A	A	B	A	B	B	A	A	A	A	A	B	B	A	A	A	A	B	A	-	A	B	A	A	A	B	A
chrA01	7844325	chrA01.1701	chrA01_007845178_007847338	AT4G23490.1	Tp7g21380	C01_010649757_010647574	C	T	B	B	B	A	B	B	A	A	A	B	B	B	B	A	A	A	B	A	B	B	A	A	A	A	A	B	B	A	A	A	A	B	A	-	A	B	A	A	A	B	A
chrA01	7876251	chrA01.1707	chrA01_007877140_007877547	AT4G23500.1	Tp7g21400	A01_007828623_007829030	C	T	B	B	B	A	B	B	A	A	A	B	B	B	B	-	A	A	B	-	B	-	A	A	A	A	A	-	B	A	A	A	A	B	A	B	A	B	A	A	A	B	A
chrA01	7883396	chrA01.1709	chrA01_007882718_007883713	AT1G67645.1		C01_010710951_010709960	C	G	B	B	B	A	B	B	A	A	A	B	B	B	B	A	-	A	B	-	B	-	A	A	A	A	A	B	B	A	A	A	A	B	A	-	A	B	A	A	A	B	A
chrA01	7898182	chrA01.1713	chrA01_007899845_007903036	AT4G23510.1	Tp7g21410	A01_007832471_007830864	C	T	B	B	B	A	B	B	A	A	A	B	B	B	B	-	-	A	B	-	B	-	-	A	A	A	A	-	B	A	A	A	A	B	A	B	A	-	A	A	A	B	A
chrA01	7905471	chrA01.1714	chrA01_007904796_007905857	AT1G67645.1		C01_010711012_010709959	C	G	B	B	B	A	B	B	A	A	A	B	B	B	B	A	A	A	B	A	-	-	A	A	A	A	A	B	B	A	A	A	A	B	A	B	A	-	A	A	A	B	A
chrA01	7931043	chrA01.1720	chrA01_007924479_007925028			A01_007857740_007858289	A	T	B	B	B	A	B	B	A	A	A	B	B	B	B	A	A	A	B	A	B	B	A	A	A	A	A	B	B	A	A	A	A	B	A	-	A	B	A	A	A	B	A
chrA01	8103642	chrA01.1750	chrA01_008102475_008103947	AT4G23620.2	Tp7g21540	A01_007991615_007990173	A	T	B	B	B	A	B	B	A	A	A	B	B	B	B	A	-	-	B	A	-	-	-	A	A	A	A	B	B	A	A	A	A	B	A	B	A	B	A	A	A	B	A
chrA01	8107826	chrA01.1751	chrA01_008107797_008109020	AT4G23630.1	Tp7g21560	A01_007993363_007994597	C	T	B	B	B	A	B	B	A	A	A	B	B	B	B	A	A	A	-	A	B	B	A	A	A	A	A	B	B	A	A	A	A	B	A	-	A	B	A	A	A	B	A
chrA01	8110204	chrA01.1752	chrA01_008109919_008113369	AT4G23640.1	Tp7g21570	A01_007998918_007995533	C	T	B	B	B	A	B	B	A	A	A	B	B	B	B	A	A	A	-	A	B	-	A	A	A	A	A	B	B	A	A	A	A	B	A	B	A	B	A	A	A	B	A
chrA01	8112668	chrA01.1753	chrA01_008114488_008116860	AT4G23650.1	Tp7g21580	A01_008002865_008000498	A	T	B	B	B	A	B	B	A	A	A	B	B	B	B	A	A	A	B	A	B	B	A	A	A	A	A	B	B	A	A	A	A	B	A	B	A	B	A	A	A	B	A
chrA01	8118342	chrA01.1754	chrA01_008117936_008120161	AT4G23660.3	Tp7g21590	A01_008005887_008003662	A	T	B	B	B	A	B	B	A	A	A	B	B	B	B	-	-	-	-	-	B	-	-	A	A	A	A	B	B	A	A	A	A	B	A	B	A	-	A	A	A	B	A
chrA01	8177851	chrA01.1762	chrA01_008177284_008177920	AT4G23710.1	Tp7g21640	A01_008056960_008057280	C	T	B	B	B	A	B	B	A	A	A	B	B	B	B	-	-	A	B	-	B	-	A	A	A	A	A	B	B	A	A	A	A	B	A	B	A	B	A	A	A	B	A
chrA01	8210422	chrA01.1766	chrA01_008210409_008212303	AT4G23730.1	Tp7g21670	A01_008094046_008095942	C	G	B	-	-	A	-	B	A	A	A	B	-	B	B	A	-	A	-	A	-	-	A	A	A	A	A	B	B	A	A	A	A	-	A	A	A	B	A	A	A	-	A
chrA01	8213990	chrA01.1767	chrA01_008213973_008215154		Tp7g21680	A01_008097612_008098768	A	G	B	B	B	A	B	B	A	A	A	B	B	B	B	-	-	A	B	A	B	B	A	A	A	A	A	B	B	A	A	A	A	B	A	B	A	B	A	A	A	B	A
chrA01	8216659	chrA01.1768	chrA01_008216214_008216884	AT4G23740.1	Tp7g21680	A01_008099244_008099914	T	G	B	B	B	A	B	B	A	A	A	B	B	B	B	A	A	A	B	A	B	-	A	A	A	A	A	B	B	A	A	A	A	B	A	-	A	B	A	A	A	B	A
chrA01	8238553	chrA01.1772	chrA01_008237920_008240025	AT4G23800.2	Tp7g21760	A01_008120933_008123025	C	G	B	B	B	A	B	B	A	A	A	B	B	B	B	-	-	A	B	-	-	-	-	A	A	A	-	-	B	A	A	A	A	B	A	B	A	B	A	A	A	B	A
chrA01	8239636	chrA01.1773	chrA01_008240170_008241295	AT4G23810.1	Tp7g21760	A01_008124296_008123170	G	C	B	B	B	A	B	B	A	A	A	B	B	B	B	-	-	A	B	-	-	-	-	A	A	A	A	-	B	A	A	A	A	B	A	B	A	B	A	A	A	B	A
chrA01	8247656	chrA01.1775	chrA01_008247653_008250560	AT4G23820.1	Tp7g21780	C01_011172479_011169563	G	C	B	B	B	A	B	B	-	A	A	B	B	B	-	-	-	A	-	-	-	-	-	A	A	A	A	-	B	A	A	A	A	B	A	B	A	B	A	-	A	B	A
chrA01	8251907	chrA01.1776	chrA01_008252075_008256213	AT4G23850.1	Tp7g21800	A01_008142320_008138182	T	C	B	B	B	A	B	B	A	A	A	B	B	B	B	A	A	A	B	A	B	B	A	A	A	A	A	B	B	A	A	A	A	B	A	-	A	B	A	A	A	B	A
chrA01	8265372	chrA01.1778	chrA01_008264615_008266414		Tp7g21810	A01_008150996_008152477	G	C	B	B	B	A	B	B	-	A	A	B	B	B	B	-	-	-	-	-	-	-	-	A	A	A	A	B	B	A	A	A	A	B	A	B	A	B	A	-	-	B	A
chrA01	8270533	chrA01.1779	chrA01_008269776_008271575		Tp7g21810	A01_008150996_008152477	G	C	B	B	B	A	B	B	-	A	A	B	B	B	B	-	-	-	B	-	-	-	-	A	A	A	-	B	B	A	A	A	A	B	A	B	A	B	A	-	A	B	A
chrA01	8280032	chrA01.1783	chrA01_008279885_008280604	AT4G23890.1	Tp7g21850	A01_008169447_008168719	T	C	B	B	B	A	B	B	A	A	A	B	B	B	B	A	A	A	B	A	B	B	A	A	A	A	A	B	B	A	A	A	A	B	A	-	A	B	A	A	A	B	A
chrA01	8285580	chrA01.1785	chrA01_008285089_008287354		Tp7g21880	A01_008174350_008176614	A	G	B	B	B	A	B	B	A	A	A	B	B	B	B	A	A	A	B	A	B	B	A	A	A	A	A	B	B	A	A	A	A	B	A	-	A	B	A	A	A	B	A
Z_CDS	483	chrA01.1786	chrA01_008289951_008292352	AT4G23920.1	Tp7g21890	A01_008179920_008181807	A	G	B	B	B	A	B	B	A	A	A	B	B	B	B	A	A	A	B	A	B	B	A	A	A	A	A	B	B	A	A	A	A	B	A	B	A	B	A	A	A	B	A
chrA01	8291449	chrA01.1787	chrA01_008292764_008293486		Tp7g21900	A01_008182937_008182219	C	T	B	B	B	A	B	B	A	A	A	B	B	B	B	-	-	-	B	A	B	-	A	A	A	A	A	B	B	A	A	A	A	B	A	-	A	B	A	A	A	B	A
chrA01	8294274	chrA01.1788	chrA01_008294149_008298729	AT4G23940.1	Tp7g21910	A01_008194063_008195810	T	C	B	B	B	A	B	B	A	-	A	B	B	B	B	A	A	A	B	A	B	B	A	A	A	A	A	B	B	A	A	A	A	B	A	B	A	B	A	A	A	B	A
chrA01	8296746	chrA01.1789	chrA01_008299046_008301521	AT4G23950.2	Tp7g21920	A01_008199454_008200850	C	T	B	B	B	A	B	B	A	A	A	B	B	B	B	A	A	A	B	A	B	B	A	A	A	A	A	B	B	A	A	A	A	B	A	B	A	B	A	A	A	B	A
chrA01	8320083	chrA01.1792	chrA01_008317018_008320021	AT4G23980.2	Tp7g21940	A01_008213513_008216518	T	C	B	B	B	A	B	B	A	A	A	B	B	B	B	-	-	-	B	-	-	-	-	A	A	A	A	-	B	A	A	A	A	B	A	B	A	B	A	A	A	B	A
chrA01	8412419	chrA01.1809	chrA01_008412348_008419236	AT4G24100.1	Tp7g22050	A01_008293395_008297453	G	C	B	B	-	A	B	B	A	A	A	B	B	B	B	A	A	A	-	A	-	-	A	A	A	A	A	B	B	A	A	A	A	B	A	-	A	B	A	A	A	B	A
chrA01	8418153	chrA01.1810	chrA01_008419870_008420613		Tp7g22070	A01_008301375_008300632	A	G	B	B	-	A	B	B	A	A	A	B	B	B	B	-	-	A	B	A	B	-	A	A	A	A	A	B	B	A	A	A	A	B	A	B	A	B	A	A	A	B	A
chrA01	8494136	chrA01.1821	chrA01_008493397_008494904	AT4G24175.1	Tp7g22140	A01_008363862_008365376	T	C	B	B	B	A	-	B	A	A	A	B	B	B	B	A	A	A	-	A	-	-	-	A	A	A	A	-	B	A	A	A	A	B	A	B	A	B	A	A	A	B	A
chrA01	8500574	chrA01.1823	chrA01_008497497_008501209	AT4G24190.2	Tp7g22160	A01_008371666_008367954	A	G	B	B	B	A	B	B	A	A	A	B	B	B	B	A	A	A	-	A	B	B	A	A	A	A	A	B	B	A	A	A	A	B	A	-	A	B	A	A	A	B	A
chrA01	8500807	chrA01.1825	chrA01_008503935_008504504	AT4G24204.3		C01_011528451_011527888	T	C	B	B	-	A	B	B	A	A	A	B	B	B	B	A	A	A	-	A	-	-	A	A	A	A	A	B	B	A	A	A	A	B	A	-	A	B	A	A	A	B	A
chrA01	8505969	chrA01.1826	chrA01_008505939_008506379		Tp7g22190	A01_008374821_008375261	A	G	B	B	B	A	B	B	A	A	A	B	B	B	B	A	A	A	B	A	B	-	A	A	A	A	A	B	B	A	A	A	A	B	A	-	A	B	A	A	A	B	A
chrA01	8592190	chrA01.1852	chrA01_008592025_008592540		Tp7g22350	C01_011652325_011651811	A	C	B	B	B	-	B	B	A	A	-	B	B	B	B	A	A	A	B	A	-	-	A	A	-	A	A	B	B	A	A	-	-	B	A	-	A	B	-	A	A	B	A
chrA01	8593016	chrA01.1853	chrA01_008592993_008594037	AT4G24380.2	Tp7g22360	A01_008451759_008452807	T	G	B	B	B	A	B	B	A	A	A	B	B	B	B	-	-	A	B	A	-	B	-	A	A	A	A	B	B	A	A	A	A	B	A	B	A	B	A	A	A	B	A
chrA01	8593705	chrA01.1854	chrA01_008594292_008596744	AT4G24390.1	Tp7g22370	A01_008455559_008453270	G	C	B	B	-	A	-	B	A	A	A	B	B	B	B	-	-	A	A	A	-	-	A	A	A	A	A	-	B	A	A	A	A	B	A	A	A	-	A	A	A	-	A
chrA01	8599743	chrA01.1855	chrA01_008598853_008603396	AT4G24400.2	Tp7g22380	A01_008461446_008463449	G	T	B	B	B	A	B	B	A	A	A	B	B	B	B	A	-	A	B	A	B	B	A	A	A	A	A	B	B	A	A	A	A	B	A	B	A	B	A	A	A	B	A
chrA01	8625374	chrA01.1858	chrA01_008625297_008626544	AT4G24440.2	Tp7g22400	A01_008493646_008494896	C	T	B	B	B	A	B	B	A	A	A	B	B	B	B	-	-	-	B	-	B	-	-	A	A	A	A	B	B	A	A	A	A	B	A	B	A	B	A	A	A	B	A
chrA01	8635629	chrA01.1860	chrA01_008635118_008637586	AT4G24460.2	Tp7g22440	A01_008503159_008504238	C	G	B	B	B	A	B	B	A	A	A	B	B	B	B	-	-	A	B	A	B	B	A	A	A	A	A	B	B	A	A	A	A	B	A	B	A	B	A	A	A	B	A
Z_CDS	945	chrA01.1907	chrA01_008836178_008837968	AT4G24900.1	Tp7g22880	A01_008734148_008735941	T	C	B	B	B	A	B	B	A	A	A	B	B	B	B	A	-	-	B	-	B	-	-	A	A	A	A	B	B	A	A	A	A	B	A	-	A	B	A	A	A	B	A
chrA01	8837522	chrA01.1908	chrA01_008838436_008839365	AT4G24910.1	Tp7g22890	A01_008737338_008736409	T	C	B	B	B	A	B	B	A	A	A	B	B	B	B	A	-	-	B	-	B	-	-	A	A	A	A	B	B	A	A	A	A	B	A	-	A	B	A	A	A	B	A
chrA01	8840190	chrA01.1909	chrA01_008840634_008841060	AT4G24920.1	Tp7g22900	A01_008739014_008738607	T	C	B	B	B	A	B	B	A	A	A	B	B	B	B	A	A	A	B	A	B	B	A	A	A	A	A	B	B	A	A	A	A	B	A	-	A	B	A	A	A	B	A
chrA01	8846260	chrA01.1911	chrA01_008844429_008844981			A09_023629154_023629700	A	C	B	B	B	A	B	B	A	A	A	B	B	B	B	A	A	A	B	A	B	B	A	A	A	A	A	B	B	A	A	A	A	B	A	B	A	B	A	A	A	B	A
chrA01	8859277	chrA01.1914	chrA01_008859253_008860233	AT4G25050.2	Tp7g23040	A01_008802365_008803346	C	T	B	B	B	A	B	B	A	A	A	B	B	B	B	A	A	A	B	A	B	B	A	A	A	A	A	B	B	A	A	A	A	B	A	B	A	B	A	A	A	B	A
chrA01	8860224	chrA01.1915	chrA01_008861060_008866084	AT4G25070.2	Tp7g23070	A01_008813826_008818535	T	C	B	B	B	A	B	B	A	A	A	B	B	B	B	A	A	A	B	A	B	B	A	A	A	A	A	B	B	A	A	A	A	B	A	B	A	B	A	A	A	B	A
chrA01	8865558	chrA01.1916	chrA01_008866484_008868334		Tp7g23070	A01_008820806_008818936	A	G	B	B	B	A	B	B	A	A	A	B	B	B	B	A	A	A	B	A	B	B	A	A	A	A	A	B	B	A	A	A	A	B	A	-	A	B	A	A	A	B	A
chrA01	8871392	chrA01.1918	chrA01_008871519_008873330	AT4G25100.5	Tp7g23090	C01_012141443_012140218	T	C	B	B	B	A	B	B	A	A	A	B	B	B	B	A	A	A	B	A	-	B	A	A	A	A	A	B	B	A	A	A	A	B	A	B	A	B	A	A	A	B	A
chrA01	8883030	chrA01.1920	chrA01_008883154_008884261	AT4G25130.1	Tp7g23130	C01_012148031_012146894	A	T	B	B	B	A	B	B	A	A	A	B	B	B	B	A	A	A	-	A	B	B	A	A	A	A	A	B	B	A	A	A	A	B	A	-	A	B	A	A	A	B	A
chrA01	8884031	chrA01.1921	chrA01_008884664_008885514		Tp7g23140	A01_008830517_008831322	G	C	B	B	B	A	B	B	A	A	A	B	B	B	B	A	A	A	B	A	B	B	A	A	A	A	A	B	B	A	A	A	A	B	A	B	A	B	A	A	A	B	A
chrA01	8919713	chrA01.1929	chrA01_008919596_008920692	AT5G66320.2	Tp7g23190	A01_008852078_008850983	A	G	B	B	B	A	B	B	A	A	A	B	B	B	B	A	A	A	B	A	B	-	A	A	A	A	A	B	B	A	A	A	A	B	A	B	A	B	A	A	A	B	A
chrA01	8923799	chrA01.1930	chrA01_008923408_008925510	AT4G25180.1	Tp7g23200	A01_008856830_008854730	A	T	B	B	B	A	B	B	A	A	A	B	B	B	B	-	-	-	-	-	-	-	-	A	A	A	A	B	B	A	A	A	A	B	A	B	A	-	A	A	A	B	A
chrA01	8935148	chrA01.1934	chrA01_008934632_008935693		Tp7g23230	A01_008871188_008872214	C	T	B	B	B	A	B	B	A	A	A	B	B	B	B	A	A	A	B	A	B	-	A	A	A	A	A	B	B	A	A	A	A	B	A	B	A	B	A	A	A	B	A
Z_CDS	1221	chrA01.1937	chrA01_008943127_008950868	AT2G06170.1	Tp7g23250	A06_022918368_022914762	T	G	B	B	-	A	B	B	A	A	A	B	B	B	B	-	-	A	B	-	-	-	A	A	A	A	A	B	B	A	A	A	A	B	A	-	A	-	A	A	A	B	A
chrA01	8950473	chrA01.1938	chrA01_008953936_008956514	AT4G25240.1	Tp7g23260	A01_008896893_008899461	T	G	B	B	-	A	B	B	A	A	A	B	B	B	B	-	-	A	B	-	-	-	A	A	A	A	A	B	B	A	A	A	A	B	A	-	A	-	A	A	A	B	A
chrA01	8976831	chrA01.1947	chrA01_008976841_008977449	AT4G25260.1	Tp7g23280	A01_008915216_008914608	T	C	B	B	B	A	B	B	A	A	A	B	B	B	B	-	A	-	B	-	B	-	A	A	A	A	A	B	B	A	A	A	A	B	A	B	A	B	A	A	A	B	A
chrA01	9011923	chrA01.1954	chrA01_009011111_009012101			C01_012292666_012291690	C	T	B	B	B	A	B	B	A	A	A	B	-	B	B	A	A	-	-	A	-	-	-	A	A	A	A	B	B	A	A	A	A	B	A	B	A	B	A	A	A	B	A
chrA01	9012137	chrA01.1955	chrA01_009012937_009014476	AT4G25320.1	Tp7g23340	A01_008943206_008944748	A	G	B	B	-	A	-	B	A	A	A	B	B	B	B	-	A	-	A	-	-	-	-	A	A	A	A	B	B	A	A	A	A	B	A	B	A	B	-	-	-	B	A
chrA01	9029008	chrA01.1958	chrA01_009029914_009032557		Tp7g23360	C01_012293480_012291690	A	G	B	B	B	A	B	B	A	A	A	B	B	B	B	A	-	A	B	-	-	-	A	A	A	A	A	-	B	A	A	A	A	B	A	-	A	-	A	A	A	B	A
chrA01	9031949	chrA01.1959	chrA01_009033605_009033960			A01_008949806_008949481	C	G	B	B	B	A	B	B	A	A	A	B	B	B	B	A	A	A	B	A	-	B	A	A	A	A	A	B	B	A	A	A	A	B	A	-	A	B	A	A	A	B	A
chrA01	9034465	chrA01.1960	chrA01_009034260_009036457	AT4G25360.2	Tp6g13850	A01_008950117_008952311	G	C	B	B	-	A	-	B	A	-	A	B	B	B	B	-	-	-	B	-	B	-	A	A	A	A	A	B	B	A	A	A	A	B	A	-	A	B	A	A	A	B	A
chrA01	9202486	chrA01.1988	chrA01_009203038_009205101	AT4G25500.4	Tp7g23520	A01_009064023_009065261	C	T	B	B	B	A	B	B	A	A	A	B	B	B	B	A	A	A	B	A	B	B	A	A	A	A	A	B	B	A	A	A	A	B	A	B	A	B	A	A	A	B	A
chrA01	9297886	chrA01.2010	chrA01_009296505_009298654	AT4G25650.2	Tp7g23690	A01_009126120_009123971	C	T	B	B	B	A	B	B	A	A	A	B	B	B	B	A	A	A	B	A	B	B	A	A	A	A	A	B	B	A	A	A	A	B	A	B	A	B	A	A	A	B	A
chrA01	9298247	chrA01.2011	chrA01_009299379_009300592		Tp7g23700	A01_009126845_009128057	A	T	B	B	B	A	B	B	A	A	A	B	B	B	B	A	A	A	-	A	B	B	A	A	A	A	A	B	B	A	A	A	A	B	A	-	A	B	A	A	A	B	A
chrA01	9301452	chrA01.2013	chrA01_009303500_009304710	AT4G25680.1	Tp7g23720	A01_009132204_009133453	G	T	B	B	B	A	B	B	A	A	A	B	B	B	B	A	A	A	B	A	B	B	A	A	A	A	A	B	B	A	A	A	A	B	A	B	A	B	A	A	A	B	A
chrA01	9312637	chrA01.2016	chrA01_009311244_009316515	AT4G25720.3	Tp7g23740	A01_009142349_009140021	G	T	B	B	B	A	B	B	A	A	A	B	B	B	B	-	A	A	B	-	-	-	A	A	A	A	A	B	B	A	A	A	A	B	A	B	A	B	A	A	A	B	A
chrA01	9316394	chrA01.2017	chrA01_009317598_009318774	AT4G25740.2	Tp7g23770	A01_009154869_009154019	A	G	B	B	B	A	B	B	A	A	A	B	B	B	B	A	-	A	B	A	B	-	A	A	A	A	A	B	B	A	A	A	A	B	A	-	A	B	A	A	A	B	A
Z_CDS	104	chrA01.2020	chrA01_009331156_009333314	AT4G25770.2	Tp7g23800	A01_009170132_009168709	G	T	B	B	B	A	B	B	A	A	A	B	B	B	B	A	A	A	B	A	B	-	A	A	A	A	A	B	B	A	A	A	A	B	A	B	A	B	A	A	A	B	A
chrA01	9370837	chrA01.2032	chrA01_009370775_009371727		Tp7g23850	A01_009204677_009205628	C	T	B	B	B	A	B	B	A	A	A	B	B	B	B	A	A	A	B	A	B	B	A	A	A	A	A	B	B	A	A	A	A	B	A	B	A	B	A	A	A	B	A
chrA01	9417386	chrA01.2040	chrA01_009417269_009421575	AT4G27870.1	Tp7g25840	A01_010434398_010436699	T	G	B	B	B	A	B	B	-	-	A	B	B	B	B	A	-	A	B	-	-	-	-	A	A	A	A	B	B	A	A	A	A	B	A	-	A	B	A	A	A	B	A
chrA01	9420005	chrA01.2041	chrA01_009422392_009423573	AT4G27880.1	Tp7g25850	A01_010438566_010439735	T	C	B	B	B	A	B	B	A	A	A	B	B	B	B	-	-	A	B	A	B	B	A	A	A	A	A	B	B	A	A	A	A	B	A	B	A	B	A	A	A	B	A
chrA01	9616826	chrA01.2091	chrA01_009616208_009617864	AT4G28320.1	Tp7g26280	A01_010641764_010640106	A	C	B	B	B	A	B	B	A	-	A	B	B	B	B	A	A	-	B	-	-	-	A	A	-	A	A	-	B	A	A	-	-	B	A	B	A	B	-	A	A	B	A
chrA01	9671222	chrA01.2105	chrA01_009673053_009682304	AT4G17480.1	Tp7g16700	A01_010695867_010698843	A	G	B	B	B	A	-	B	A	A	A	B	B	B	B	-	-	A	-	A	B	-	-	A	A	A	A	B	B	A	A	A	A	B	A	-	A	B	A	A	A	B	A
chrA01	9680980	chrA01.2106	chrA01_009683184_009688601	AT4G17480.1	Tp7g16700	A01_010696016_010698238	G	T	B	B	B	A	B	B	A	A	A	B	B	B	B	A	A	A	-	A	B	B	A	A	A	A	A	B	B	A	A	A	A	B	A	B	A	B	A	A	A	B	A
chrA01	9686875	chrA01.2107	chrA01_009690460_009691547	AT4G17460.1	Tp7g16730	A01_010707711_010706624	C	T	B	B	-	A	B	-	A	A	A	B	-	-	B	A	A	A	A	A	B	-	A	A	A	A	A	B	B	A	A	A	A	B	A	-	A	B	A	A	A	-	A
Z_CDS	2186	chrA01.2125	chrA01_009784898_009793241			A01_009324040_009328296	A	G	B	A	A	A	A	A	B	-	B	B	B	A	B	-	A	A	B	A	A	B	-	A	B	A	A	A	B	A	A	B	B	A	A	B	A	A	B	B	A	A	A
chrA01	9853752	chrA01.2141	chrA01_009854608_009857234	AT4G26100.1	Tp7g24120	C01_013011493_013008824	G	T	B	B	B	A	B	B	A	A	A	B	B	B	B	A	-	A	-	A	B	-	A	A	A	A	A	B	B	A	A	A	A	B	A	B	A	B	A	A	A	B	A
chrA01	9856709	chrA01.2142	chrA01_009857852_009860788			A01_009403349_009404553	C	G	B	B	B	A	B	B	A	A	A	B	B	B	B	A	-	A	B	-	B	-	-	A	A	A	A	B	B	A	A	A	A	B	A	B	A	B	A	A	A	B	A
chrA01	9872359	chrA01.2143	chrA01_009871685_009874007	AT4G26110.2	Tp7g24130	A01_009414184_009416505	C	T	B	B	B	A	B	B	A	A	A	B	B	B	B	A	A	A	B	A	B	B	A	A	A	A	A	B	B	A	A	A	A	B	A	B	A	B	A	A	A	B	A
chrA01	9880407	chrA01.2145	chrA01_009880074_009880781		Tp7g24150	A01_009424705_009424008	G	T	B	B	B	A	B	B	A	A	A	B	B	B	B	A	A	A	B	-	-	-	A	A	A	A	A	-	B	A	A	A	A	B	A	B	A	B	A	A	A	B	A
chrA01	9881623	chrA01.2146	chrA01_009881290_009882144		Tp7g24150	A01_009424862_009424008	G	T	B	B	B	A	B	B	A	A	A	B	B	B	B	A	A	A	B	-	-	-	-	A	A	A	A	B	B	A	A	A	A	B	A	B	A	B	A	A	A	B	A
Z_CDS	308	chrA01.2149	chrA01_009901700_009903424	AT4G26150.1	Tp7g24170	A01_009449607_009451333	C	T	-	B	B	A	B	B	A	-	A	B	B	B	B	A	-	-	-	A	B	-	A	A	A	A	A	B	-	A	A	A	A	B	A	B	A	B	A	A	A	B	A
chrA01	9965718	chrA01.2161	chrA01_009963969_009967296	AT4G26220.1	Tp7g24210	A01_009506937_009503616	A	C	B	B	B	A	B	B	A	A	A	B	B	B	B	-	-	A	B	-	B	B	A	A	A	A	A	B	B	A	A	A	A	B	A	-	A	-	A	-	A	-	A
chrA01	9985732	chrA01.2166	chrA01_009983766_009988100	AT4G26300.1	Tp7g24270	A01_009527348_009523133	A	G	B	B	B	A	B	B	A	A	A	B	B	B	B	A	A	A	B	A	B	B	A	A	A	A	A	B	B	A	A	A	A	B	A	B	A	B	A	A	A	B	A
chrA01	10004597	chrA01.2171	chrA01_010003938_010005972	AT4G26370.2	Tp7g24290	A01_009539838_009537805	T	C	B	B	B	A	B	B	A	A	A	B	B	B	B	A	A	A	B	A	B	B	A	A	A	A	A	B	B	A	A	A	A	B	A	B	A	B	A	A	A	B	A
chrA01	10005766	chrA01.2172	chrA01_010006501_010007565	AT4G26400.1	Tp7g24300	A01_009541437_009540373	G	C	B	B	B	A	B	B	A	A	A	B	B	B	B	A	A	A	-	A	B	B	A	A	A	A	A	B	B	A	A	A	A	B	A	-	A	B	A	A	A	B	A
chrA01	10008425	chrA01.2173	chrA01_010008360_010010193	AT4G26410.1	Tp7g24310	A01_009542430_009544279	C	T	B	B	B	A	B	B	A	A	A	B	B	B	B	A	A	A	B	A	B	B	A	A	A	A	A	B	B	A	A	A	A	B	A	B	A	B	A	A	A	B	A
chrA01	10022141	chrA01.2176	chrA01_010021980_010023945	AT4G26430.1	Tp7g24340	A01_009566696_009568631	G	T	B	B	B	A	B	B	A	A	A	B	B	B	B	A	-	-	-	-	B	-	-	A	A	A	A	B	B	A	A	A	A	B	A	-	A	B	A	A	A	B	A
chrA01	10049034	chrA01.2181	chrA01_010048366_010050728	AT4G26450.1	Tp7g24360	A01_009601601_009603097	A	T	B	B	B	A	-	B	A	A	A	B	B	B	B	A	-	A	-	A	-	-	A	A	A	A	A	B	B	A	A	A	A	B	A	B	A	B	A	A	A	B	A
chrA01	10050145	chrA01.2182	chrA01_010051702_010053301	AT4G26455.1	Tp7g24370	A01_009604815_009606414	T	C	B	B	-	A	-	B	A	A	A	B	B	B	B	A	A	A	A	A	-	-	A	A	A	A	A	-	B	A	A	A	A	B	A	-	A	-	A	A	A	B	A
chrA01	10067308	chrA01.2185	chrA01_010067313_010070158	AT4G26480.1	Tp7g24420	A01_009630768_009629079	C	T	B	B	B	A	B	B	A	A	A	B	B	B	B	A	A	A	B	A	B	B	A	A	A	A	A	B	B	A	A	A	A	B	A	B	A	B	A	A	A	B	A
chrA01	10082002	chrA01.2189	chrA01_010081133_010082182	AT4G26500.1	Tp7g24460	A01_009643034_009641985	A	G	B	B	B	A	B	B	A	A	A	B	B	B	B	A	A	A	B	A	B	B	A	A	A	A	A	B	B	A	A	A	A	B	A	B	A	B	A	A	A	B	A
chrA01	10083277	chrA01.2190	chrA01_010083186_010086458	AT4G26510.2	Tp7g24470	A01_009644028_009646870	A	C	B	B	B	A	B	B	A	A	A	B	B	B	B	A	-	A	B	-	B	-	A	A	A	A	A	B	B	A	A	A	A	B	A	-	A	B	A	A	A	B	A
chrA01	10085459	chrA01.2191	chrA01_010087156_010089191	AT4G26530.2	Tp7g24480	A01_009648011_009649369	T	C	B	B	-	A	-	B	A	A	A	B	B	B	B	A	-	A	-	-	B	-	-	A	A	A	A	B	B	A	A	A	A	B	A	B	A	B	A	A	A	B	A
chrA01	10090458	chrA01.2192	chrA01_010090503_010093850	AT4G26540.1	Tp7g24490	A01_009654974_009651613	A	T	B	B	B	A	-	B	A	A	A	B	B	B	B	A	A	A	B	-	-	-	-	A	A	A	A	B	B	A	A	A	A	B	A	B	A	B	A	A	A	-	A
chrA01	10137232	chrA01.2202	chrA01_010137072_010140660	AT4G26600.1	Tp7g24560	C01_013417830_013421402	G	C	-	B	B	A	B	-	A	-	A	B	B	B	B	A	A	A	-	A	-	-	-	A	A	A	A	B	B	A	A	A	A	B	A	-	A	B	A	A	A	B	A
chrA01	10140398	chrA01.2203	chrA01_010143712_010145319	AT4G26610.1	Tp7g24570	A01_009697756_009699372	A	G	B	B	B	A	B	B	A	A	A	B	B	B	B	A	A	A	-	A	-	B	A	A	A	A	A	B	B	A	A	A	A	B	A	-	A	B	A	A	A	B	A
chrA01	10153780	chrA01.2206	chrA01_010150797_010154541	AT4G26630.2	Tp7g24590	A01_009706498_009703772	G	T	B	B	B	A	B	B	A	A	A	B	B	B	B	A	A	A	B	A	B	B	A	A	A	A	A	B	B	A	A	A	A	B	A	B	A	B	A	A	A	B	A
chrA01	10154068	chrA01.2207	chrA01_010156787_010157517			A03_021647451_021648182	C	T	B	B	B	A	B	B	A	A	A	B	B	B	B	A	A	A	B	A	B	B	A	A	A	A	A	B	B	A	A	A	A	B	A	B	A	B	A	A	A	B	A
chrA01	10161683	chrA01.2209	chrA01_010161674_010164507	AT4G26640.2	Tp7g24610	C01_013447493_013444688	A	C	B	B	B	A	B	B	A	A	A	B	B	B	B	-	-	-	B	A	-	-	A	A	A	A	A	B	B	A	A	A	A	B	A	B	A	B	A	A	A	B	A
chrA01	10188154	chrA01.2213	chrA01_010188121_010189275	AT4G26670.1	Tp7g24640	A01_009746588_009747731	A	G	B	B	B	A	B	B	A	A	A	B	B	B	B	A	A	A	-	A	-	-	A	A	A	A	A	-	B	A	A	A	A	B	A	-	A	B	A	A	A	B	A
chrA01	10198804	chrA01.2217	chrA01_010198256_010201190	AT4G26690.1	Tp7g24660	A01_009759552_009756635	C	T	B	B	B	A	B	B	A	A	A	B	B	B	B	A	A	A	B	A	B	B	A	A	A	A	A	B	B	A	A	A	A	B	A	B	A	B	A	A	A	B	A
chrA01	10232912	chrA01.2223	chrA01_010232983_010234555	AT4G26720.1	Tp7g24700	A01_009790413_009791994	T	G	B	B	B	A	B	B	A	A	A	B	B	B	B	A	A	A	B	A	-	-	-	A	A	A	A	B	B	A	A	A	A	B	A	-	A	B	A	A	A	B	A
chrA01	10327692	chrA01.2248	chrA01_010326704_010328833			C01_013599318_013600557	C	T	B	B	B	A	B	B	-	A	A	B	B	B	B	-	-	-	B	-	-	-	-	A	A	A	A	B	B	A	A	A	A	B	A	B	A	B	A	A	A	B	A
chrA01	10328404	chrA01.2249	chrA01_010329173_010331942	AT4G26990.1	Tp7g24950	C01_013603704_013600918	A	C	B	B	-	A	B	B	A	A	A	B	B	B	B	-	-	A	B	-	B	-	-	A	A	A	A	B	B	A	A	A	A	B	A	B	A	B	A	A	-	B	A
chrA01	10427018	chrA01.2273	chrA01_010424592_010428061	AT4G27180.1	Tp7g25130	A01_009983325_009980570	A	G	B	B	B	A	-	B	-	A	A	B	B	-	B	-	-	A	B	-	B	-	-	A	A	A	A	-	B	A	A	A	A	B	A	B	A	B	A	A	A	B	B
chrA01	10427682	chrA01.2274	chrA01_010429936_010430464			A01_009985200_009985728	A	G	B	B	B	A	B	B	-	A	A	B	B	B	B	-	-	A	B	-	-	-	-	A	A	A	A	B	B	A	A	A	A	B	A	B	A	B	A	-	A	B	A
chrA01	10434228	chrA01.2275	chrA01_010434418_010434998			A01_009989878_009990458	A	G	B	B	B	A	B	B	A	A	A	B	B	B	B	-	-	A	-	-	-	-	-	A	A	A	A	B	B	A	A	A	A	B	A	-	A	B	A	A	A	B	A
chrA01	10459264	chrA01.2281	chrA01_010458636_010459235	AT4G27230.2	Tp7g25150	A01_010017071_010016472	A	T	B	B	B	A	B	B	A	A	A	B	B	B	B	A	A	A	B	A	B	B	A	A	A	A	A	B	B	A	A	A	A	B	A	B	A	B	A	A	A	B	A
chrA01	10463034	chrA01.2282	chrA01_010462104_010463484	AT4G27240.1	Tp7g25160	A01_010021707_010023087	A	T	B	B	B	A	-	B	-	A	A	B	B	B	B	-	-	-	B	-	-	-	-	A	A	A	A	-	B	A	A	A	A	B	A	B	A	B	A	-	A	B	A
chrA01	10548539	chrA01.2296	chrA01_010551652_010552765		Tp7g25250	A01_010084789_010083676	C	T	B	B	B	A	B	B	A	A	A	B	B	B	B	A	A	A	B	A	B	-	A	A	A	A	A	B	B	A	A	A	A	B	A	-	A	B	A	A	A	B	A
chrA01	10558599	chrA01.2297	chrA01_010557032_010559799	AT4G27340.1	Tp7g25270	A01_010092556_010089789	T	C	B	B	B	A	B	B	A	A	A	B	B	B	B	A	A	A	B	A	B	B	A	A	A	A	A	B	B	A	A	A	A	B	A	B	A	B	A	A	A	B	A
chrA01	10559548	chrA01.2298	chrA01_010560672_010562372	AT4G27350.1	Tp7g25280	A01_010094984_010093780	T	G	B	B	B	A	B	B	A	A	A	B	B	B	B	A	-	A	B	A	B	B	A	A	A	A	A	B	B	A	A	A	A	B	A	B	A	B	A	A	A	B	A
chrA01	10577925	chrA01.2301	chrA01_010577324_010577920			A01_010110553_010111149	G	T	-	B	B	A	B	B	A	A	A	B	B	B	B	A	-	A	-	-	-	-	A	A	A	A	A	B	B	A	A	A	A	B	A	A	A	B	A	A	A	B	A
chrA01	10612996	chrA01.2308	chrA01_010613009_010617049	AT4G27430.2	Tp7g25370	A01_010143514_010147554	G	C	B	B	B	A	B	B	A	-	A	B	B	B	B	A	-	A	-	A	B	B	A	A	A	A	A	B	B	A	A	A	A	B	A	-	A	B	A	A	A	B	A
chrA01	10616476	chrA01.2309	chrA01_010619324_010620419	AT4G27435.1	Tp7g25380	A01_010148579_010149675	A	G	B	B	B	A	B	B	A	A	A	B	B	B	B	A	A	A	B	A	B	B	A	A	A	A	A	B	B	A	A	A	A	B	A	B	A	B	A	A	A	B	A
Z_CDS	76	chrA01.2310	chrA01_010621427_010623011	AT4G27440.2	Tp7g25390	A01_010150516_010151505	G	T	B	A	A	A	A	A	-	-	-	B	B	A	B	-	A	A	B	A	A	B	A	A	-	A	A	A	B	A	A	-	-	A	A	-	A	A	-	A	A	A	A
chrA01	10622739	chrA01.2311	chrA01_010623672_010624887	AT4G27450.1	Tp7g25400	A01_010154180_010152965	T	C	B	B	B	A	B	B	A	A	A	B	B	B	B	A	A	A	B	A	B	B	A	A	A	A	A	B	B	A	A	A	A	B	A	B	A	B	A	A	A	B	A
chrA01	10680902	chrA01.2321	chrA01_010680916_010682604	AT4G27490.1	Tp7g25430	A01_010200653_010202140	T	C	B	B	B	A	B	B	A	-	A	B	B	B	B	A	A	A	-	-	-	B	-	A	A	A	A	B	B	A	A	A	A	B	A	-	A	B	A	A	A	B	A
chrA01	10740795	chrA01.2337	chrA01_010736907_010738837	AT4G27600.1	Tp7g25550	A01_010236909_010234968	G	T	B	B	B	A	B	B	A	A	A	B	B	B	B	A	A	-	B	A	B	B	-	A	A	A	A	B	B	A	A	A	A	B	A	B	A	B	A	A	A	B	A
chrA01	10767893	chrA01.2339	chrA01_010769513_010773552	AT4G27630.3	Tp7g25590	A01_010263710_010262096	T	C	B	B	B	A	-	B	A	A	A	B	B	B	B	-	-	A	-	-	-	-	A	A	A	A	A	B	B	A	A	A	A	B	A	B	A	B	A	A	A	B	A
chrA01	10774332	chrA01.2340	chrA01_010774343_010779408	AT4G27640.1	Tp7g25600	A01_010272020_010266964	T	C	B	B	B	A	-	B	A	A	A	B	B	B	B	A	-	A	-	-	-	-	A	A	A	A	A	B	B	A	A	A	A	-	A	-	A	B	A	A	A	B	A
chrA01	10778006	chrA01.2341	chrA01_010780431_010783970	AT4G27650.1	Tp7g25610	A01_010276566_010273045	A	G	B	B	B	A	B	B	A	-	A	B	B	B	B	A	A	A	-	A	-	B	A	A	A	A	A	B	B	A	A	A	A	B	A	-	A	B	A	A	A	B	A
chrA01	10807553	chrA01.2345	chrA01_010803484_010805800			A01_010286224_010283926	G	C	B	B	B	A	B	B	-	A	A	B	B	-	B	-	-	A	B	-	B	-	-	-	A	A	A	B	B	A	A	A	A	B	A	B	A	B	A	A	A	B	-
chrA01	10815422	chrA01.2347	chrA01_010817607_010818184	AT3G04840.1	Tp3g03670	A01_010291014_010290437	T	C	B	B	B	A	B	B	A	A	A	B	B	B	B	A	A	A	B	A	B	B	A	A	A	A	A	B	B	A	A	A	A	B	A	B	A	B	A	A	A	B	A
chrA01	10824531	chrA01.2349	chrA01_010829951_010830234			A01_010304490_010304773	A	G	B	B	-	A	-	B	A	A	A	B	B	B	B	A	-	A	-	-	-	-	-	A	A	A	A	B	B	A	A	A	A	B	A	A	A	B	A	A	A	B	A
chrA01	10888650	chrA01.2361	chrA01_010888567_010892909	AT4G27680.1	Tp7g25660	A01_010368481_010370617	G	T	B	B	B	A	B	B	A	A	A	B	B	B	B	A	A	A	B	A	B	B	A	A	A	A	A	B	B	A	A	A	A	B	A	-	A	B	A	A	A	B	A
chrA01	10893095	chrA01.2362	chrA01_010893169_010894293	AT4G27700.1	Tp7g25670	A01_010372003_010370877	C	G	B	B	B	A	B	B	A	A	A	B	B	B	B	A	A	A	B	A	B	B	A	A	A	A	A	B	B	A	A	A	A	B	A	B	A	B	A	A	A	B	A
chrA01	10896064	chrA01.2364	chrA01_010896079_010898310	AT4G27720.1	Tp7g25690	C01_014312793_014314913	C	T	B	B	B	A	B	B	A	A	A	B	B	B	B	A	A	A	B	A	B	B	A	A	A	A	A	B	B	A	A	A	A	B	A	-	A	B	A	A	A	B	A
chrA01	10901659	chrA01.2365	chrA01_010900960_010903096	AT4G27720.1	Tp7g25690	C01_014325652_014327431	T	C	B	B	B	A	-	B	A	A	A	B	B	B	B	A	A	A	A	A	-	-	A	A	A	A	A	B	B	A	A	A	A	B	A	-	A	B	A	A	A	-	A
chrA01	10902409	chrA01.2366	chrA01_010903572_010906273	AT4G27730.1	Tp7g25700	A01_010385364_010382679	C	T	B	B	B	A	B	B	A	A	A	B	B	B	B	A	A	A	B	A	B	B	A	A	A	A	A	B	B	A	A	A	A	B	A	B	A	B	A	A	A	B	A
chrA01	10923391	chrA01.2369	chrA01_010922944_010924574	AT4G27750.1	Tp7g25720	A01_010398810_010400443	T	G	B	B	B	A	B	B	A	A	A	B	B	B	B	A	-	-	B	-	-	-	A	A	A	A	A	B	B	A	A	A	A	B	A	-	A	B	A	A	A	B	A
Z_CDS	850	chrA01.2370	chrA01_010925505_010928027	AT4G27760.1	Tp7g25730	A01_010401434_010403968	T	C	B	B	B	A	B	B	A	A	A	B	B	-	B	-	-	-	B	-	-	-	-	A	A	A	A	B	B	A	A	A	A	B	A	B	A	-	A	-	A	-	A
chrA01	10927755	chrA01.2371	chrA01_010929148_010931287	AT4G27780.1	Tp7g25740	C01_014355793_014357133	T	C	B	B	B	A	B	B	A	A	A	B	B	-	B	-	-	-	B	-	-	-	-	A	A	A	A	B	B	A	A	A	A	B	A	B	A	-	A	-	A	-	A
chrA01	10931227	chrA01.2372	chrA01_010931709_010933119	AT4G27790.1	Tp7g25750	A01_010407654_010409068	A	G	B	B	B	A	B	B	A	A	A	B	B	B	B	A	-	A	B	A	B	-	A	A	A	A	A	B	B	A	A	A	A	B	A	-	A	B	A	A	A	B	A
Z_CDS	72	chrA01.2403	chrA01_011073539_011073818			A09_010456488_010456736	G	T	B	B	B	A	B	A	B	A	B	A	B	A	B	B	B	B	B	B	B	B	B	B	B	B	B	B	B	B	B	A	A	A	B	-	B	A	B	B	B	B	B
Z_CDS	605	chrA01.2621	chrA01_012064030_012065349	AT4G15520.1	Tp7g13770	A01_012159261_012157922	A	T	B	B	B	A	B	B	A	A	A	B	B	B	B	A	-	A	B	-	-	-	-	A	A	A	A	B	B	A	A	A	A	A	A	-	A	B	A	A	-	B	-
chrA01	12065291	chrA01.2622	chrA01_012065871_012071944	AT4G15530.6	Tp7g13780	A01_012153557_012157394	A	T	B	B	B	A	B	B	A	A	A	B	B	B	B	A	-	A	B	-	-	-	-	A	A	A	A	B	B	A	A	A	A	A	A	-	A	B	A	A	-	B	-
chrA01	12614901	chrA01.2719	chrA01_012614727_012616667	AT4G16190.1	Tp7g14700	A01_011614374_011612434	G	C	B	B	B	A	B	B	A	A	A	B	B	B	B	A	A	A	B	A	B	B	A	A	A	A	A	B	B	A	A	A	A	A	A	B	-	B	A	A	A	B	A
chrA01	12779776	chrA01.2755	chrA01_012779443_012779827		Tp7g15010	A01_011375560_011375174	C	T	B	B	B	A	B	B	A	A	A	B	B	B	B	A	A	A	B	A	B	B	A	A	A	A	A	B	B	A	A	A	A	A	A	-	A	B	A	A	A	B	A
chrA01	12844936	chrA01.2769	chrA01_012844910_012846244		Tp7g13060	A01_012578338_012579672	T	C	B	B	B	A	B	B	A	A	A	B	B	B	B	A	A	A	B	A	B	-	-	A	A	A	A	B	B	A	A	A	A	A	A	B	A	B	A	A	A	B	A
chrA01	12847473	chrA01.2770	chrA01_012847644_012848099	AT4G14890.1	Tp7g13040	C01_017270724_017270269	A	C	B	B	B	A	B	B	A	A	A	B	B	B	B	A	A	A	B	-	B	B	A	A	A	A	A	B	B	A	A	A	A	A	A	B	A	B	A	-	A	B	A
chrA01	12848429	chrA01.2771	chrA01_012848751_012851087	AT4G14880.4	Tp7g13020	A01_012583309_012584828	A	G	B	B	B	A	B	B	A	A	A	B	B	B	B	A	A	A	B	A	B	B	A	A	A	A	A	B	B	A	A	A	A	A	A	B	A	B	A	A	A	B	A
chrA01	12851737	chrA01.2772	chrA01_012851470_012851991	AT4G14870.1	Tp7g13010	A01_012586153_012585632	A	T	B	B	B	A	B	B	A	A	A	B	B	B	B	A	A	A	B	A	B	B	A	A	A	A	A	B	B	A	A	A	A	A	A	B	A	B	A	A	A	B	A
chrA01	12895360	chrA01.2783	chrA01_012894717_012898331	AT4G14790.1	Tp7g12920	A01_012616220_012619642	C	T	B	B	-	A	B	-	A	-	A	B	B	-	B	-	-	A	B	A	-	-	A	A	A	A	A	B	B	A	A	A	A	A	A	B	A	B	A	A	A	B	A
chrA01	12898355	chrA01.2784	chrA01_012900345_012901550			C01_017315553_017314358	G	C	B	B	B	A	B	B	A	A	A	B	B	B	B	-	A	A	-	-	-	-	-	A	A	A	A	B	B	A	A	A	A	A	A	A	A	B	A	A	A	B	A
chrA01	13021958	chrA01.2798	chrA01_013020606_013026624	AT4G32830.1	Tp6g23570	A01_012733807_012735004	C	G	B	B	B	A	B	B	A	A	A	B	B	B	B	A	A	A	B	A	B	-	A	A	A	A	A	B	B	A	A	A	A	A	A	-	A	B	A	A	A	B	A
chrA01	13060123	chrA01.2802	chrA01_013058035_013061470	AT4G14740.3	Tp7g12850	A01_012759532_012762540	T	G	B	B	B	-	-	B	-	A	A	B	B	B	B	-	-	A	-	-	B	-	-	A	A	A	A	B	B	A	A	A	A	A	A	B	A	-	-	A	A	B	A
chrA01	13155982	chrA01.2822	chrA01_013150355_013151322			A01_012849292_012848334	G	T	B	B	B	A	B	B	A	A	A	B	B	B	B	A	A	A	-	A	B	-	A	A	A	A	A	B	B	A	A	A	A	A	A	-	A	B	A	A	A	B	A
chrA01	13301194	chrA01.2847	chrA01_013300449_013301747	AT4G14580.1	Tp7g12680	C01_017892170_017893462	A	C	B	B	-	A	-	B	A	A	A	B	B	B	B	A	-	A	B	-	-	-	A	A	A	A	A	-	B	A	A	A	A	A	A	-	A	B	A	A	A	B	A
chrA01	13339504	chrA01.2850	chrA01_013346775_013347162	AT3G23300.1	Tp3g20960	A07_007536464_007536854	C	G	B	B	B	A	B	-	A	-	A	B	B	B	B	-	-	-	-	-	-	-	A	A	A	A	A	B	B	A	A	A	A	A	A	B	A	-	A	A	A	-	A
chrA01	13364913	chrA01.2854	chrA01_013364897_013368239	AT4G14510.1	Tp7g12590	A01_013048839_013052167	T	G	B	B	B	A	B	B	A	-	A	B	B	B	B	A	A	A	B	A	B	B	A	A	A	A	A	B	B	A	A	A	A	A	A	B	A	B	A	A	A	B	A
chrA01	13368112	chrA01.2855	chrA01_013368617_013370891	AT4G14500.2	Tp7g12590	A01_013053623_013052615	T	C	B	B	B	A	B	B	A	A	A	B	B	B	B	A	A	A	B	A	B	B	A	A	A	A	A	B	B	A	A	A	A	A	A	B	A	B	A	A	A	B	A
chrA01	13376731	chrA01.2856	chrA01_013373959_013378071	AT3G51830.1	Tp5g10440	A01_013081061_013077971	T	G	B	B	B	A	B	B	A	A	A	B	B	B	B	A	-	A	B	A	B	-	A	A	A	A	A	B	B	A	A	A	A	A	A	B	A	B	A	A	A	B	A
chrA01	13377737	chrA01.2858	chrA01_013380416_013382812	AT3G51820.1	Tp5g10450	A01_013088049_013090423	T	C	B	B	B	A	B	B	A	A	A	B	B	B	B	A	-	A	-	A	B	-	-	A	A	A	A	B	B	A	A	A	A	A	A	B	A	B	A	A	A	B	A
chrA01	13382705	chrA01.2859	chrA01_013383452_013384275	AT3G51810.1	Tp5g10460	A01_013091829_013091006	C	G	B	B	B	A	B	B	A	A	A	B	B	B	B	A	A	A	B	A	B	B	A	A	A	A	A	B	B	A	A	A	A	A	A	-	A	B	A	A	A	B	A
chrA01	13386885	chrA01.2860	chrA01_013386517_013388529	AT3G51800.3	Tp5g10470	A01_013093844_013095866	C	T	B	B	B	A	B	B	A	A	A	B	B	B	B	A	A	A	B	A	B	B	A	A	A	A	A	B	B	A	A	A	A	A	A	B	A	B	A	A	A	B	A
chrA01	13494525	chrA01.2882	chrA01_013500157_013501745	AT3G51450.1	Tp5g10790	A01_013197605_013196625	A	G	B	B	B	A	B	B	A	A	A	B	B	B	B	-	A	A	B	A	B	-	-	A	A	A	A	B	B	A	A	A	A	A	A	B	A	B	A	A	A	B	A
chrA01	13534033	chrA01.2889	chrA01_013531494_013533189	AT3G51370.2	Tp5g10850	A01_013218373_013216992	A	G	B	B	B	A	B	B	A	A	A	B	B	B	B	A	-	A	B	A	B	B	A	A	A	A	A	B	B	A	A	A	A	A	A	B	A	B	A	A	A	B	A
chrA01	13558756	chrA01.2897	chrA01_013557200_013561208	AT3G51270.2	Tp5g10940	A01_013245582_013242517	C	T	B	B	B	A	B	B	A	A	A	B	B	B	B	A	A	A	B	A	B	B	-	A	A	A	A	B	B	A	A	A	A	A	A	B	A	B	A	A	A	B	A
chrA01	13919625	chrA01.2969	chrA01_013919036_013920518	AT1G58280.4		A01_020640257_020638967	A	C	B	B	B	A	B	B	A	A	A	B	B	B	B	-	-	A	B	A	B	-	A	A	A	A	A	B	B	A	A	A	A	A	A	B	A	B	A	A	A	B	A
Z_CDS	1246	chrA01.2981	chrA01_013975154_013977531	AT3G44880.1	Tp5g16340	A01_016592188_016590135	G	T	B	A	A	A	A	A	B	B	B	B	B	A	B	B	A	A	B	A	A	B	A	A	B	A	A	A	B	A	A	B	B	A	A	B	A	A	B	A	A	A	A
chrA01	13976980	chrA01.2982	chrA01_013978416_013980558			A01_016586884_016587728	G	T	B	A	A	A	A	A	B	B	B	B	B	A	B	B	A	A	B	A	A	B	A	A	B	A	A	A	B	A	A	B	B	A	A	B	A	A	B	A	A	A	A
Z_CDS	78	chrA01.3285	chrA01_015135004_015137408	AT3G46060.3	Tp5g15550	C01_020086855_020088142	C	G	B	-	-	A	-	-	B	B	B	B	B	-	B	B	-	A	B	A	-	B	A	A	B	A	A	-	B	A	A	B	B	A	A	-	A	-	B	A	A	-	A
chrA01	15610226	chrA01.3383	chrA01_015614118_015614845			C01_020917103_020916365	C	T	B	A	A	A	A	A	B	B	B	B	B	A	B	B	A	A	-	-	A	-	-	A	B	A	A	A	B	A	A	B	B	A	A	B	A	A	B	A	A	A	A
Z_CDS	67	chrA01.3503	chrA01_016066986_016076101	AT3G48530.1	Tp5g13450	C05_039032854_039029343	A	G	B	A	A	A	A	A	B	B	B	B	B	A	B	B	-	A	-	A	A	-	A	A	B	A	A	A	B	A	A	B	B	A	A	B	A	A	B	A	A	A	A
chrA01	16691122	chrA01.3633	chrA01_016689263_016691069	AT3G48750.1	Tp5g13260	A01_014653949_014652355	C	T	B	B	B	A	B	B	A	A	A	B	B	B	B	-	A	-	B	-	-	-	-	A	A	A	A	B	B	A	A	A	A	A	A	B	A	-	A	-	A	-	A
chrA01	16700007	chrA01.3636	chrA01_016698767_016701268	AT3G48780.1	Tp5g13240	A01_014646566_014645471	A	T	B	B	B	A	B	B	A	A	A	B	B	B	B	A	A	A	-	A	B	B	A	A	A	A	A	B	B	A	A	A	A	A	A	-	A	B	A	A	A	B	A
chrA01	16700971	chrA01.3637	chrA01_016701993_016703060	AT3G48800.1	Tp5g13230	A01_014642788_014643361	T	G	B	B	B	A	B	B	A	A	A	B	B	B	B	A	A	A	B	A	B	-	A	A	A	A	A	B	B	A	A	A	A	A	A	-	A	B	A	A	A	B	A
chrA01	16713573	chrA01.3641	chrA01_016713687_016717194	AT3G48870.2	Tp5g13190	A01_014624935_014627785	A	C	B	B	-	A	B	B	A	A	A	B	B	B	B	-	-	-	-	-	-	-	-	A	A	A	A	B	B	A	A	A	A	A	A	B	A	B	A	A	-	B	A
chrA01	16717038	chrA01.3642	chrA01_016718844_016719837	AT3G48880.2	Tp5g13170	A01_014622565_014621575	A	C	B	B	B	A	B	B	A	A	A	B	B	B	B	-	A	A	-	A	B	B	A	A	A	A	A	B	B	A	A	A	A	A	A	B	A	B	A	A	A	B	A
chrA01	16735942	chrA01.3645	chrA01_016735030_016736235	AT4G12730.1	Tp7g08820	A01_014609952_014611157	T	C	B	B	-	A	B	-	A	A	A	B	B	-	B	A	A	A	-	A	-	B	A	A	A	A	A	-	B	A	A	A	A	A	A	-	A	B	A	A	A	B	A
chrA01	16755110	chrA01.3651	chrA01_016754894_016755798	AT3G48930.1	Tp5g13120	A01_014590845_014591749	C	T	B	B	B	A	B	B	A	A	A	B	B	B	B	A	A	A	B	A	B	B	A	A	A	A	A	B	B	A	A	A	A	A	A	-	A	B	A	A	A	B	A
chrA01	16760208	chrA01.3652	chrA01_016759866_016761272	AT4G01400.3	Tp6g01350	A01_014585898_014584492	A	G	B	B	B	A	-	B	A	A	A	B	B	B	B	-	-	A	B	A	-	-	A	A	A	A	A	B	B	A	A	A	A	A	A	B	A	B	A	A	A	B	A
Z_CDS	393	chrA01.3697	chrA01_017022725_017024529	AT3G49430.3		A01_014279964_014278159	C	G	B	B	B	A	B	B	A	A	A	B	B	B	B	A	A	A	-	A	-	-	A	A	A	A	A	-	B	A	A	A	A	A	A	-	A	B	A	A	A	B	A
chrA01	17106709	chrA01.3710	chrA01_017106733_017107161	AT3G49550.1	Tp5g12560	C01_023820114_023819686	A	G	B	B	B	A	B	B	A	A	A	B	B	B	B	A	-	A	B	A	B	B	-	A	A	A	A	B	B	A	A	A	A	A	A	B	A	B	A	A	A	B	A
chrA01	17109077	chrA01.3711	chrA01_017108954_017110051			C01_023818433_023817358	A	T	B	B	B	A	B	B	A	A	A	B	B	B	B	-	-	-	B	-	B	B	-	A	A	A	A	B	B	A	A	A	A	A	A	B	A	B	A	A	A	B	A
chrA01	17144756	chrA01.3720	chrA01_017144531_017146823	AT3G49680.2	Tp5g12410	A01_014154014_014151720	T	C	B	B	B	A	B	B	A	A	A	B	B	B	B	A	A	A	B	A	B	-	A	A	A	A	A	B	B	A	A	A	A	A	A	-	A	B	A	A	A	B	A
chrA01	17150537	chrA01.3722	chrA01_017150603_017152090	AT3G49720.2	Tp5g12370	C01_023743030_023743979	T	C	B	B	B	A	B	B	A	A	A	B	B	B	B	-	-	A	B	-	-	-	-	A	A	A	A	B	B	A	A	A	A	A	A	B	A	B	A	A	A	-	A
chrA01	17238795	chrA01.3740	chrA01_017238318_017239862	AT3G49800.1	Tp5g12290	A01_014075033_014076581	T	C	B	B	B	A	-	B	A	A	A	B	B	B	B	A	A	A	-	A	-	-	A	A	A	A	A	B	B	A	A	A	A	A	A	-	A	B	A	A	A	B	A
chrA01	17249739	chrA01.3743	chrA01_017249776_017251107	AT3G49810.1	Tp5g12280	A01_014067817_014069148	A	T	B	B	B	A	B	B	A	A	A	B	B	B	B	-	A	A	B	-	-	-	A	A	A	A	A	B	B	A	A	A	A	A	A	B	A	B	A	A	A	B	A
chrA01	17282901	chrA01.3751	chrA01_017282974_017284163		Tp5g12250	A01_014037286_014036097	A	T	B	B	-	A	-	B	A	A	A	B	B	B	B	-	-	-	B	-	-	-	-	A	A	A	A	B	B	A	A	A	A	A	A	-	A	B	A	A	A	B	A
chrA01	17294739	chrA01.3756	chrA01_017294697_017295137	AT3G49910.1	Tp5g12200	C01_023966106_023966546	A	C	B	B	B	A	B	B	A	A	A	B	B	B	B	A	A	A	B	A	B	B	A	A	A	A	A	B	B	A	A	A	A	A	A	-	A	B	A	A	A	B	A
chrA01	17313850	chrA01.3760	chrA01_017313500_017315620	AT3G50000.1	Tp5g12100	A01_014009405_014007286	G	T	B	B	B	A	B	B	A	A	A	B	B	B	B	A	A	A	-	A	B	B	A	A	A	A	A	B	B	A	A	A	A	A	A	-	A	B	A	A	A	B	A
chrA01	17337683	chrA01.3764	chrA01_017334887_017337802	AT3G50050.1	Tp5g12060	A01_013990209_013992814	G	C	B	B	B	A	B	B	A	-	A	-	B	B	B	A	A	A	B	-	B	-	-	A	A	A	A	B	B	A	A	A	A	A	A	B	A	B	A	A	A	B	A
chrA01	17368260	chrA01.3769	chrA01_017367995_017369530	AT3G50080.1	Tp5g12030	A01_013948419_013946884	G	C	B	B	B	A	B	B	A	A	A	B	B	B	B	A	A	A	B	A	B	B	A	A	A	A	A	B	B	A	A	A	A	A	A	B	A	B	A	A	A	B	A
chrA01	17590461	chrA01.3810	chrA01_017589176_017591703	AT3G50530.2	Tp5g11670	A01_013709682_013707151	C	T	B	B	B	A	B	B	A	A	A	B	B	B	B	A	-	A	B	A	B	-	A	A	A	A	A	B	B	A	A	A	A	A	A	B	A	B	A	A	A	B	A
chrA01	17591329	chrA01.3811	chrA01_017593255_017593644			A01_013705603_013705214	A	C	B	B	B	A	B	B	A	A	A	B	B	B	B	-	-	A	B	-	B	-	A	A	A	A	A	B	B	A	A	A	A	A	A	-	A	B	A	A	A	B	A
chrA01	20704749	chrA01.4561	chrA01_020700252_020711693	AT1G58250.2	Tp2g05360	A01_020612627_020601161	T	C	B	B	B	A	B	B	A	-	A	B	B	-	B	A	-	A	-	-	B	-	-	A	A	A	A	B	B	A	A	A	-	A	A	-	A	B	A	A	A	B	A
chrA01	20707727	chrA01.4562	chrA01_020713381_020714382			A01_020614312_020615312	A	G	B	B	B	A	B	B	A	-	A	B	B	-	B	-	-	A	B	-	B	-	-	A	A	A	A	B	B	A	A	A	A	A	A	B	A	B	A	A	A	B	A
chrA01	20746608	chrA01.4568	chrA01_020746019_020747591	AT1G58280.4	Tp2g05330	A01_020640542_020638967	A	C	B	B	B	A	B	B	A	A	A	B	B	B	B	-	-	A	-	A	B	B	A	A	A	A	A	B	B	A	A	A	A	A	A	B	A	B	A	A	A	B	A
chrA01	20747359	chrA01.4569	chrA01_020748555_020749868			A01_020647291_020645978	C	T	B	B	B	A	B	B	A	A	A	B	B	B	B	A	A	A	B	A	-	B	A	A	A	A	A	B	B	A	A	A	A	A	A	B	A	B	A	A	A	B	A
chrA01	20775993	chrA01.4578	chrA01_020776197_020777945	AT1G58290.1	Tp2g05310	A01_020674937_020673189	G	T	B	B	B	A	B	B	A	A	A	B	B	B	B	-	-	A	B	-	-	-	A	A	A	A	A	B	B	A	A	A	A	A	A	B	A	-	-	-	A	B	A
Z_CDS	1104	chrA01.4582	chrA01_020835714_020839068	AT1G58360.1	Tp2g05220	A01_020713911_020717212	A	C	B	B	B	A	B	B	A	A	A	B	B	B	B	A	A	A	B	A	B	B	A	A	A	A	A	B	B	A	A	A	A	A	A	B	A	B	A	A	A	B	A
chrA01	20918691	chrA01.4601	chrA01_020918788_020920031	AT1G58380.1	Tp2g05090	A01_020784184_020782941	T	G	B	B	B	A	B	B	A	A	A	B	B	B	B	A	A	A	B	-	-	B	A	A	A	A	A	B	B	A	A	A	A	A	A	-	A	B	A	A	A	B	A
chrA01	20927360	chrA01.4602	chrA01_020927135_020931051	AT1G59520.1	Tp2g05030	A01_020792001_020795912	T	C	B	B	B	A	B	B	A	A	A	B	B	B	B	A	-	A	-	A	B	-	A	A	A	A	A	B	B	A	A	A	A	A	A	B	A	B	A	A	A	B	A
chrA01	20979810	chrA01.4611	chrA01_020979008_020981114	AT1G59600.1	Tp2g04980	A01_020849443_020847915	T	C	B	B	B	A	B	B	A	A	A	B	B	B	B	A	-	A	B	A	B	-	A	A	A	A	A	B	B	A	A	A	A	A	A	B	A	B	A	A	A	B	A
chrA01	20985157	chrA01.4612	chrA01_020984355_020986410	AT1G59600.1	Tp2g04980	A01_020849443_020847915	T	C	B	B	B	A	B	B	A	A	A	B	B	B	B	A	A	A	B	A	B	-	A	A	A	A	A	B	B	A	A	A	A	A	A	B	A	B	A	A	A	B	A
chrA01	21016730	chrA01.4614	chrA01_021011436_021019085	AT1G59610.1	Tp2g04970	A01_020874613_020877974	C	T	B	B	B	A	B	B	A	A	A	B	B	-	B	A	A	A	B	-	B	-	A	A	A	A	A	B	B	A	A	A	A	A	A	-	A	B	A	A	A	B	A
chrA01	21018176	chrA01.4616	chrA01_021023907_021028216	AT4G01770.1	Tp2g03680	A01_020888506_020891501	C	G	B	B	-	A	B	B	A	A	A	B	B	B	B	A	-	A	-	-	-	-	A	A	A	A	A	B	B	A	A	A	A	A	A	-	A	B	A	A	A	B	A
chrA01	21093602	chrA01.4630	chrA01_021075744_021077169			A01_020932027_020930858	C	G	B	B	B	A	B	B	A	A	A	B	B	B	B	A	-	A	-	A	B	-	A	A	A	A	A	B	B	A	A	A	A	A	A	B	A	B	A	A	A	B	A
chrA01	21170797	chrA01.4645	chrA01_021169463_021170807	AT1G59840.2	Tp2g04730	A01_021000306_021001661	C	T	B	B	B	A	B	B	A	A	A	B	B	B	B	-	A	A	B	-	B	-	-	A	A	A	A	B	B	A	A	A	-	A	A	B	A	B	A	A	A	B	A
chrA01	21193523	chrA01.4648	chrA01_021179746_021180699			A01_021013382_021012804	G	C	B	B	B	A	B	B	A	-	A	B	B	B	B	-	-	-	B	A	-	-	-	A	A	A	A	B	B	A	A	A	A	A	A	-	A	B	A	A	A	B	A
chrA01	21212288	chrA01.4652	chrA01_021212133_021214582	AT1G59900.1	Tp2g04690	A01_021045943_021047548	G	C	B	B	B	A	B	B	A	A	A	B	B	B	B	A	A	A	-	A	B	B	A	A	A	A	A	B	B	A	A	A	A	A	A	-	A	B	A	A	A	B	A
chrA01	21214678	chrA01.4653	chrA01_021215103_021217585	AT1G59910.1	Tp2g04680	A01_021050561_021048915	C	G	B	B	B	A	B	B	A	A	A	B	B	B	B	A	A	A	-	A	-	-	A	A	A	A	A	B	B	A	A	A	A	A	A	-	A	B	A	A	A	B	A
chrA01	21241840	chrA01.4658	chrA01_021239993_021242517	AT1G59990.1	Tp2g04610	A01_021106993_021104478	A	G	B	B	B	A	B	B	A	A	A	B	B	B	B	A	A	A	B	A	B	B	A	A	A	A	A	B	B	A	A	A	A	A	A	-	A	B	A	A	A	B	A
chrA01	21465944	chrA01.4698	chrA01_021464110_021467308	AT1G60140.1	Tp2g04510	A01_021307807_021305227	A	T	B	B	B	A	B	B	A	-	A	B	B	B	B	A	-	A	B	A	-	-	-	A	A	A	A	B	B	A	A	A	A	A	A	B	A	B	A	A	A	B	A
chrA01	21499089	chrA01.4702	chrA01_021499145_021502233	AT1G60160.1	Tp2g04500	C01_027191247_027188176	A	G	B	B	B	A	B	B	A	A	A	B	B	B	B	A	A	A	B	A	B	B	A	A	A	A	A	B	B	A	A	A	A	A	A	B	A	B	A	A	A	B	A
chrA01	21507662	chrA01.4704	chrA01_021506540_021509308	AT1G60170.1	Tp2g04490	A01_021344009_021346426	C	T	B	B	B	A	B	B	A	A	A	B	B	B	B	A	A	A	B	A	B	B	A	A	A	A	A	B	B	A	A	A	A	A	A	-	A	B	A	A	A	B	A
chrA01	21521039	chrA01.4706	chrA01_021516984_021521106	AT1G60200.1	Tp2g04470	A01_021356067_021352155	A	G	B	B	B	A	B	B	A	-	A	-	B	B	B	A	A	A	B	A	B	B	A	A	A	A	A	B	B	A	A	A	A	A	A	B	A	B	A	A	A	B	A
chrA01	21555657	chrA01.4715	chrA01_021555634_021557671	AT1G60420.1	Tp2g04400	A01_021434494_021436530	T	G	B	B	B	A	B	B	A	A	A	B	B	B	B	A	A	A	B	A	B	B	A	A	A	A	A	B	B	A	A	A	A	A	A	-	A	B	A	A	A	B	A
chrA01	21627306	chrA01.4732	chrA01_021626955_021629544	AT1G60460.3	Tp2g04270	A01_021517954_021519656	C	G	B	B	B	A	B	B	A	-	A	B	B	B	B	A	-	A	B	-	B	-	-	A	A	A	A	B	B	A	A	A	A	A	A	B	A	B	A	A	A	B	A
chrA01	21727202	chrA01.4751	chrA01_021727226_021729178	AT1G60600.2		A01_021629770_021627818	A	C	B	B	B	A	B	B	A	A	A	B	B	B	B	-	-	-	B	-	-	B	-	A	A	A	-	B	B	A	A	A	A	A	A	B	A	-	A	A	A	B	A
chrA01	21740541	chrA01.4754	chrA01_021740076_021741244	AT1G60610.3	Tp2g04120	C01_027586250_027585089	G	C	B	B	B	A	B	B	A	A	A	B	B	B	B	A	-	A	B	-	B	-	A	A	A	A	A	B	B	A	A	A	A	A	A	B	A	B	A	A	-	B	A
chrA01	21748703	chrA01.4756	chrA01_021747706_021749594	AT1G60620.1	Tp2g04130	A01_021649724_021651612	G	C	B	B	-	A	-	B	A	A	A	B	B	B	B	-	-	A	-	-	B	-	A	A	A	A	A	B	B	A	A	A	A	A	A	B	A	B	A	A	A	B	A
chrA01	21883138	chrA01.4787	chrA01_021879365_021882815	AT1G60800.1	Tp2g03910	A01_021743528_021740069	A	T	B	B	B	A	B	B	A	-	A	B	B	-	B	-	-	A	B	-	-	-	-	A	A	A	A	B	B	A	A	A	A	A	A	B	A	-	A	-	A	B	A
chrA01	21943691	chrA01.4795	chrA01_021943349_021946818	AT1G60900.1	Tp2g03730	A01_021795553_021799022	C	G	B	B	B	A	B	B	A	A	A	B	B	B	B	A	A	A	-	A	B	-	A	A	A	A	A	B	B	A	A	A	A	A	A	B	A	B	A	A	A	B	A
chrA01	21962826	chrA01.4801	chrA01_021962672_021965251	AT1G60940.2	Tp2g03650	A01_021818857_021816330	A	G	B	B	B	A	B	B	A	A	A	B	B	B	B	A	A	A	B	A	B	B	A	A	A	A	A	B	B	A	A	A	A	A	A	B	A	B	A	A	A	B	A
chrA01	21986565	chrA01.4804	chrA01_021986055_021987461	AT2G35630.1		A01_021843071_021844480	G	C	B	B	B	A	B	B	A	A	A	B	B	B	B	A	-	A	B	-	B	-	A	A	A	A	A	B	B	A	A	A	A	A	A	B	A	B	A	A	A	B	A
chrA01	21998517	chrA01.4805	chrA01_021998490_022002125	AT1G10950.1	Tp2g03640	A01_021851010_021853349	A	C	B	B	B	A	B	B	A	A	A	B	B	B	B	A	-	-	-	A	B	-	A	A	A	A	A	B	B	A	A	A	A	A	A	-	A	B	A	A	A	B	A
chrA01	22001835	chrA01.4806	chrA01_022002920_022003366	AT1G60950.1	Tp2g03630	A01_021854144_021854590	A	G	B	B	B	A	B	B	A	A	A	B	B	B	B	A	A	A	B	A	B	B	A	A	A	A	A	B	B	A	A	A	A	A	A	B	A	B	A	A	A	B	A
chrA01	22023829	chrA01.4807	chrA01_022010144_022011450	AT1G60960.1	Tp2g03620	A01_021860490_021859191	C	T	B	B	-	A	-	B	A	A	A	B	B	-	B	A	-	A	B	A	-	-	A	A	A	A	A	B	B	A	A	A	A	A	A	-	A	B	A	A	A	B	A
chrA01	22090137	chrA01.4819	chrA01_022090189_022092506	AT1G60990.3	Tp2g03530	A01_021913102_021910777	A	C	B	B	-	A	B	B	A	A	A	B	B	B	B	-	-	-	B	-	-	-	-	A	A	A	A	B	B	A	A	A	A	A	A	-	A	B	A	A	A	B	A
chrA01	22115144	chrA01.4824	chrA01_022115131_022119472	AT1G60995.1	Tp2g03520	A01_021942237_021937896	A	C	B	B	B	A	B	B	A	A	A	B	B	B	-	A	-	A	-	A	B	-	A	A	A	A	A	-	-	A	A	A	A	A	A	-	A	B	A	A	A	B	A
chrA01	22118756	chrA01.4825	chrA01_022122088_022122965			A01_021947478_021946601	C	G	B	B	B	A	B	B	A	-	A	B	B	A	B	A	A	A	B	A	B	-	A	A	A	A	A	B	B	A	A	A	A	A	A	-	A	B	A	A	A	B	A
chrA01	22132559	chrA01.4828	chrA01_022132394_022134990	AT1G61010.3	Tp2g03500	A01_021958344_021955731	A	T	B	B	B	A	B	B	A	A	A	B	B	B	B	A	A	A	B	A	B	B	A	A	A	A	A	B	B	A	A	A	A	A	A	-	A	B	A	A	A	B	A
chrA01	22135842	chrA01.4829	chrA01_022135761_022137650	AT1G61040.1	Tp2g03480	A01_021960323_021962215	A	C	B	B	B	A	B	B	A	A	A	B	B	B	B	A	-	-	B	-	-	-	-	A	A	A	A	B	B	A	A	A	A	A	A	B	A	B	A	A	A	B	A
chrA01	22137479	chrA01.4830	chrA01_022139119_022140029			A01_021963704_021962794	C	G	B	B	-	A	-	B	A	A	A	B	B	B	B	A	A	A	-	-	-	-	A	A	A	A	A	B	B	A	A	A	A	A	A	A	A	B	A	A	A	-	A
chrA01	22170641	chrA01.4835	chrA01_022170135_022176547	AT1G61100.2	Tp2g03430	A01_021988130_021984579	T	G	B	B	B	A	B	B	A	A	A	B	B	B	B	A	A	A	B	A	-	-	A	A	A	A	A	B	B	A	A	A	A	A	A	B	A	B	A	A	A	B	A
chrA01	22181471	chrA01.4836	chrA01_022180756_022184166	AT1G61100.2	Tp2g03430	A01_021987979_021984579	C	T	B	B	B	A	-	B	A	A	A	B	B	B	B	A	A	A	B	A	B	-	A	A	A	A	A	B	B	A	A	A	A	A	A	B	A	B	A	A	A	B	A
chrA01	22237015	chrA01.4846	chrA01_022233084_022237997	AT1G61140.3	Tp2g03350	A01_022030269_022027395	T	C	B	B	B	A	B	B	A	-	A	B	B	B	B	-	-	A	B	A	B	B	A	A	A	A	A	B	B	A	A	A	A	A	A	B	A	B	A	A	A	B	A
chrA01	22251032	chrA01.4849	chrA01_022251047_022252233	AT1G61150.7	Tp2g03320	A01_022041230_022042456	T	C	B	B	B	A	-	B	A	A	A	B	B	B	B	A	-	A	-	A	B	-	A	A	A	A	A	B	B	A	A	A	A	A	A	-	A	B	A	A	A	B	A
Z_CDS	348	chrA01.4856	chrA01_022299843_022306052	AT1G61210.2	Tp2g03270	C01_028509458_028514289	A	T	B	B	B	A	B	B	A	-	A	-	B	-	B	-	-	A	-	-	-	-	A	A	A	A	A	B	B	A	A	A	A	A	A	-	A	B	A	A	A	B	A
chrA01	22303926	chrA01.4857	chrA01_022307389_022309396	AT1G61215.1	Tp2g03260	A01_022142104_022144106	C	G	B	B	B	A	-	B	A	A	A	B	B	B	B	A	-	A	-	A	B	-	A	A	A	A	A	B	B	A	A	A	A	A	A	B	A	B	A	A	A	B	A
Z_CDS	822	chrA01.4858	chrA01_022316257_022318826	AT1G61240.4	Tp2g03240	A01_022154542_022157104	A	G	B	B	-	A	-	-	A	A	A	B	B	B	B	-	-	-	-	-	-	-	A	A	A	A	A	B	B	A	A	A	A	A	A	B	A	B	A	A	A	B	A
chrA01	22702496	chrA01.4922	chrA01_022701811_022703584	AT1G61660.4	Tp2g02900	A01_022491271_022489498	T	C	B	B	B	A	B	B	-	A	-	B	B	B	B	A	-	A	B	A	-	B	A	A	-	A	A	B	B	A	A	-	-	A	A	B	A	B	-	A	A	B	A
Z_CDS	566	chrA01.4923	chrA01_022704939_022706712	AT1G61660.4	Tp2g02900	A01_022491271_022489498	T	C	B	B	B	A	B	B	-	A	-	B	B	B	B	A	-	A	B	A	-	B	A	A	-	A	A	B	B	A	A	-	-	A	A	B	A	B	-	A	A	B	A
chrA01	22805934	chrA01.4936	chrA01_022805089_022806930	AT1G61670.1		A01_022568709_022570549	T	G	B	B	B	A	B	B	A	A	A	B	B	B	B	A	-	A	B	A	B	-	A	A	A	A	A	B	B	A	A	A	A	A	A	B	A	B	A	A	A	B	A
chrA01	22822541	chrA01.4939	chrA01_022820189_022823537	AT1G61670.1		A01_022568501_022570549	T	G	B	B	B	A	B	B	A	A	A	B	B	B	B	A	-	A	B	A	-	-	A	A	A	A	A	B	B	A	A	A	A	A	A	B	A	B	A	A	A	B	A
chrA01	22842668	chrA01.4943	chrA01_022842024_022845766	AT1G61690.1	Tp2g02860	A01_022590693_022587430	G	T	B	B	B	A	B	B	A	A	A	B	B	B	B	A	-	A	B	-	-	-	A	A	A	A	A	B	B	A	A	A	A	A	A	-	A	B	A	A	A	B	A
chrA01	22844078	chrA01.4944	chrA01_022846067_022846816		Tp2g02850	A01_022591734_022592484	G	T	B	B	B	A	-	B	A	-	A	B	B	B	B	A	A	-	-	-	-	-	-	A	A	A	A	B	B	A	A	A	A	A	A	B	A	B	A	-	A	B	A
chrA01	22850629	chrA01.4946	chrA01_022849919_022850917		Tp2g02820	A01_022596047_022595049	A	G	B	B	B	A	B	B	A	A	A	B	B	B	B	A	A	A	B	A	B	-	A	A	A	A	A	B	B	A	A	A	A	A	A	B	A	B	A	A	A	B	A
chrA01	22854519	chrA01.4947	chrA01_022853814_022857168	AT1G61740.1	Tp2g02810	A01_022605370_022603379	T	C	B	B	B	A	B	B	A	A	A	B	B	B	B	A	A	A	-	A	B	B	A	A	A	A	A	B	B	A	A	A	A	A	A	-	A	B	A	A	A	B	A
chrA01	22908851	chrA01.4962	chrA01_022940464_022941504	AT1G11560.1	Tp2g02750	A01_022658170_022659210	T	G	B	B	B	A	B	B	A	A	A	B	B	B	B	A	A	A	B	A	B	B	A	A	A	A	A	B	B	A	A	A	A	A	A	B	A	B	A	A	A	B	A
chrA01	23108724	chrA01.4979	chrA01_023108637_023109863	AT1G61870.1	Tp2g02670	C01_029316123_029314897	T	C	B	B	B	A	B	B	A	A	A	B	B	B	B	A	A	A	B	A	B	B	A	A	A	A	A	B	B	A	A	A	A	A	A	B	A	B	A	A	A	B	A
Z_CDS	369	chrA01.4980	chrA01_023112315_023115370	AT1G61890.1	Tp2g02650	A01_022812909_022809887	C	T	B	B	B	A	B	B	A	A	A	B	B	B	B	A	A	A	-	A	-	-	A	A	A	A	A	B	B	A	A	A	A	A	A	-	A	B	A	A	A	B	A
Z_CDS	150	chrA01.4989	chrA01_023175942_023177195			A01_022866575_022867813	T	C	B	B	-	A	-	B	A	A	A	B	B	-	B	-	A	-	B	-	-	-	-	A	A	A	A	B	B	A	A	A	A	A	A	B	A	-	A	A	A	B	A
chrA01	23414924	chrA01.5030	chrA01_023415562_023416443		Tp3g21960	A01_023162567_023163451	C	T	B	B	B	A	B	B	A	A	A	B	B	B	B	A	A	A	B	-	B	B	A	A	A	A	A	B	B	A	A	A	A	A	A	B	A	B	A	A	A	B	A
chrA01	23556846	chrA01.5061	chrA01_023554247_023557169	AT3G23750.1	Tp3g21460	A01_023296664_023294371	T	G	B	B	B	A	B	B	A	-	A	B	B	B	B	A	A	A	-	A	B	B	A	A	A	A	A	B	B	A	A	A	A	A	A	B	A	B	A	A	A	B	A
chrA01	23770726	chrA01.5098	chrA01_023770625_023771056		Tp3g21280	A01_023483987_023483556	C	G	B	B	B	A	B	B	A	A	A	B	B	B	B	A	-	A	B	-	B	-	A	A	A	A	A	B	B	A	A	A	A	A	A	B	A	B	A	A	A	B	A
chrA01	24132798	chrA01.5175	chrA01_024132779_024135088	AT3G23280.2	Tp3g20940	A01_023738783_023736837	A	G	B	B	B	A	B	B	A	A	A	B	B	B	B	A	A	A	B	A	B	-	A	A	A	A	A	B	B	A	A	A	A	A	A	-	A	B	A	A	A	B	A
chrA01	24403208	chrA01.5227	chrA01_024402602_024403719	AT3G23100.2	Tp3g20780	A01_024016048_024015288	T	C	B	B	B	A	B	B	A	A	A	B	B	B	B	-	-	A	-	-	B	-	A	A	A	A	A	B	B	A	A	A	A	A	A	-	A	B	A	A	A	B	A
chrA01	24422228	chrA01.5230	chrA01_024421979_024423850	AT3G23080.2	Tp3g20760	A01_024040710_024042610	G	C	B	B	B	A	B	B	A	A	A	B	B	B	B	A	A	A	B	A	B	B	A	A	A	A	A	B	B	A	A	A	A	A	A	B	A	B	A	A	A	B	A
chrA01	24476239	chrA01.5236	chrA01_024475976_024476575	AT3G23030.1	Tp3g20710	A01_024088349_024088948	G	T	B	B	B	A	B	B	A	A	A	B	B	B	B	A	A	A	-	A	B	B	A	A	A	A	A	B	B	A	A	A	A	A	A	B	A	B	A	A	A	B	A
chrA01	24539584	chrA01.5250	chrA01_024539407_024540651	AT3G23000.1	Tp3g20690	A01_024143996_024142752	C	T	B	B	B	A	B	B	A	A	A	B	B	B	B	A	-	A	B	A	B	-	A	A	A	A	A	B	B	A	A	A	A	A	A	-	A	B	A	A	A	B	A
Z_CDS	55	chrA01.5255	chrA01_024564662_024575169	AT3G22960.1	Tp3g20650	A01_024170370_024162667	A	T	B	B	B	A	B	B	A	A	A	B	B	B	B	A	A	-	B	A	B	-	A	A	A	A	A	B	B	A	A	A	A	A	A	-	A	B	A	A	A	B	A
chrA01	24574232	chrA01.5256	chrA01_024577757_024578283			A01_024172181_024171890	A	G	B	B	B	A	B	B	A	A	A	B	B	B	B	A	A	A	-	A	B	B	A	A	A	A	A	B	B	A	A	A	A	A	A	-	A	B	A	A	A	B	A
chrA01	24906504	chrA01.5318	chrA01_024906241_024908035	AT3G22750.1	Tp3g20470	A01_024485551_024486332	A	C	B	B	B	A	B	B	A	A	A	B	B	B	B	A	A	A	-	A	-	-	A	A	A	A	A	B	B	A	A	A	A	A	A	-	A	B	A	A	A	B	A
chrA01	24910572	chrA01.5321	chrA01_024912375_024914364		Tp3g20400	A01_024498333_024500302	T	C	B	B	B	A	B	B	A	A	A	B	B	B	B	A	A	-	B	-	-	-	-	A	A	A	A	B	B	A	A	A	A	A	A	B	A	B	A	A	A	B	A
chrA01	24929364	chrA01.5327	chrA01_024929128_024930041	AT3G22550.1	Tp3g20330	A01_024517978_024518891	A	G	B	B	B	A	B	B	A	A	A	B	B	B	B	A	A	A	-	A	B	B	A	A	A	A	A	B	B	A	A	A	A	A	A	-	A	B	A	A	A	B	A
chrA01	24934246	chrA01.5328	chrA01_024934148_024934636	AT3G22530.1	Tp3g20290	A01_024523506_024523994	G	T	B	B	B	A	B	B	A	A	A	B	B	B	B	A	A	A	-	A	B	B	A	A	A	A	A	B	B	A	A	A	A	A	A	-	A	B	A	A	A	B	A
chrA01	24935772	chrA01.5329	chrA01_024935304_024937387		Tp3g20280	C01_031913786_031911978	T	C	B	B	B	A	B	B	A	A	A	B	B	B	B	A	A	A	B	A	B	B	A	A	A	A	A	B	B	A	A	A	A	A	A	B	A	B	A	A	A	B	A
chrA01	24949298	chrA01.5334	chrA01_024949523_024951346	AT3G22440.1	Tp3g20210	A01_024543439_024541616	G	C	B	B	B	A	B	B	A	A	A	B	B	B	B	A	A	A	B	A	B	-	A	A	A	A	A	B	B	A	A	A	A	A	A	B	A	B	A	A	A	B	A
chrA01	24955189	chrA01.5335	chrA01_024954628_024956106	AT3G22425.2	Tp3g20190	A01_024549588_024548111	C	G	B	B	B	A	B	B	A	A	A	B	B	B	B	A	A	A	-	A	B	-	A	A	A	A	A	B	B	A	A	A	A	A	A	-	A	B	A	A	A	B	A
chrA01	24999132	chrA01.5338	chrA01_024999263_025005084	AT3G22380.2	Tp3g20150	A01_024606228_024603195	A	G	B	B	B	A	B	B	A	A	A	B	B	B	B	A	A	A	B	-	-	-	A	A	A	A	A	B	B	A	A	A	A	A	A	B	A	B	A	A	A	B	A
chrA01	25002847	chrA01.5339	chrA01_025006213_025006981			A09_034907928_034907383	C	G	B	B	B	A	B	B	A	-	A	B	B	B	B	A	A	A	B	A	B	B	A	A	A	A	A	B	B	A	A	A	A	A	A	B	A	B	A	A	A	B	A
chrA01	25023235	chrA01.5344	chrA01_025023156_025024328	AT1G52380.1	Tp1g38990	A06_001113749_001112556	A	G	B	B	B	A	B	A	B	B	A	A	B	A	B	B	-	-	B	-	B	B	B	B	A	B	A	B	B	B	B	B	B	B	A	B	B	B	B	B	A	B	A
chrA01	25035246	chrA01.5345	chrA01_025035634_025035855	AT5G42300.1		A01_024655883_024655662	C	G	B	B	B	A	B	B	A	A	A	B	B	B	B	A	A	A	B	A	B	-	A	A	A	A	A	B	B	A	A	A	A	A	A	-	A	B	A	A	A	B	A
chrA01	25039849	chrA01.5347	chrA01_025038468_025040886	AT3G22330.1	Tp3g20120	A01_024662487_024660061	G	C	B	B	B	A	B	B	A	A	A	B	B	B	B	A	A	A	-	A	B	B	A	A	A	A	A	B	B	A	A	A	A	A	A	B	A	B	A	A	A	B	A
chrA01	25061893	chrA01.5352	chrA01_025060822_025063801	AT3G22270.1	Tp3g20060	A01_024684535_024681553	A	T	B	B	B	A	B	B	A	A	A	B	B	B	B	A	-	A	B	-	B	-	A	A	A	A	A	B	B	A	A	A	A	A	A	B	A	B	A	A	A	B	A
chrA01	25063298	chrA01.5353	chrA01_025065086_025066686	AT3G22260.3		A01_024687396_024685817	A	G	B	B	B	A	B	B	A	-	A	B	B	B	B	A	A	A	B	-	B	B	A	A	A	A	A	B	B	A	A	A	A	A	A	B	A	B	A	A	A	B	A
chrA01	25087046	chrA01.5356	chrA01_025086966_025087373	AT4G15000.2	Tp3g20020	A01_024711684_024712091	C	T	B	B	B	A	B	B	A	A	A	B	B	B	B	A	A	A	B	A	B	B	A	A	A	A	A	B	B	A	A	A	A	A	A	B	A	B	A	A	A	B	A
chrA01	25137598	chrA01.5366	chrA01_025125626_025128938	AT3G22180.1		A01_024735842_024733433	T	C	B	B	-	A	-	B	-	A	A	B	B	-	B	A	-	A	-	A	-	-	-	A	A	A	A	B	B	A	A	A	A	A	A	B	A	-	A	A	A	B	A
chrA01	25169960	chrA01.5373	chrA01_025169862_025170614		Tp3g19940	A01_024774789_024775541	C	T	B	B	B	A	B	B	A	A	A	B	B	B	B	A	A	A	B	A	B	B	A	A	A	A	A	B	B	A	A	A	A	A	A	-	A	B	A	A	A	B	A
chrA01	25398028	chrA01.5414	chrA01_025397933_025400352	AT3G21670.1	Tp3g19680	A01_025011527_025013341	A	G	B	B	-	A	-	B	A	-	A	B	B	-	B	-	-	-	B	A	-	-	-	A	A	A	A	B	B	A	A	A	A	A	A	B	A	B	A	A	A	B	A
chrA01	25427869	chrA01.5421	chrA01_025427848_025428225		Tp3g19590	C01_032711657_032711280	A	T	B	B	B	A	B	B	A	A	A	B	B	B	B	-	A	A	B	-	-	B	A	A	A	A	A	B	B	A	A	A	A	A	A	-	A	B	A	A	A	B	A
chrA01	25429063	chrA01.5422	chrA01_025428832_025430325	AT3G21560.1	Tp3g19590	C01_032712773_032711280	C	G	B	-	B	A	B	B	A	A	A	-	B	-	-	-	A	A	B	-	B	B	A	A	A	A	A	-	B	A	A	A	A	A	A	B	A	-	A	A	A	B	A
Z_CDS	365	chrA01.5434	chrA01_025478874_025480194			A01_025117086_025118406	C	G	B	A	A	A	A	A	B	B	B	B	B	A	B	-	A	A	B	A	-	B	-	A	B	A	-	A	B	A	A	B	B	A	A	-	A	A	B	A	A	A	B
chrA01	25492168	chrA01.5437	chrA01_025484114_025487352			A01_025122540_025123762	G	C	-	B	B	A	B	B	A	A	A	B	B	B	B	-	A	A	B	A	B	-	A	A	A	A	A	-	B	A	A	A	A	A	A	B	A	B	A	A	A	B	A
chrA01	25805783	chrA01.5501	chrA01_025805385_025807455	AT3G20920.2	Tp3g18950	C01_033324919_033326330	A	T	B	B	B	A	B	B	A	A	A	B	B	B	B	A	A	A	B	A	B	B	-	A	A	A	A	B	B	A	A	A	A	A	A	B	A	B	A	A	A	B	A
chrA01	25911276	chrA01.5519	chrA01_025911039_025912136	AT3G20820.1	Tp3g18840	C01_033597510_033596413	T	C	B	B	-	A	B	B	A	A	A	B	B	B	B	A	A	A	B	A	B	B	A	A	A	A	A	B	B	A	A	A	A	A	A	-	A	B	A	A	A	B	A
chrA01	26510549	chrA01.5636	chrA01_026508223_026510611	AT3G19590.1	Tp3g17630	A01_026036709_026034308	G	C	B	B	-	-	B	B	B	A	A	B	B	B	B	-	A	-	-	-	B	-	-	A	A	A	A	B	B	A	A	A	A	A	A	A	A	B	A	A	A	B	A
chrA01	26548157	chrA01.5646	chrA01_026547420_026549074	AT3G19553.1	Tp3g17610	A01_026051310_026052965	T	G	B	B	B	A	B	B	B	A	A	B	B	B	B	A	A	A	B	A	B	-	A	A	A	A	A	B	B	A	A	A	A	A	A	B	A	B	A	A	A	B	A
chrA01	26583668	chrA01.5651	chrA01_026583027_026586970	AT3G19440.1	Tp6g18740	A01_026079540_026082123	A	T	B	B	B	A	B	B	B	-	A	B	B	B	B	-	-	-	B	-	B	-	-	A	A	A	A	B	B	A	A	A	-	A	A	B	A	B	A	-	A	B	-
chrA01	26600381	chrA01.5654	chrA01_026600430_026601931	AT3G19540.1	Tp3g17590	A01_026093297_026091796	C	T	B	B	B	A	B	B	B	A	A	B	B	B	B	A	-	A	B	-	-	-	A	A	A	A	A	B	B	A	A	A	A	A	A	B	A	B	A	A	A	B	A
Z_CDS	2370	chrA01.5658	chrA01_026614435_026618079	AT3G19510.1	Tp3g17570	A01_026108316_026111939	T	C	B	B	B	A	B	B	B	A	A	B	B	B	B	-	-	A	B	A	-	B	A	A	A	A	A	B	B	A	A	A	A	A	A	B	A	B	A	A	A	B	A
chrA01	26617944	chrA01.5659	chrA01_026619563_026621166	AT3G19500.1	Tp3g17550	A01_026113420_026115025	T	C	B	B	B	A	B	B	B	A	A	B	B	B	B	-	-	A	B	A	-	-	A	A	A	A	A	B	B	A	A	A	A	A	A	B	A	B	A	A	A	B	A
chrA01	26636128	chrA01.5662	chrA01_026634352_026637509	AT3G19420.1	Tp3g17480	C01_034525639_034522494	A	G	B	B	B	A	B	B	B	A	A	B	B	B	B	A	-	-	B	A	B	-	-	A	A	A	A	B	B	A	A	A	A	A	A	-	A	B	A	A	A	B	A
chrA01	26637233	chrA01.5664	chrA01_026639920_026642051		Tp3g17450	C01_034539943_034538680	G	C	B	B	B	A	B	B	B	-	A	B	B	B	B	-	A	A	B	-	B	-	A	A	A	A	A	B	B	A	A	A	A	A	A	B	A	B	A	A	A	B	A
chrA01	26659060	chrA01.5667	chrA01_026658861_026660619		Tp3g17450	C01_034539943_034538174	C	T	B	B	-	A	-	B	-	A	A	B	B	B	B	-	-	A	-	-	-	-	A	A	A	A	A	B	B	A	A	A	A	A	A	B	A	B	A	A	A	B	A
Z_CDS	2967	chrA01.5682	chrA01_026773406_026779210	AT3G19170.2	Tp3g17240	A01_026262543_026265957	C	T	B	B	B	A	B	B	B	A	A	B	B	B	B	A	A	A	B	A	B	B	A	A	A	A	A	B	B	A	A	A	A	A	A	B	A	B	A	A	A	B	A
chrA01	26779220	chrA01.5684	chrA01_026782080_026783493		Tp3g17230	A01_026271953_026272751	A	T	B	B	B	A	B	B	-	A	A	B	B	B	B	A	A	A	B	A	-	-	-	A	A	A	A	B	B	A	A	A	A	A	A	B	A	B	A	A	A	B	A
chrA01	26785883	chrA01.5686	chrA01_026788702_026790120		Tp3g17230	A01_026271953_026272751	A	T	B	B	B	A	B	B	B	A	A	B	B	B	B	A	-	A	B	-	-	-	A	A	A	A	A	-	B	A	A	A	A	A	A	-	A	B	A	A	A	B	A
Z_CDS	384	chrA01.5687	chrA01_026790830_026793230	AT1G49600.1	Tp3g17200	A01_026274424_026276824	C	T	B	B	B	A	B	B	B	A	A	B	B	B	B	-	-	-	-	-	-	-	-	A	A	A	A	B	B	A	A	A	A	A	A	B	A	B	A	A	-	B	-
chrA01	26796144	chrA01.5688	chrA01_026796024_026799135	AT3G19100.1	Tp3g17180	A01_026282818_026279735	A	G	B	B	-	A	-	B	-	A	A	B	B	B	B	A	-	A	B	A	-	-	A	A	A	A	A	B	B	A	A	A	A	A	A	B	A	B	A	A	A	B	A
chrA01	27046654	chrA01.5732	chrA01_027046447_027047825	AT3G18780.2	Tp3g16870	A01_026528696_026527319	C	G	B	B	B	A	B	B	B	A	A	B	B	B	B	A	A	A	-	A	B	B	A	A	A	A	A	B	B	A	A	A	A	A	A	-	A	B	A	A	A	A	A
Z_CDS	530	chrA01.5733	chrA01_027051435_027053785	AT3G19440.1	Tp3g17500	A01_026548022_026546839	A	C	B	B	-	A	-	B	B	A	A	B	B	B	B	-	-	A	-	A	B	-	-	A	A	A	A	B	B	A	A	A	A	A	-	B	A	-	A	A	A	-	A
chrA01	27098795	chrA01.5744	chrA01_027098134_027100531	AT3G18750.3	Tp3g16790	C01_035112420_035114807	T	C	B	B	B	A	B	B	B	A	A	B	B	B	B	A	-	A	B	-	B	B	A	A	A	A	A	B	B	A	A	A	A	A	A	-	A	B	A	A	A	A	A
chrA01	27226082	chrA01.5769	chrA01_027225703_027226825		Tp3g15900	A01_027010317_027009402	G	C	B	B	B	A	B	B	B	A	A	B	B	B	B	A	A	A	B	A	B	B	A	A	A	A	A	B	B	A	A	A	A	A	A	-	A	B	A	A	A	A	A
chrA01	27228187	chrA01.5770	chrA01_027228109_027229356	AT3G17790.1	Tp3g15910	A01_027008120_027006881	C	G	B	B	B	A	-	B	-	-	A	B	B	B	B	-	A	A	B	-	-	-	A	A	A	A	A	-	B	A	A	A	A	A	A	B	A	B	A	A	A	A	A
chrA01	27233235	chrA01.5771	chrA01_027231755_027233513	AT3G17810.1	Tp3g15930	A01_027005771_027004013	C	G	B	B	B	A	B	B	B	A	A	B	B	B	B	A	A	A	-	A	B	B	A	A	A	A	A	B	B	A	A	A	A	A	A	-	A	B	A	A	A	A	A
chrA01	27274461	chrA01.5775	chrA01_027276685_027276873			C01_035744577_035744465	T	C	B	B	B	A	B	B	B	A	A	B	B	B	B	-	A	A	B	-	B	-	A	A	A	A	A	B	B	A	A	A	A	A	A	B	A	B	A	A	A	A	A
chrA01	27356606	chrA01.5787	chrA01_027356740_027359854	AT3G15730.1	Tp3g14080	A01_027992431_027989314	A	G	B	B	B	A	B	B	B	A	B	B	B	B	B	A	A	A	B	-	B	B	A	A	A	A	B	B	B	A	A	A	A	A	A	-	A	B	A	A	A	B	B
chrA01	27373030	chrA01.5790	chrA01_027373164_027376281	AT3G15730.1	Tp3g14080	A01_027992431_027989314	A	G	B	B	B	A	B	B	B	A	B	B	B	B	B	A	A	A	B	A	B	-	A	A	A	A	B	B	B	A	A	A	A	A	A	-	A	B	A	A	A	B	B
chrA01	27385430	chrA01.5791	chrA01_027384647_027385809			A01_027997801_027998948	C	T	B	B	B	A	B	B	B	A	B	B	B	B	B	A	A	A	B	A	B	B	A	A	-	A	B	B	B	A	A	-	-	A	A	-	A	B	-	A	A	B	B
chrA01	27392100	chrA01.5794	chrA01_027391926_027394159	AT3G15690.2	Tp3g13990	A01_028006644_028005545	C	T	B	B	B	A	B	B	B	A	B	B	B	B	B	-	A	A	B	A	B	B	A	A	-	A	B	B	B	A	A	-	-	A	A	-	A	B	-	A	A	B	B
chrA01	27407764	chrA01.5798	chrA01_027407750_027408697	AT3G15660.2	Tp3g13960	C01_037392604_037393443	T	G	B	B	B	A	B	B	B	A	B	B	B	B	B	-	A	A	B	A	B	B	A	A	-	A	B	B	B	A	A	-	-	A	A	B	A	B	-	A	A	B	B
Z_CDS	114	chrA01.5801	chrA01_027421278_027423059		Tp3g13940	A01_028028922_028028025	T	C	B	B	B	A	B	B	B	A	B	B	B	B	B	-	A	A	B	A	B	B	A	A	-	A	B	B	B	A	A	-	-	A	A	-	A	B	-	A	A	B	B
chrA01	27422919	chrA01.5802	chrA01_027424059_027425096			C07_037552611_037553642	A	G	B	B	B	A	B	B	B	A	B	B	B	B	B	-	A	A	B	A	B	B	A	A	A	A	B	B	B	A	A	A	A	A	A	-	A	B	A	A	A	B	B
chrA01	27583764	chrA01.5840	chrA01_027583620_027583947		Tp3g13580	C01_037834632_037834305	T	C	B	B	B	A	B	B	B	A	B	B	B	B	B	-	A	A	B	-	-	B	A	A	-	A	B	B	B	A	A	-	-	A	A	-	A	B	-	B	A	B	B
chrA01	27586391	chrA01.5842	chrA01_027586352_027587140	AT3G15351.3	Tp1g41650	C01_037837729_037837140	T	C	B	B	B	A	B	B	B	A	B	B	B	B	B	A	-	A	B	A	-	B	-	A	-	A	B	B	B	A	A	-	-	A	A	B	A	B	-	B	A	B	B
chrA01	27589516	chrA01.5843	chrA01_027588744_027589574	AT3G16530.1	Tp3g13550	A01_028191533_028192363	A	G	B	B	B	A	B	B	B	A	B	B	B	B	B	A	A	A	-	A	B	B	A	A	-	A	B	B	B	A	A	-	-	A	A	-	A	B	-	B	A	B	B
chrA01	27737416	chrA01.5882	chrA01_027738853_027740938	AT3G14790.1	Tp3g13010	A01_028822566_028821168	A	G	B	B	-	A	-	B	B	A	B	B	B	B	B	-	-	A	-	-	-	-	-	A	A	A	B	B	B	A	A	A	A	A	A	B	A	-	A	B	A	B	B
chrA01	27755410	chrA01.5887	chrA01_027755281_027757705	AT3G14720.1	Tp3g12950	A01_028844699_028842290	T	C	B	B	B	A	B	B	B	A	B	B	B	B	B	A	A	A	B	A	B	B	A	A	A	A	B	B	B	A	A	A	A	A	A	B	A	B	A	B	A	B	B
chrA01	27839345	chrA01.5900	chrA01_027838275_027838582	AT3G14430.1	Tp3g12730	A01_028979535_028979842	T	G	B	B	B	A	B	B	B	A	B	B	B	B	B	A	A	A	-	A	B	-	A	A	A	A	B	B	B	A	A	A	A	A	A	-	A	B	A	B	A	B	B
chrA01	27852984	chrA01.5902	chrA01_027855465_027857644	AT3G14415.3	Tp3g12710	A01_028984490_028983324	T	G	B	B	B	A	B	B	B	A	B	B	B	B	B	A	A	A	-	A	B	-	A	A	A	A	B	B	B	A	A	A	A	A	A	-	A	B	A	B	A	B	B
chrA01	27857299	chrA01.5903	chrA01_027858379_027860237	AT3G14410.1	Tp3g12700	A01_028990431_028992200	T	C	B	B	B	A	B	B	B	A	B	B	B	B	B	A	A	A	-	A	B	B	A	A	A	A	B	B	B	A	A	A	A	A	A	B	A	B	A	B	A	B	B
chrA01	27888769	chrA01.5906	chrA01_027888231_027892263	AT3G14350.3	Tp3g12640	A01_029023958_029027988	A	G	B	B	B	A	B	B	B	-	B	B	B	-	B	A	-	A	B	-	B	-	-	A	A	A	B	B	B	A	A	A	A	A	A	B	A	B	A	B	A	B	B
chrA01	27890810	chrA01.5907	chrA01_027893033_027894997	AT3G14330.1		A01_029028775_029030739	C	G	B	B	B	A	-	B	B	A	B	B	B	B	B	A	A	A	B	A	B	-	A	A	A	A	B	B	B	A	A	A	A	A	A	-	A	B	A	B	A	B	B
chrA01	27919465	chrA01.5914	chrA01_027918146_027921147	AT3G14310.1	Tp3g12600	C01_038483401_038486381	C	T	B	B	B	A	B	B	B	A	B	B	B	B	B	A	A	A	B	A	B	B	A	A	A	A	B	B	B	A	A	A	A	A	A	B	-	B	A	B	A	B	B
chrA01	27998964	chrA01.5926	chrA01_027998959_028003469	AT3G14205.1	Tp3g12480	C01_038649872_038651549	G	C	B	B	-	A	B	B	B	-	B	B	B	B	B	-	-	A	-	-	-	-	-	A	A	A	B	B	B	A	A	A	A	A	A	-	A	B	A	B	A	B	B
chrA01	28002819	chrA01.5927	chrA01_028006428_028007726		Tp3g12470	A01_029132700_029133370	A	G	B	B	-	A	B	B	B	A	B	B	B	B	B	-	-	A	B	A	B	-	-	A	A	A	B	B	B	A	A	A	A	A	A	-	A	B	A	B	A	B	B
chrA01	28007694	chrA01.5928	chrA01_028008719_028009389		Tp3g12450	A01_029135740_029135058	T	C	B	B	B	A	B	B	B	A	B	B	B	B	B	A	A	A	B	A	B	B	A	A	A	A	B	B	B	A	A	A	A	A	A	-	A	B	A	B	A	B	B
chrA01	28106541	chrA01.5953	chrA01_028106207_028108603			A01_029263528_029264915	A	G	B	B	B	A	B	B	B	A	B	B	B	B	B	A	A	A	B	A	B	B	A	A	A	A	B	B	B	-	B	A	A	A	A	B	A	B	A	B	A	B	B
chrA01	28111935	chrA01.5954	chrA01_028112437_028114206	AT3G13920.4	Tp3g12160	A01_029282838_029284419	A	C	B	B	B	A	B	B	B	A	B	B	B	B	B	A	A	A	B	A	B	B	A	A	A	A	B	B	B	-	B	A	A	A	A	B	A	B	A	B	A	B	B
chrA01	28315276	chrA01.5993	chrA01_028314334_028316136	AT3G17410.1	Tp1g35180	A01_027256831_027255673	A	G	B	B	B	-	B	B	B	B	B	B	B	B	B	A	-	B	B	B	B	-	B	B	B	B	-	B	B	B	-	-	B	B	B	B	-	B	-	B	B	B	B
chrA01	28330695	chrA01.5996	chrA01_028333520_028334891		Tp3g15540	A01_027273740_027275113	T	G	B	B	B	A	B	B	B	A	A	B	B	B	-	-	A	A	B	A	B	-	-	A	A	A	A	B	B	A	A	A	A	A	A	B	A	B	A	A	A	B	A
chrA01	28524797	chrA01.6039	chrA01_028524610_028525593			A01_027444426_027445409	C	T	B	B	B	A	B	B	B	A	A	B	B	B	B	-	A	-	B	A	B	B	-	A	A	A	A	B	B	A	A	A	A	A	A	B	-	B	A	A	A	B	A
chrA01	28535558	chrA01.6042	chrA01_028535492_028537343	AT3G17090.2	Tp3g15310	A01_027455935_027454375	G	T	B	B	B	A	B	B	B	A	A	B	B	B	B	A	-	A	B	A	B	B	A	A	A	A	B	B	B	A	A	A	A	A	A	B	A	B	A	A	A	B	A
Z_CDS	318	chrA01.6053	chrA01_028577975_028578960	AT3G17020.1	Tp3g15240	A01_027486302_027487209	T	C	B	B	B	A	B	B	B	A	A	B	B	B	B	A	A	A	-	A	B	B	A	A	A	A	B	B	B	A	A	A	A	A	A	-	A	B	A	A	A	B	A
chrA01	28578915	chrA01.6054	chrA01_028579692_028581738	AT3G17000.1	Tp3g15220	A01_027489582_027488384	C	G	B	B	B	A	B	B	B	A	A	B	B	B	B	A	A	A	B	A	B	B	A	A	A	A	B	B	B	A	A	A	A	A	A	-	A	B	A	A	A	B	A
chrA01	28627520	chrA01.6067	chrA01_028626184_028631613	AT3G16840.1	Tp3g15080	A01_027520116_027525550	T	C	B	B	B	A	B	B	B	-	A	B	B	B	B	-	-	-	-	-	-	-	-	A	-	A	B	B	B	A	A	A	A	A	A	B	A	B	A	A	A	B	A
chrA01	28636242	chrA01.6069	chrA01_028640633_028641692			A01_027524928_027525547	C	T	B	B	B	A	-	B	B	-	A	B	B	B	B	-	-	A	B	-	-	-	-	A	A	A	B	B	B	A	A	A	A	A	A	B	A	B	A	-	A	B	A
chrA01	28722713	chrA01.6086	chrA01_028721988_028724082	AT3G16760.1	Tp3g15010	A01_027576693_027574577	A	G	B	B	B	A	B	B	B	A	A	B	B	B	B	A	A	A	B	A	B	-	A	A	A	A	B	B	B	A	A	A	A	A	A	B	A	B	A	A	A	B	A
chrA01	28735605	chrA01.6091	chrA01_028734514_028736343	AT3G16760.1	Tp3g15010	A01_027576415_027574577	C	T	B	B	-	A	B	B	B	A	A	B	B	B	B	A	-	A	B	A	B	-	A	A	A	A	B	B	B	A	A	A	A	A	A	B	A	B	A	A	A	B	A
chrA01	28780611	chrA01.6105	chrA01_028780350_028781398			A01_027618695_027617864	T	C	B	B	B	A	B	B	B	A	A	B	B	B	B	-	A	A	B	A	B	-	A	A	A	A	B	B	B	A	A	A	A	A	A	B	A	-	A	A	A	B	A
chrA01	28799454	chrA01.6107	chrA01_028799515_028800592	AT3G16640.1	Tp3g14930	A01_027637385_027638051	T	C	B	B	B	A	B	B	B	A	A	B	B	B	B	A	A	A	B	A	B	B	A	A	A	A	B	B	B	A	A	A	A	A	A	B	A	B	A	A	A	B	A
chrA01	28826072	chrA01.6110	chrA01_028845806_028848100		Tp3g14360	A01_027653365_027655056	A	G	B	B	B	A	B	B	B	A	A	B	B	B	B	A	A	A	B	A	B	B	A	A	A	A	B	B	B	A	A	A	A	A	A	B	A	B	A	A	A	B	A
chrA01	28864813	chrA01.6112	chrA01_028864257_028865620	AT3G16500.1	Tp3g14850	A01_027671893_027672868	T	C	B	B	B	-	-	B	B	A	A	B	B	B	B	A	-	A	-	-	B	-	-	A	A	A	B	B	B	A	A	A	A	A	A	B	A	B	A	A	A	B	A
chrA01	28981977	chrA01.6140	chrA01_028985206_028987299	AT3G16240.1	Tp3g14610	A01_027774886_027773598	T	C	B	B	B	A	B	B	B	A	A	B	B	B	B	-	A	A	B	A	B	B	A	A	A	A	B	B	B	A	A	A	A	A	A	B	A	B	A	A	A	B	A
chrA01	29026955	chrA01.6152	chrA01_029026949_029030442	AT3G16170.1	Tp3g14530	C01_037050829_037048966	T	C	B	B	B	-	B	B	B	A	A	B	B	B	B	-	-	-	B	-	B	-	-	A	A	A	B	B	B	-	A	A	A	A	A	B	A	B	A	A	A	B	A
chrA01	29029321	chrA01.6153	chrA01_029031030_029033495	AT2G34840.2	Tp4g17120	A06_026907904_026908791	C	T	B	B	B	A	B	B	B	-	A	B	B	B	B	-	-	A	B	-	-	-	-	A	A	A	B	B	B	A	A	A	A	A	A	B	A	B	A	A	A	B	A
chrA01	29045581	chrA01.6157	chrA01_029045191_029045881	AT3G16140.1	Tp3g14500	A01_027818020_027818716	C	T	B	B	B	A	B	B	B	A	A	B	B	B	B	A	A	A	-	A	B	B	A	A	A	A	B	B	B	A	A	A	A	A	A	-	A	B	A	A	A	B	A
chrA01	29045860	chrA01.6158	chrA01_029046027_029047651	AT3G16130.1	Tp3g14490	C01_037063258_037061664	C	T	B	B	B	A	A	B	B	A	A	B	B	B	B	A	A	A	-	A	B	-	A	A	A	A	-	B	B	A	A	A	A	A	A	-	A	B	A	A	A	-	A
chrA01	29055680	chrA01.6162	chrA01_029055381_029057725	AT3G16090.1	Tp3g14440	A01_027837498_027836117	A	G	B	B	B	A	B	B	B	A	A	-	B	B	B	A	-	A	B	-	-	-	A	A	A	A	B	B	B	A	A	A	A	A	A	B	A	B	A	A	A	-	A
chrA01	29057294	chrA01.6163	chrA01_029058261_029061777			A06_009499314_009502444	A	G	B	B	B	A	B	B	B	-	A	B	B	B	B	A	-	-	B	-	-	-	-	A	A	A	B	B	B	A	A	A	A	A	A	B	A	B	A	A	-	B	A
Z_CDS	75	chrA01.6168	chrA01_029081468_029083962	AT3G16050.1	Tp3g14390	A01_027851526_027854023	C	T	B	A	A	A	A	A	B	A	A	B	B	A	B	B	-	A	B	-	-	A	A	A	B	A	A	A	B	A	A	B	B	A	A	A	A	A	B	A	A	A	B
chrA01	29164910	chrA01.6185	chrA01_029165920_029166827			A01_029391601_029390690	C	T	B	B	B	A	B	B	B	A	B	B	B	B	B	A	-	A	-	-	B	-	A	A	A	A	B	B	B	-	B	A	A	A	A	-	A	B	A	B	A	B	B
chrA01	29176436	chrA01.6187	chrA01_029174818_029179001	AT3G13670.1	Tp3g11870	A01_029411024_029408496	C	T	B	B	B	A	B	B	B	A	B	B	B	B	B	A	A	A	B	A	B	B	A	A	A	A	B	B	B	A	B	A	A	A	A	-	A	B	A	B	A	B	B
chrA01	29287099	chrA01.6207	chrA01_029286453_029287123	AT3G15780.1		A01_027973826_027973156	G	T	B	B	B	A	B	B	B	A	B	B	B	B	B	A	A	A	B	A	B	B	A	A	A	A	B	B	B	A	A	A	A	A	A	-	A	B	A	A	A	B	B
chrA01	29288883	chrA01.6208	chrA01_029288275_029289354		Tp3g14110	A01_027972156_027971077	G	T	B	B	B	A	B	B	B	A	B	B	B	B	B	A	A	A	B	A	B	B	A	A	A	A	B	B	B	A	A	A	A	A	A	B	A	B	A	A	A	B	B
chrA01	29289348	chrA01.6209	chrA01_029290013_029292141	AT3G15800.1	Tp3g14120	A01_027970418_027968290	G	T	B	B	B	A	B	B	B	A	B	B	B	B	B	-	A	A	B	-	B	B	A	A	A	A	B	B	B	A	A	A	A	A	A	-	A	B	A	A	A	B	B
chrA01	29335237	chrA01.6213	chrA01_029333297_029339093	AT3G15880.3	Tp3g14210	A01_027946371_027952176	A	G	B	B	B	A	B	B	B	A	B	B	B	B	B	A	-	A	B	A	B	-	A	A	A	A	B	B	B	A	A	A	A	A	A	-	A	B	A	A	A	B	B
chrA01	29338862	chrA01.6215	chrA01_029344057_029345461	AT3G15890.1	Tp1g39090	A01_026457539_026458824	G	C	B	B	-	A	B	B	B	-	B	B	B	-	B	-	-	A	-	-	-	-	A	A	A	A	B	B	B	A	A	A	A	A	A	-	A	B	A	A	A	B	A
chrA01	29345814	chrA01.6216	chrA01_029345703_029346306		Tp3g14230	A01_026459648_026459051	A	G	B	B	B	A	B	B	B	A	B	B	B	B	B	A	A	A	B	A	B	-	A	A	A	A	B	B	B	A	A	A	A	A	A	-	A	B	A	A	A	B	A
Z_CDS	438	chrA01.6217	chrA01_029346636_029350029	AT3G15920.1	Tp3g14240	A01_027931297_027933141	C	T	B	B	B	A	B	B	B	A	B	B	B	B	B	A	-	-	B	-	B	-	A	A	A	A	B	B	B	A	A	A	A	A	A	-	A	B	A	A	A	B	A
chrA01	29369898	chrA01.6222	chrA01_029370231_029376259	AT3G15980.5	Tp3g14330	A01_027901225_027906943	T	G	B	B	B	A	B	B	B	A	B	B	B	B	B	A	A	A	B	A	B	-	A	A	A	A	B	B	B	A	A	A	A	A	A	-	A	B	A	A	A	B	A
chrA01	29470533	chrA01.6238	chrA01_029470350_029471420	AT3G12390.1	Tp3g10580	A01_029994915_029993838	T	C	B	B	B	A	B	B	B	A	B	B	B	B	B	A	A	A	B	A	B	B	A	A	-	A	B	B	B	B	B	-	-	A	A	B	A	B	A	B	A	B	B
chrA01	29559004	chrA01.6258	chrA01_029558831_029559418		Tp3g10260	A01_030114963_030115550	C	G	B	B	B	A	B	B	B	A	B	B	B	B	B	A	A	A	B	A	B	B	A	A	A	A	B	B	B	-	B	A	A	A	A	B	A	B	A	B	A	B	B
chrA01	29559349	chrA01.6259	chrA01_029559719_029564918	AT3G12020.2	Tp3g10240	A01_030122055_030119179	A	T	B	B	B	A	B	B	B	A	B	B	B	B	B	A	A	A	B	A	B	B	A	A	A	A	B	B	B	-	B	A	A	A	A	-	A	B	A	B	A	B	B
Z_CDS	168	chrA01.6265	chrA01_029588469_029600719	AT3G11964.1	Tp3g10190	A01_030142799_030150353	C	G	B	B	B	A	B	B	B	-	B	-	B	-	B	A	A	-	-	-	-	-	A	A	A	A	B	B	B	-	B	A	A	A	A	B	A	B	A	-	A	B	B
chrA01	29597447	chrA01.6266	chrA01_029601472_029603045	AT3G11940.2	Tp3g10150	A01_030151108_030152666	C	T	B	B	-	A	B	-	B	-	B	B	B	B	B	A	A	A	B	-	-	-	-	A	A	A	B	B	B	-	B	A	A	A	A	-	A	B	A	-	A	B	B
chrA01	29602523	chrA01.6267	chrA01_029603470_029604621	AT3G11930.4	Tp3g10140	A01_030154235_030153096	T	C	B	B	B	A	B	B	B	A	B	B	B	B	B	A	A	A	B	A	B	B	A	A	A	A	B	B	B	-	B	A	A	A	A	B	A	B	A	B	A	B	B
chrA01	29627342	chrA01.6272	chrA01_029627026_029635582	AT3G11910.2	Tp3g10120	A01_030169540_030175991	T	C	B	B	B	A	B	B	B	-	B	B	B	-	B	A	A	A	B	-	B	-	-	A	A	A	B	B	B	-	B	A	A	A	A	B	A	B	A	B	A	B	B
chrA01	29633285	chrA01.6273	chrA01_029636921_029638461		Tp3g10080	A01_030177399_030178954	A	C	B	B	B	A	B	B	B	A	B	B	B	B	B	A	A	A	B	A	B	B	A	A	A	A	B	B	B	-	B	A	A	A	A	-	A	B	A	B	A	B	B
chrA01	29647829	chrA01.6275	chrA01_029645218_029649530	AT3G11830.2	Tp3g10060	A01_030188988_030185955	T	C	B	B	B	A	B	B	B	A	B	B	B	B	B	A	A	A	-	A	B	B	A	A	A	A	B	B	B	A	-	A	A	A	A	-	A	B	A	B	A	B	B
chrA01	29648682	chrA01.6276	chrA01_029651053_029652226	AT3G11780.2	Tp3g10010	A01_030190490_030191666	A	G	B	B	B	A	B	B	B	A	B	B	B	B	B	A	A	A	-	A	B	B	A	A	A	A	B	B	B	-	B	-	A	A	A	-	-	B	A	B	A	B	B
chrA01	29653026	chrA01.6278	chrA01_029653668_029657452	AT3G11760.1	Tp3g09990	A01_030196114_030193121	T	C	B	B	-	A	B	B	B	A	B	B	B	B	B	A	-	A	B	-	-	-	A	A	A	A	B	B	B	-	B	A	A	A	A	-	A	B	A	B	A	B	B
chrA01	29664893	chrA01.6281	chrA01_029664457_029670912	AT1G67690.1	Tp3g09960	A01_030205177_030206663	A	G	B	B	B	A	B	B	-	-	B	B	B	B	B	-	-	A	B	-	-	-	A	A	A	A	B	B	B	-	B	A	A	A	A	B	A	B	A	-	A	B	B
chrA01	29672392	chrA01.6282	chrA01_029672297_029675381	AT3G11710.1	Tp3g09940	A01_030208984_030211815	C	T	B	B	B	A	B	B	B	A	B	B	B	B	B	A	A	A	B	A	B	-	A	A	A	A	B	B	B	-	B	A	A	A	A	-	A	B	A	B	A	B	B
chrA01	29678690	chrA01.6283	chrA01_029679424_029680758	AT3G11700.1	Tp3g09930	A04_000687640_000686303	C	T	B	B	B	A	B	B	B	A	B	B	B	B	B	A	A	A	B	A	B	-	A	A	A	A	B	B	B	-	B	A	A	A	A	-	A	B	A	B	A	B	B
chrA01	29774653	chrA01.6296	chrA01_029774690_029776386	AT3G11630.1	Tp3g09860	C01_040204217_040202855	C	G	B	B	B	A	B	B	B	A	B	B	B	B	B	-	-	A	B	-	-	-	-	A	A	A	B	B	B	-	B	A	A	A	A	B	A	B	A	B	A	B	B
chrA01	29815519	chrA01.6307	chrA01_029815243_029817443	AT3G11400.2	Tp3g09630	A01_030376955_030376023	A	G	B	B	B	A	B	B	-	A	B	B	B	B	B	A	A	-	B	-	-	-	A	A	A	A	B	-	B	-	B	A	A	A	A	-	A	B	A	B	A	B	B
chrA01	29834645	chrA01.6312	chrA01_029834710_029838575	AT3G55220.1	Tp5g07240	A01_030399158_030395284	C	G	B	B	-	A	B	B	B	A	B	B	B	B	B	A	A	A	B	A	-	-	A	A	A	A	B	B	B	-	B	A	A	A	A	B	A	B	A	B	A	B	B
Z_CDS	114	chrA01.6314	chrA01_029843437_029845288	AT3G11210.1	Tp3g09490	C01_040353175_040354744	A	C	B	B	B	A	B	B	B	A	B	B	B	B	B	-	A	A	B	-	B	-	A	A	A	A	B	B	B	-	B	A	A	A	A	B	A	B	A	B	A	B	B
chrA01	29846122	chrA01.6315	chrA01_029846123_029853083	AT3G11200.2	Tp3g09480	A01_030407706_030410397	C	T	B	B	B	A	B	B	-	A	B	B	B	B	B	-	-	-	B	-	-	-	A	A	A	A	B	B	B	-	B	A	A	A	A	-	A	B	A	B	A	-	B
chrA01	29851155	chrA01.6316	chrA01_029855798_029856826	AT3G11210.1	Tp3g09490	C01_040353809_040354744	A	T	B	B	B	A	B	B	B	A	B	B	B	B	B	-	-	A	B	-	-	-	A	A	A	A	B	B	B	-	B	A	A	A	A	B	A	B	A	B	A	B	B
Z_CDS	56	chrA01.6317	chrA01_029857661_029859644	AT3G11200.2	Tp3g09480	A01_030408409_030410397	A	T	B	B	B	A	B	B	B	A	B	B	B	B	B	A	-	A	B	-	-	-	A	A	A	A	B	B	B	-	B	A	A	A	A	B	A	B	A	B	A	B	B
chrA01	29859670	chrA01.6318	chrA01_029861620_029864076	AT3G11180.2	Tp3g09470	A01_030414830_030412375	C	G	B	B	B	A	B	B	-	A	B	B	B	B	B	A	-	A	B	A	B	-	A	A	A	A	B	B	B	-	B	A	A	A	A	-	A	B	A	B	A	B	B
chrA01	29877333	chrA01.6323	chrA01_029877424_029885729	AT3G11130.1	Tp3g09440	C01_040386389_040392898	C	T	B	B	B	A	B	B	B	-	B	-	B	-	B	A	A	A	B	A	B	-	A	A	A	A	B	B	B	-	B	A	A	A	A	-	A	B	A	B	A	B	B
chrA01	29884931	chrA01.6325	chrA01_029891200_029893920	AT3G11010.1		C01_040400242_040397513	C	T	B	B	B	A	B	B	B	A	-	B	B	-	B	A	A	A	A	A	-	-	A	A	A	A	B	B	B	-	B	A	A	A	A	-	A	B	A	B	A	-	-
chrA01	30263341	chrA01.6406	chrA01_030262309_030265251	AT5G04590.1	Tp3g08840	A01_030649011_030647679	T	C	B	A	A	A	A	A	A	A	A	B	B	A	B	B	A	A	-	A	B	B	A	A	B	A	A	B	B	-	A	B	B	A	A	A	-	A	B	A	B	B	B
Z_CDS	388	chrA01.6428	chrA01_030342470_030344551	AT3G10520.1	Tp3g08790	C01_040793908_040795986	T	C	B	A	A	A	B	A	A	A	A	B	B	A	B	-	A	A	-	A	B	B	A	A	B	A	A	B	B	-	A	B	B	A	A	A	B	A	B	A	B	-	B
chrA01	30344453	chrA01.6429	chrA01_030345393_030348553		Tp3g08780	C01_040799857_040797195	T	C	B	A	A	A	B	A	A	A	A	B	B	A	B	B	A	A	B	A	B	B	A	A	B	A	A	B	B	-	A	B	B	A	A	A	B	A	B	A	B	B	B
chrA01	30546443	chrA01.6478	chrA01_030547985_030550199	AT3G09830.2	Tp3g08160	A01_030878224_030875977	T	C	B	A	A	A	B	A	A	A	A	B	B	A	B	B	A	A	B	A	B	B	A	A	B	A	A	B	B	-	A	B	B	A	A	A	B	A	B	A	B	B	B
chrA01	30556391	chrA01.6481	chrA01_030556947_030558330	AT3G09800.1	Tp3g08130	A01_030885707_030887092	C	T	B	A	A	A	B	A	A	A	A	B	B	A	B	A	A	A	-	A	B	-	A	A	-	A	A	-	B	-	A	A	A	A	A	A	A	A	A	A	A	-	-
chrA01	30571355	chrA01.6484	chrA01_030569865_030572335	AT3G09740.1	Tp3g08090	C01_041028614_041027551	T	G	B	A	A	A	B	A	A	A	A	B	B	A	B	B	-	A	B	A	B	B	-	A	B	A	A	B	B	-	A	B	B	A	A	A	B	A	B	A	B	B	B
chrA01	30572228	chrA01.6485	chrA01_030573685_030574569		Tp3g08080	A01_030896535_030897419	A	G	B	A	A	A	-	A	A	A	A	B	B	A	B	B	-	A	B	-	B	B	-	A	B	A	A	B	B	-	A	B	B	A	A	A	B	A	B	A	B	-	B
chrA01	30574437	chrA01.6486	chrA01_030574989_030576186		Tp3g08080	A01_030896736_030897419	G	C	B	A	A	A	B	A	A	A	A	B	B	A	B	B	A	A	B	A	B	B	A	A	B	A	A	B	B	-	A	B	B	A	A	A	B	A	B	A	B	B	B
chrA01	30629582	chrA01.6500	chrA01_030621643_030623532		Tp3g07870	A01_030939487_030937598	A	G	B	B	B	A	B	B	B	A	B	B	B	B	B	-	A	A	B	A	B	B	A	A	-	A	B	B	B	B	B	-	-	A	A	B	-	B	-	B	-	B	B
chrA01	30677119	chrA01.6502	chrA01_030679486_030682774	AT3G09405.1	Tp3g07790	A01_030952897_030954202	T	C	B	-	A	A	B	-	A	A	-	B	B	A	B	B	A	A	-	A	B	B	A	A	B	A	A	B	B	-	-	B	B	A	A	A	-	-	B	A	B	B	B
chrA01	30771658	chrA01.6518	chrA01_030771164_030772626	AT3G09250.2	Tp3g07630	A01_031034967_031033707	T	C	B	A	A	A	B	A	A	A	A	B	B	A	B	-	A	-	B	A	B	B	A	A	-	A	A	B	B	B	A	-	-	A	A	A	-	A	-	A	-	B	B
Z_CDS	510	chrA01.6525	chrA01_030791898_030793909	AT3G09200.2	Tp3g07580	A01_031049951_031051615	T	G	B	A	A	A	B	A	A	A	A	B	B	A	B	-	A	A	-	A	B	B	A	A	-	A	A	B	B	-	A	-	-	A	A	A	-	A	-	A	-	B	B
chrA01	30854235	chrA01.6543	chrA01_030852742_030855767	AT3G09200.2	Tp3g07580	A01_031049951_031051615	T	G	B	A	A	A	B	A	A	A	A	B	B	A	B	A	A	A	-	A	B	-	A	A	-	A	A	B	B	-	A	-	-	A	A	A	-	A	-	A	-	B	B
chrA01	30855215	chrA01.6544	chrA01_030856255_030860642	AT3G09090.3	Tp3g07550	A01_031053669_031058040	T	G	B	A	A	A	B	A	A	A	A	B	B	A	B	-	A	A	-	A	B	B	A	A	-	A	A	B	B	-	A	-	-	A	A	A	-	A	-	A	-	B	B
chrA01	30859579	chrA01.6545	chrA01_030860836_030861174	AT3G09085.1	Tp3g07550	A01_031058571_031058233	C	T	B	A	A	A	-	A	A	A	A	B	B	A	B	B	-	A	B	A	B	-	A	A	B	A	A	B	B	-	A	B	B	A	A	A	B	A	B	A	B	-	B
Z_CDS	135	chrA01.6570	chrA01_031048792_031056169	AT3G08690.2	Tp3g07130	A01_031186674_031184696	C	T	B	A	A	A	B	A	A	A	A	B	B	A	B	-	A	-	B	A	B	B	A	A	-	A	A	B	B	B	A	-	-	A	A	A	-	A	-	A	-	B	B
chrA01	31055159	chrA01.6571	chrA01_031058886_031061547	AT3G08650.2	Tp3g07090	C01_041414299_041416975	A	G	B	A	A	A	B	A	A	A	A	B	B	A	B	-	A	-	B	A	B	B	A	A	-	A	A	B	B	B	A	-	-	A	A	A	-	A	-	A	-	B	B
Z_CDS	732	chrA01.6573	chrA01_031064702_031065724		Tp3g07080	A01_031205907_031204876	C	T	B	A	A	A	B	A	-	A	A	B	B	A	B	-	A	A	B	A	B	B	A	A	-	A	A	B	B	B	A	-	-	A	A	A	-	A	-	A	-	B	B
chrA01	31080650	chrA01.6578	chrA01_031080009_031081008			A01_031146233_031145543	A	C	B	A	-	A	-	A	-	A	A	B	B	A	B	-	-	A	B	-	-	-	A	A	B	A	A	B	B	-	A	B	B	A	A	A	B	A	B	A	-	B	-
chrA01	31317990	chrA01.6620	chrA01_031317855_031319342		Tp3g06720	A01_031330175_031328682	C	T	B	A	A	A	-	A	A	A	A	B	B	A	B	B	A	A	A	A	B	-	A	A	B	A	A	-	-	-	A	B	B	A	B	A	-	A	B	A	B	B	B
chrA01	31321014	chrA01.6621	chrA01_031320898_031323034	AT3G07780.1	Tp3g06710	C01_041563908_041561754	T	C	B	A	A	A	B	A	A	A	A	B	B	A	B	B	A	A	-	A	B	-	A	A	B	A	A	-	-	-	A	B	B	A	B	-	-	A	B	A	B	B	B
chrA01	31329640	chrA01.6623	chrA01_031333332_031335293	AT3G07760.2	Tp3g06690	A01_031342680_031341737	T	C	B	A	A	A	B	A	A	A	A	B	B	A	B	B	-	A	B	-	B	B	-	A	B	A	A	-	-	-	A	B	B	A	B	A	-	A	B	A	B	B	B
chrA01	31338742	chrA01.6624	chrA01_031338565_031340004	AT3G07750.2	Tp3g06680	C01_041577703_041576252	A	G	B	A	A	A	B	A	A	A	A	B	B	A	B	B	A	A	B	-	-	-	-	A	B	A	A	-	-	-	A	B	B	A	B	-	-	A	B	A	B	B	B
chrA01	31499426	chrA01.6659	chrA01_031499388_031502229	AT3G07670.1	Tp3g06610	A01_031355437_031352596	G	T	B	A	A	A	B	A	A	A	A	B	B	A	B	-	A	A	B	A	B	B	A	A	-	A	A	A	A	B	A	-	-	A	-	-	A	A	-	A	-	B	B
chrA02	187629	chrA02.44	chrA02_000185466_000188372	AT5G10170.1	Tp6g33230	A02_001709098_001706745	G	T	B	A	A	B	A	B	B	B	B	B	B	B	B	-	-	B	B	-	B	-	B	A	B	B	B	B	A	B	B	B	B	A	B	B	A	B	A	B	B	A	B
chrA02	220278	chrA02.50	chrA02_000219373_000220646	AT4G31700.2	Tp7g29500	C02_002151131_002150476	T	C	A	A	A	A	A	-	B	-	A	A	A	A	A	A	A	-	A	A	-	A	A	A	A	A	A	A	A	-	A	A	A	A	A	A	A	-	A	A	A	A	A
Z_CDS	277	chrA02.124	chrA02_000524755_000525366	AT5G11500.2	Tp6g32100	A02_002024076_002023463	A	C	-	B	B	B	B	B	A	B	B	-	B	B	-	B	B	B	-	B	-	-	-	A	B	B	B	A	B	B	B	-	-	B	B	B	B	-	B	B	B	B	B
chrA02	625269	chrA02.146	chrA02_000624491_000628061	AT5G11670.1	Tp6g31940	A02_002091909_002094826	G	C	B	B	B	B	B	B	-	B	B	B	B	B	B	B	B	B	B	-	B	B	B	-	-	B	-	A	-	B	B	-	-	B	B	-	B	-	B	B	B	B	B
Z_CDS	2478	chrA02.193	chrA02_000829035_000833577	AT5G11850.1	Tp6g31750	A02_002134592_002130292	A	T	B	A	A	A	A	B	-	A	A	A	A	-	A	A	A	-	-	-	-	A	-	B	B	B	B	B	A	B	B	B	B	A	A	-	A	B	A	-	A	A	-
chrA02	1467478	chrA02.351	chrA02_001463774_001467941	AT5G14720.1	Tp6g29320	C02_003442489_003438727	A	G	A	A	A	A	A	-	-	-	A	A	A	A	A	A	A	B	A	A	-	A	A	A	A	A	A	A	A	B	-	A	A	A	A	A	-	-	A	A	A	A	A
chrA02	1494866	chrA02.356	chrA02_001494305_001495709	AT5G14790.1	Tp6g29250	A02_002834255_002835673	A	C	A	A	A	A	A	B	-	A	A	A	A	-	-	-	-	-	A	A	-	-	A	A	A	A	A	A	A	B	A	A	A	A	A	-	B	-	A	A	A	A	A
Z_CDS	1503	chrA02.485	chrA02_002035019_002038933	AT5G17010.4	Tp6g27130	C02_004146826_004143602	C	T	A	A	A	A	A	B	-	A	A	A	A	A	A	A	A	-	-	A	-	A	A	A	A	-	A	A	-	B	-	A	A	A	-	-	B	A	A	A	A	A	A
chrA02	2258635	chrA02.535	chrA02_002258527_002259794		Tp6g26760	C02_004345297_004344628	C	T	B	B	B	B	A	B	B	B	B	B	B	B	-	-	-	B	-	-	B	-	-	B	B	B	B	B	B	B	B	B	B	-	B	B	B	B	-	B	-	A	-
chrA02	2434356	chrA02.573	chrA02_002433353_002436683	AT5G17920.2	Tp6g26350	A02_003655524_003658854	A	G	B	B	B	B	-	B	B	B	B	B	B	B	B	-	-	B	B	B	B	B	B	B	B	B	B	B	B	B	B	B	B	A	B	B	B	B	A	B	B	A	B
chrA02	2441218	chrA02.575	chrA02_002447896_002451164	AT5G17970.1	Tp6g26320	A02_003672859_003670920	C	G	B	B	B	B	-	B	B	B	B	B	B	B	B	-	-	B	B	-	-	-	B	B	B	B	B	B	B	B	B	B	B	-	B	B	B	B	A	B	B	A	B
chrA02	2969509	chrA02.709	chrA02_002968719_002972089	AT5G17920.2	Tp6g26350	A02_003655524_003658854	T	C	B	A	-	A	A	B	B	-	A	A	A	-	A	A	A	B	-	-	B	A	B	A	B	A	A	B	A	B	A	B	B	A	A	-	-	-	A	B	A	A	A
chrA02	3030197	chrA02.734	chrA02_003030256_003031567	AT5G18110.1	Tp6g26200	A02_003720757_003719592	A	T	A	A	A	B	A	B	B	B	A	A	B	-	B	A	A	B	B	A	-	A	A	A	A	B	B	A	B	B	B	A	A	A	A	A	B	B	A	A	A	A	B
Z_CDS	745	chrA02.747	chrA02_003087038_003091194		Tp6g12570	A02_003782635_003780513	A	T	A	A	A	A	A	-	-	-	A	A	A	-	A	A	A	B	A	A	-	-	A	A	-	-	A	A	A	B	A	-	A	A	-	A	B	A	A	A	A	A	A
chrA02	3379145	chrA02.806	chrA02_003377363_003379420	AT5G60548.1	Tp6g22120	A02_005271754_005269680	T	G	A	A	A	B	A	B	B	-	A	A	B	A	B	A	-	-	-	-	-	-	A	A	A	B	B	A	B	B	B	A	A	A	A	A	B	B	A	A	A	A	B
Z_CDS	1272	chrA02.807	chrA02_003386953_003389150	AT5G60580.4	Tp6g22150	A02_005257417_005255241	T	G	B	A	-	-	A	B	B	-	B	B	-	B	B	-	-	B	B	B	B	-	B	-	B	B	B	B	A	B	B	B	B	A	B	B	B	-	A	B	B	B	A
chrA02	3467870	chrA02.816	chrA02_003467941_003471620	AT5G60710.1	Tp6g22280	A02_005168125_005171809	C	T	A	A	A	B	A	B	B	B	A	A	B	A	B	A	A	B	B	A	-	-	A	A	A	B	B	A	B	B	B	A	A	A	A	A	B	B	A	A	A	A	B
chrA02	3488001	chrA02.819	chrA02_003487615_003489465	AT5G60750.1	Tp6g22330	A02_005157162_005155312	G	C	A	A	A	B	A	B	B	B	A	A	B	A	B	A	A	B	B	A	-	A	A	A	A	B	B	A	B	B	B	A	A	A	A	A	-	B	A	A	A	A	B
chrA02	3512959	chrA02.822	chrA02_003512417_003513670		Tp6g22380	A02_005127170_005128423	C	T	A	A	A	B	A	B	B	B	A	A	B	A	B	A	A	B	B	A	B	A	A	A	A	B	B	A	B	B	B	A	A	A	A	A	B	B	A	A	A	A	B
chrA02	3602435	chrA02.838	chrA02_003601693_003603653	AT5G22840.1	Tp6g22580	A02_005057076_005055197	T	C	A	A	A	B	-	B	-	B	A	A	B	A	B	A	-	-	-	-	-	-	-	A	A	B	B	A	B	B	B	A	A	A	A	A	B	-	A	A	-	A	B
chrA02	3603388	chrA02.839	chrA02_003604211_003606790	AT5G22820.2	Tp6g22600	A02_005054757_005052194	T	C	A	A	-	B	-	B	B	B	A	A	B	A	B	A	-	-	B	-	-	-	A	A	A	B	B	A	B	B	B	A	A	A	A	A	B	B	A	A	A	A	-
chrA02	3606011	chrA02.840	chrA02_003607226_003609110	AT5G22810.1	Tp6g22610	C02_006781735_006783105	A	T	A	A	A	B	A	B	B	B	A	A	B	A	B	-	-	-	B	-	-	-	A	A	A	B	B	A	B	B	B	A	A	A	A	A	B	B	A	-	A	A	B
chrA02	3613463	chrA02.841	chrA02_003613431_003617375	AT5G22800.1	Tp6g22620	A02_005046833_005043580	C	G	A	A	A	B	A	B	B	B	A	A	B	A	B	A	A	B	B	A	B	A	A	A	A	B	B	A	B	B	B	A	A	A	A	A	B	B	A	A	A	A	B
chrA02	3617079	chrA02.843	chrA02_003620483_003621673			A02_005041972_005040782	C	T	A	A	A	B	A	B	B	B	A	A	B	A	B	A	A	B	B	A	B	A	A	A	A	B	B	A	B	B	B	A	A	A	A	A	B	B	A	A	A	A	B
chrA02	3632511	chrA02.845	chrA02_003632250_003638395	AT5G22760.1	Tp6g22660	C02_006676943_006681493	A	G	A	A	A	B	A	B	B	B	A	A	B	A	B	-	-	B	B	-	B	-	A	A	A	B	B	A	B	B	B	A	A	A	A	A	B	B	A	A	A	A	B
chrA02	3669231	chrA02.853	chrA02_003669358_003670886		Tp6g22690	A02_004990405_004991747	T	C	A	A	A	B	A	B	B	B	A	A	B	A	B	A	A	B	B	A	B	A	A	A	A	B	B	A	B	B	B	A	A	A	A	A	B	B	A	A	A	A	B
chrA02	3705889	chrA02.861	chrA02_003705605_003707785	AT5G22620.3	Tp6g22720	A02_004948795_004946946	A	C	A	A	A	B	A	B	B	B	A	A	B	A	B	A	-	B	B	A	B	A	A	A	A	B	B	A	B	B	B	A	A	A	A	A	B	B	A	A	A	A	B
chrA02	3706870	chrA02.862	chrA02_003707989_003709796			A02_004944866_004946304	C	G	A	A	A	B	A	B	B	-	A	A	B	A	B	-	-	-	B	A	-	-	A	A	A	B	B	A	B	B	B	A	A	A	A	A	B	B	A	A	A	A	B
chrA02	3720902	chrA02.868	chrA02_003720618_003722794	AT5G22620.3	Tp6g22720	A02_004948795_004946946	A	C	A	A	A	B	A	B	B	B	A	A	B	A	B	A	-	B	B	A	B	-	-	A	A	B	B	A	B	B	B	A	A	A	A	A	B	B	A	A	A	A	B
chrA02	3722224	chrA02.869	chrA02_003722995_003724658			A02_004944617_004946304	A	G	A	A	A	B	A	B	B	B	A	A	B	A	B	-	-	B	B	A	B	A	A	A	A	B	B	A	B	B	B	A	A	A	A	A	B	B	A	A	A	A	B
chrA02	4465979	chrA02.1056	chrA02_004464987_004469793	AT5G20730.3	Tp6g23750	A02_004506080_004501271	A	G	A	A	A	B	A	B	B	B	A	A	B	A	B	A	A	B	B	A	B	A	A	A	A	B	B	A	B	B	B	A	A	A	A	A	B	B	A	A	A	A	B
chrA02	4495864	chrA02.1061	chrA02_004490941_004496412	AT5G20840.1	Tp6g23690	A02_004536056_004530658	T	C	A	A	A	B	A	B	B	-	A	-	B	-	B	-	-	B	B	A	-	-	-	A	A	B	B	A	B	B	B	A	A	A	A	A	B	-	A	A	-	A	B
chrA02	4515786	chrA02.1065	chrA02_004513198_004516071	AT5G20890.1	Tp6g23630	A02_004553909_004551021	C	T	A	A	A	B	A	B	B	-	A	A	B	A	B	A	A	-	B	A	-	A	A	A	A	B	B	A	B	B	B	A	A	A	A	A	B	B	A	A	A	A	B
Z_CDS	1602	chrA02.1068	chrA02_004521768_004526291	AT5G20930.1	Tp6g23590	A02_004561688_004565687	T	C	A	A	A	B	A	B	B	B	A	A	B	A	B	-	-	-	B	A	-	-	-	A	A	B	B	A	B	B	B	A	A	A	A	A	B	B	A	A	A	A	B
chrA02	4525593	chrA02.1069	chrA02_004526765_004527282	AT5G20935.1		A02_004566161_004566678	T	C	A	A	A	B	A	B	B	B	A	A	B	A	B	-	-	-	B	A	-	-	-	A	A	B	B	A	B	B	B	A	A	A	A	A	B	B	A	A	A	A	B
chrA02	4539034	chrA02.1072	chrA02_004538970_004539281	AT5G20935.1		A02_004566440_004566130	T	C	A	A	A	B	-	B	B	B	A	A	B	A	B	-	-	B	B	-	-	-	-	A	A	B	-	A	B	B	B	A	A	A	A	A	B	B	A	A	A	A	-
chrA02	4564896	chrA02.1078	chrA02_004564311_004565410	AT5G21070.1	Tp6g23450	A02_004593804_004594903	C	T	A	A	A	B	A	B	B	B	A	A	B	A	B	A	-	B	B	-	B	-	A	A	A	B	B	A	B	B	B	A	A	A	A	A	B	B	A	A	A	A	B
chrA02	4574086	chrA02.1081	chrA02_004576877_004579140	AT5G21090.1	Tp6g23430	A02_004620129_004621407	C	T	A	A	A	B	A	B	B	B	A	A	B	A	B	A	A	B	B	A	B	A	A	A	A	B	B	A	B	B	B	A	A	A	A	A	B	B	A	A	A	A	B
chrA02	4623988	chrA02.1093	chrA02_004620846_004624676	AT5G21160.2	Tp6g23360	A02_004689107_004685295	A	G	A	A	A	B	A	B	B	B	-	A	B	A	B	A	A	B	B	A	B	A	A	A	-	B	B	-	B	B	B	A	-	A	-	A	B	B	A	A	A	A	B
chrA02	4722200	chrA02.1119	chrA02_004723735_004725695	AT3G44110.2	Tp6g23130	C02_006244771_006242831	T	G	B	-	B	A	A	B	B	-	B	B	A	-	A	-	-	-	-	-	B	-	-	A	B	A	A	B	A	B	A	B	B	A	B	B	B	A	A	-	A	A	A
chrA02	4749979	chrA02.1122	chrA02_004749507_004752411	AT4G33990.1	Tp6g23070	C02_006284340_006281507	C	T	A	A	A	B	-	B	-	B	A	A	B	A	B	-	-	B	B	-	-	-	-	A	A	B	B	A	B	B	B	A	A	A	A	A	B	B	A	A	-	A	B
chrA02	4784384	chrA02.1133	chrA02_004783759_004784480	AT5G22280.3	Tp6g22960	A02_004851650_004850931	A	G	A	A	A	B	A	B	B	B	A	A	B	A	B	A	-	B	B	A	B	A	A	A	A	B	B	A	B	B	B	A	A	A	A	A	B	B	A	A	A	A	B
Z_CDS	702	chrA02.1136	chrA02_004791729_004793513	AT5G22300.1	Tp6g22940	A02_004858924_004860688	T	C	A	A	A	B	A	-	B	B	A	A	B	A	B	A	A	B	B	A	B	A	A	A	A	B	B	A	B	B	B	A	A	A	A	A	-	B	A	A	A	A	B
chrA02	4793062	chrA02.1137	chrA02_004794137_004796798	AT5G22330.1	Tp6g22910	A02_004864892_004862226	T	C	A	A	A	-	A	-	-	B	A	A	-	A	-	A	A	B	B	A	-	A	A	A	A	-	B	A	B	B	-	A	A	A	A	A	-	B	A	A	A	A	B
chrA02	4823417	chrA02.1142	chrA02_004822536_004824334	AT5G22400.1	Tp6g22850	A02_004889005_004887235	A	T	A	A	A	B	A	B	B	B	A	A	B	A	B	A	-	-	B	A	-	-	-	A	A	B	B	A	B	B	B	A	A	A	A	A	B	B	A	A	A	A	B
chrA02	4834383	chrA02.1145	chrA02_004834470_004835637	AT5G22440.2	Tp6g22810	A02_004900433_004899424	G	C	A	A	A	B	A	B	B	B	A	A	B	A	B	A	A	B	B	A	B	A	A	A	A	B	B	A	B	B	B	A	A	A	A	A	B	B	A	A	A	A	B
chrA02	4926848	chrA02.1172	chrA02_004926995_004932015	AT5G60410.5	Tp6g22000	C02_007299650_007296848	A	G	A	A	A	B	A	B	B	B	A	A	B	A	B	A	-	-	B	-	-	-	-	A	A	B	B	A	B	B	B	A	A	A	A	A	B	B	A	A	A	A	B
chrA02	4932032	chrA02.1173	chrA02_004935543_004935931		Tp6g21990	A02_005343562_005343950	G	C	A	A	A	-	A	-	B	-	A	A	-	A	B	A	-	B	B	A	B	-	A	A	A	B	B	A	B	B	B	A	A	A	A	A	B	B	A	A	A	A	B
chrA02	4936478	chrA02.1174	chrA02_004936498_004944479	AT5G60390.3	Tp2g05140	A02_005349120_005344517	A	C	A	A	A	B	A	B	B	B	A	A	B	A	B	A	A	B	B	A	B	A	A	A	A	B	B	A	B	B	B	A	A	A	A	-	B	B	A	A	A	A	B
chrA02	4943502	chrA02.1175	chrA02_004949367_004949764			A02_005343562_005343950	G	C	A	A	A	B	A	B	B	B	A	A	B	A	B	A	A	B	B	A	B	A	A	A	A	B	B	A	B	B	B	A	A	A	A	-	B	B	A	A	A	A	B
chrA02	4950316	chrA02.1176	chrA02_004950366_004952875	AT1G07920.1	Tp2g05140	A02_005345964_005344517	A	G	A	A	A	B	A	B	B	B	A	A	B	A	B	A	A	B	B	A	B	A	A	A	A	B	B	A	B	B	B	A	A	A	A	-	B	B	A	A	A	A	B
chrA02	4952303	chrA02.1177	chrA02_004953987_004955848	AT5G60370.1	Tp6g21970	A02_005356155_005354294	A	G	A	A	A	B	A	B	B	B	A	A	B	A	B	A	A	B	B	A	B	A	A	A	A	B	B	A	B	B	B	A	A	A	A	A	-	B	A	A	A	A	B
chrA02	4957406	chrA02.1178	chrA02_004956757_004958856	AT5G60360.3	Tp6g21960	A02_005359163_005357064	C	T	A	A	A	B	A	B	-	B	A	A	B	A	B	A	A	B	B	A	-	-	A	A	A	B	B	A	B	B	B	A	A	A	A	A	B	-	A	A	A	A	B
Z_CDS	453	chrA02.1194	chrA02_005016310_005018355	AT5G60022.1	Tp6g21680	A02_005423619_005421592	C	T	A	A	A	B	A	B	B	-	A	A	B	A	B	-	-	B	B	A	-	A	A	A	A	B	B	A	B	B	B	B	B	A	A	A	B	B	A	A	A	A	B
chrA02	5058949	chrA02.1201	chrA02_005058961_005059670	AT5G59890.2	Tp6g21600	A02_005473459_005472849	A	G	A	A	A	B	A	B	B	B	A	A	B	A	B	A	A	B	B	A	B	A	A	A	A	B	B	A	B	B	B	B	B	A	A	A	B	B	A	A	A	A	B
chrA02	5060001	chrA02.1202	chrA02_005061027_005061621	AT3G46010.2	Tp6g21590	A02_005475113_005474516	C	T	A	A	A	B	A	B	B	B	A	A	B	A	B	A	A	B	B	A	B	A	A	A	A	B	B	A	B	B	B	B	B	A	A	-	B	B	A	A	A	A	B
chrA02	5069077	chrA02.1206	chrA02_005070110_005071376		Tp6g21590	A02_005476036_005475130	C	T	A	A	A	B	A	B	B	B	A	A	B	A	B	A	A	B	B	A	B	A	A	A	A	B	B	A	B	B	B	B	B	A	A	A	B	B	A	A	A	A	B
chrA02	5074764	chrA02.1207	chrA02_005074678_005075217	AT5G59870.1	Tp6g21570	C02_007586501_007587030	A	G	A	A	A	B	A	B	B	B	A	A	B	A	B	A	A	B	B	A	B	A	A	A	A	B	B	A	B	B	B	B	B	A	A	A	B	B	A	A	A	A	B
chrA02	5077703	chrA02.1209	chrA02_005077361_005077915	AT3G46040.1	Tp6g21540	A02_005488057_005488611	C	T	A	A	A	B	A	B	B	B	A	A	B	A	B	A	A	B	B	A	B	A	A	A	A	B	B	A	B	B	B	B	B	A	A	A	B	B	A	A	A	A	B
chrA02	5077972	chrA02.1210	chrA02_005078419_005078787	AT5G59845.1	Tp6g21530	C02_007590569_007590197	T	C	A	A	A	B	A	B	B	B	A	A	B	A	B	A	A	B	B	A	B	A	A	A	A	B	B	A	B	B	B	B	B	A	A	-	B	B	A	A	A	A	B
chrA02	5081731	chrA02.1212	chrA02_005082919_005084439	AT5G59830.2	Tp6g21510	A02_005495152_005493621	T	C	A	A	A	B	A	B	B	B	A	A	B	A	B	A	-	-	B	A	-	A	-	A	A	B	B	A	-	B	B	B	B	A	A	A	B	B	A	A	A	A	B
chrA02	5130268	chrA02.1225	chrA02_005129914_005131533		Tp6g21440	A02_005546938_005548518	T	C	A	A	A	B	A	B	B	B	A	A	B	A	B	-	-	-	-	A	-	-	A	A	A	B	-	A	B	B	B	B	B	A	A	A	B	B	A	A	A	A	B
chrA02	5161771	chrA02.1233	chrA02_005161828_005162139	AT5G59690.1	Tp6g21360	C02_007748844_007748533	C	T	A	A	A	B	A	B	B	-	A	A	B	A	B	A	A	B	B	A	-	A	A	A	A	B	B	A	B	B	B	B	B	B	A	A	-	-	A	A	A	A	B
chrA02	5164350	chrA02.1234	chrA02_005164341_005164565	AT5G59690.1	Tp6g21360	A02_005578739_005578518	T	G	A	A	A	B	A	B	B	B	A	A	B	A	B	A	A	B	B	-	-	-	A	A	A	B	B	A	B	B	B	B	B	B	A	A	B	B	A	A	A	A	B
chrA02	5231076	chrA02.1248	chrA02_005228039_005228458			A02_005639601_005640020	G	C	A	A	A	B	A	B	B	B	A	A	B	A	B	A	-	B	B	-	B	-	A	A	A	B	B	A	B	B	B	B	B	B	A	A	B	B	A	A	A	A	B
chrA02	5249025	chrA02.1252	chrA02_005256661_005257692	AT5G59590.1	Tp6g21280	A02_005646326_005647158	T	C	A	A	A	B	A	B	B	B	A	A	B	A	B	A	-	B	-	A	-	-	A	A	A	B	B	A	B	B	B	B	B	B	A	A	-	B	A	A	A	A	B
chrA02	5259550	chrA02.1253	chrA02_005259782_005260606	AT5G59560.2	Tp6g21260	A02_005654889_005655704	C	T	A	A	A	B	A	B	-	-	A	A	B	A	B	A	-	-	B	-	-	-	-	A	A	B	B	A	B	B	B	B	B	B	A	A	B	B	A	A	A	A	B
chrA02	5262397	chrA02.1254	chrA02_005261662_005262837	AT5G59550.1	Tp6g21250	A02_005661294_005662463	A	G	A	A	A	B	A	B	B	B	A	A	B	A	B	A	A	B	B	A	-	-	A	A	A	B	B	A	B	B	B	B	B	B	A	A	B	B	A	A	A	A	B
chrA02	5290614	chrA02.1261	chrA02_005290410_005291216		Tp6g21170	A02_005678801_005677997	A	G	A	A	A	B	A	B	B	B	A	A	B	A	B	A	-	B	B	-	B	-	-	A	A	B	B	A	B	B	B	B	B	B	A	A	B	B	A	A	A	A	B
chrA02	5291179	chrA02.1262	chrA02_005291938_005293134		Tp6g21150	A02_005679470_005680670	A	C	A	A	A	B	A	B	B	B	A	A	B	A	B	A	A	B	B	-	-	-	-	A	A	B	B	A	B	B	B	B	B	B	A	A	B	B	A	A	A	A	B
Z_CDS	132	chrA02.1275	chrA02_005336996_005337496		Tp6g20990	A02_005720492_005719992	C	T	A	A	A	B	-	B	-	B	A	A	B	A	-	-	-	B	B	-	B	-	-	A	A	B	-	A	B	B	B	B	B	B	A	A	-	B	A	A	A	A	B
chrA02	5357266	chrA02.1278	chrA02_005357305_005359192	AT5G59290.2	Tp6g20960	A02_005729518_005731406	C	T	A	A	A	B	A	B	B	B	A	A	B	A	B	A	-	B	B	A	-	A	A	A	A	B	B	A	B	B	B	B	B	B	A	A	B	B	A	A	A	A	B
chrA02	5373584	chrA02.1283	chrA02_005373065_005373559	AT5G59030.1	Tp6g20940	A02_005741546_005741052	C	G	A	A	A	B	A	B	-	B	A	A	B	A	B	-	-	-	B	-	-	-	A	A	A	B	B	A	B	B	B	B	B	B	A	A	B	-	A	A	A	-	B
chrA02	5428205	chrA02.1296	chrA02_005428304_005430138	AT5G59160.3	Tp6g20830	A02_005779620_005781454	G	T	A	A	A	B	A	-	B	-	A	A	B	A	B	A	-	-	-	A	-	A	-	A	A	B	B	A	B	B	B	B	B	B	A	A	B	-	A	A	A	A	-
chrA02	5430096	chrA02.1297	chrA02_005431468_005432674		Tp6g20810	A02_005782798_005784020	C	T	A	A	A	B	A	B	B	B	A	A	B	A	B	A	-	-	B	-	-	-	A	A	A	B	B	A	B	B	B	B	B	B	A	A	B	-	A	A	A	A	B
chrA02	5469917	chrA02.1305	chrA02_005469737_005471977	AT5G59010.2	Tp6g20710	A02_005830029_005832275	A	G	A	A	A	B	A	B	-	B	A	A	B	A	B	A	-	-	-	A	-	-	-	A	A	B	B	A	B	B	B	B	B	B	A	A	B	B	A	A	A	A	B
chrA02	5471194	chrA02.1306	chrA02_005472650_005473487		Tp6g20690	A02_005833802_005832946	C	T	A	A	A	B	A	B	B	B	A	A	B	A	B	A	-	B	B	-	B	-	-	A	A	B	B	A	B	B	B	B	B	B	A	A	B	B	A	A	A	A	B
chrA02	5474384	chrA02.1307	chrA02_005474470_005476519	AT5G58970.2	Tp6g20670	A02_005834790_005835835	G	C	A	A	A	B	A	B	B	B	A	A	B	A	B	-	-	B	B	-	-	-	-	A	A	B	B	A	B	B	B	B	B	B	A	A	B	B	A	A	A	A	B
chrA02	5477568	chrA02.1308	chrA02_005477796_005479481	AT5G58950.1	Tp6g20650	A02_005837934_005839619	C	G	A	A	A	B	A	B	B	B	A	A	B	A	B	A	A	B	B	A	B	-	A	A	A	B	B	A	B	B	B	B	B	B	A	A	B	B	A	A	A	A	B
chrA02	5479245	chrA02.1309	chrA02_005480283_005481028	AT5G58920.1	Tp6g20620	A02_005841166_005840421	A	C	A	A	A	B	A	B	B	B	A	A	B	A	B	A	A	B	B	A	B	A	A	A	A	B	B	A	B	B	B	B	B	B	A	A	-	B	A	A	A	A	B
chrA02	5541546	chrA02.1319	chrA02_005541050_005542329	AT5G58800.2	Tp6g20500	A02_005881192_005882471	A	C	A	A	A	B	A	B	B	B	A	A	B	A	B	A	A	B	B	A	-	A	A	A	A	B	B	A	B	B	B	B	B	B	A	A	B	B	A	A	A	A	B
chrA02	5548837	chrA02.1321	chrA02_005548546_005549967	AT5G58770.1	Tp6g20460	A02_005890242_005889595	C	G	A	A	-	B	-	B	B	B	A	A	B	A	B	-	-	B	B	-	-	-	-	A	A	B	B	A	B	B	B	B	B	B	A	A	B	B	-	-	A	A	B
chrA02	5575159	chrA02.1325	chrA02_005574754_005577676	AT5G58720.3	Tp6g20410	A02_005908941_005911839	A	G	A	A	A	B	A	B	B	B	A	A	B	A	B	A	A	B	B	A	B	-	A	A	A	B	B	A	B	B	B	B	B	B	A	A	B	B	A	A	A	A	B
chrA02	5577225	chrA02.1326	chrA02_005577997_005578877			A02_005913037_005912167	G	C	A	A	A	B	A	B	B	B	A	A	B	A	B	A	A	-	B	A	B	A	A	A	A	B	B	A	B	B	B	B	B	B	A	A	B	B	A	A	A	A	B
chrA02	5642871	chrA02.1344	chrA02_005642323_005643283	AT5G07090.2	Tp6g20100	A02_005971716_005970755	C	G	A	A	A	B	A	B	B	B	A	A	B	A	B	A	A	B	B	A	B	A	A	A	A	B	B	A	B	B	B	B	B	B	A	A	B	B	A	A	A	A	B
chrA02	5659839	chrA02.1348	chrA02_005659198_005661363	AT5G58350.1	Tp6g20010	A02_005986198_005984031	T	C	A	A	A	B	-	B	B	B	A	A	B	A	-	-	-	-	B	-	-	-	-	A	A	B	B	-	B	B	B	B	B	B	A	A	B	B	A	A	A	-	B
chrA02	5664865	chrA02.1350	chrA02_005664106_005666311	AT5G58330.1	Tp6g19990	A02_005989594_005991686	A	G	A	A	-	B	-	B	B	B	A	A	B	A	B	-	-	B	B	-	B	-	-	A	A	B	B	-	B	B	B	B	B	B	A	A	B	B	A	A	-	A	B
chrA02	5665672	chrA02.1351	chrA02_005666664_005668381	AT5G58320.3	Tp6g19990	A02_005993758_005992036	A	T	A	A	A	B	A	B	B	B	A	A	B	A	B	A	-	B	B	-	B	-	-	A	A	B	B	A	B	B	B	B	B	B	A	A	B	B	A	A	A	A	B
chrA02	5670243	chrA02.1352	chrA02_005670187_005671191	AT5G58310.1	Tp6g19970	A02_005997101_005998109	T	C	A	A	A	B	A	B	-	-	A	A	B	A	B	A	A	-	-	A	-	A	A	A	A	B	B	A	B	B	B	B	B	B	A	A	-	-	A	A	A	A	B
chrA02	5671170	chrA02.1353	chrA02_005671403_005673695	AT5G58300.2	Tp6g19960	A02_006000599_005998321	A	C	A	A	A	B	A	B	B	B	A	A	B	A	B	A	A	B	B	A	B	A	A	A	A	B	B	A	B	B	B	B	B	B	A	A	B	B	A	A	A	A	B
chrA02	5675211	chrA02.1354	chrA02_005675225_005677357	AT5G58290.1	Tp6g19940	C02_008584775_008583226	T	C	A	A	A	B	A	B	B	B	A	A	B	A	B	A	-	B	B	A	B	A	A	A	A	B	B	A	B	B	B	B	B	B	A	A	B	B	A	A	A	A	B
chrA02	5686611	chrA02.1356	chrA02_005685399_005686950	AT5G58220.3	Tp6g19880	A02_006010630_006012152	C	T	A	A	A	B	A	B	B	B	A	A	B	A	B	A	A	B	B	A	B	A	A	A	A	B	B	A	B	B	B	B	B	B	A	A	B	B	A	A	A	A	B
chrA02	5687310	chrA02.1357	chrA02_005687954_005689983	AT5G58200.2	Tp6g19860	A02_006014093_006012857	C	G	A	A	A	B	A	B	B	B	A	A	B	A	B	A	-	B	B	-	B	-	A	A	A	B	B	A	B	B	B	B	B	B	A	A	B	B	A	A	A	A	B
chrA02	5693909	chrA02.1358	chrA02_005692099_005694848	AT5G58190.2	Tp6g19850	A02_006020743_006017994	T	G	A	A	A	B	A	B	-	-	A	A	B	A	B	A	-	-	-	A	-	-	-	A	A	B	-	A	B	B	B	B	B	B	A	A	B	B	A	A	A	A	B
chrA02	5722378	chrA02.1365	chrA02_005722399_005726937	AT5G58140.1	Tp6g19820	A02_006055155_006050617	A	G	A	A	A	B	A	B	B	B	A	A	B	A	B	A	A	B	B	A	B	A	A	A	A	B	B	A	B	B	B	B	B	B	A	A	-	-	A	A	A	A	B
Z_CDS	427	chrA02.1370	chrA02_005740593_005742779	AT5G58090.1	Tp6g19780	A02_006057095_006059286	A	C	A	A	A	B	A	B	-	B	A	A	B	A	B	A	A	B	-	A	B	A	A	A	A	B	B	A	B	B	B	B	B	B	A	A	-	B	A	A	A	A	B
chrA02	5769577	chrA02.1377	chrA02_005769667_005771169	AT5G58060.2	Tp6g19730	A02_006075717_006075064	T	C	A	A	A	B	A	B	B	B	A	A	B	A	B	A	A	B	B	A	B	A	A	A	A	B	B	A	B	B	B	B	B	B	A	-	B	B	A	A	A	A	B
chrA02	5777314	chrA02.1379	chrA02_005776693_005777998	AT5G58030.1	Tp6g19710	A02_006084413_006085708	T	C	A	A	A	B	A	B	B	B	A	A	B	A	B	A	A	B	B	A	-	A	A	A	A	B	B	A	B	B	B	B	B	B	A	A	B	B	A	A	A	A	B
chrA02	5778008	chrA02.1380	chrA02_005778448_005779488	AT5G58020.1	Tp6g19710	A02_006087207_006086152	C	T	A	A	A	B	A	B	B	B	A	A	B	A	B	A	A	B	B	A	B	A	A	A	A	B	B	A	B	B	B	B	B	B	A	A	B	B	A	A	A	A	B
chrA02	5791005	chrA02.1384	chrA02_005791210_005794499	AT5G57990.1	Tp6g19650	A02_006097478_006100488	C	T	A	A	-	B	A	B	-	-	A	A	B	-	B	A	A	B	B	-	-	-	-	A	A	B	B	A	B	B	B	B	B	B	A	A	B	B	A	A	-	A	B
chrA02	5793075	chrA02.1385	chrA02_005794921_005798172	AT5G57960.1	Tp6g19630	A02_006102147_006105399	A	G	A	A	A	B	A	B	B	B	A	A	B	A	B	A	-	B	B	B	B	A	A	A	A	B	B	A	B	B	B	B	B	B	A	A	B	B	A	A	A	A	B
chrA02	5798064	chrA02.1386	chrA02_005798766_005801354	AT5G57940.2	Tp6g19610	A02_006108525_006105987	C	T	A	A	A	B	A	B	B	B	A	A	B	A	B	A	A	B	B	B	B	A	A	A	A	B	B	A	B	B	B	B	B	B	A	A	B	B	A	A	A	A	B
chrA02	5801196	chrA02.1387	chrA02_005802576_005804641	AT5G57930.2	Tp6g19600	A02_006110483_006109657	A	G	A	A	A	B	A	B	B	-	A	A	B	A	B	-	-	B	B	-	B	A	A	A	A	B	B	A	B	B	B	B	B	B	A	A	B	B	A	A	A	A	B
chrA02	5804456	chrA02.1388	chrA02_005806105_005807261			A02_006112801_006113991	A	C	A	A	A	B	A	B	B	B	A	A	B	A	B	A	A	B	B	B	B	A	A	A	A	B	B	A	B	B	B	B	B	B	A	A	B	B	A	A	A	A	B
chrA02	5811398	chrA02.1391	chrA02_005811684_005815981	AT5G57870.2	Tp6g19560	A02_006122228_006120944	C	T	A	A	A	B	A	B	B	B	A	A	B	A	B	A	-	-	-	-	-	-	-	A	A	B	B	A	B	B	B	B	B	B	A	A	-	B	A	-	-	A	-
chrA02	5815966	chrA02.1392	chrA02_005816692_005817489		Tp6g19550	C02_008730944_008730138	T	G	A	A	A	B	A	B	B	B	A	A	B	A	B	A	-	B	B	B	B	A	A	A	A	B	B	A	B	B	B	B	B	B	A	A	B	B	A	A	A	A	B
chrA02	5827362	chrA02.1396	chrA02_005827399_005830786	AT5G57800.1	Tp6g19480	A02_006135481_006133599	A	G	A	A	A	B	B	B	B	B	A	A	B	A	B	A	A	B	B	B	B	A	A	A	A	B	B	A	B	B	B	B	B	B	A	A	B	B	A	A	A	A	B
chrA02	6010404	chrA02.1433	chrA02_006004291_006005576	AT5G55440.1		A02_006290719_006289440	T	G	B	A	B	A	A	B	B	A	B	B	A	B	A	A	A	-	-	B	B	A	B	A	B	A	B	B	A	B	A	B	B	A	B	B	B	A	A	B	A	A	A
chrA02	6011390	chrA02.1436	chrA02_006017733_006020792	AT4G11560.1	Tp6g05920	A02_006268969_006271353	T	G	A	A	A	B	B	B	B	B	A	A	B	A	B	A	A	B	B	B	B	A	A	A	A	B	B	A	B	B	B	B	B	B	A	A	B	B	A	A	A	A	B
Z_CDS	408	chrA02.1472	chrA02_006221362_006222402	AT5G58800.2	Tp6g20500	C02_008376801_008377820	C	G	B	-	B	A	A	B	B	A	B	B	A	B	A	A	A	B	A	-	B	A	B	A	B	A	B	B	A	B	A	B	B	A	B	B	B	A	A	B	A	A	A
chrA02	7001333	chrA02.1652	chrA02_007001697_007002845	AT5G57340.1	Tp6g19060	A02_006404078_006402930	T	C	B	A	-	A	A	-	B	A	-	B	A	B	A	A	A	B	A	B	B	-	-	A	B	A	B	B	A	B	A	B	B	A	B	B	-	A	A	B	A	A	A
chrA02	7207894	chrA02.1682	chrA02_007207064_007208203	AT5G56980.1	Tp6g18690	A02_006610996_006612129	G	C	B	-	B	A	A	B	-	A	B	B	A	B	A	A	A	B	A	B	B	A	B	A	B	A	-	B	A	-	A	-	B	A	B	B	B	A	A	B	A	A	A
chrA02	7701317	chrA02.1746	chrA02_007699732_007702844	AT5G56240.2	Tp6g18090	A02_006948268_006951384	A	G	A	A	A	B	B	B	B	B	A	A	B	A	B	A	-	B	B	B	B	-	A	A	-	B	B	-	B	B	B	B	B	B	-	-	B	B	A	-	-	A	B
chrA02	7763302	chrA02.1764	chrA02_007763092_007765333	AT5G56030.2	Tp6g17850	C02_010353317_010351303	A	G	-	A	A	B	-	B	B	B	A	A	B	A	B	A	A	B	B	-	B	A	A	A	-	B	B	A	B	B	B	B	B	B	-	A	B	B	A	A	A	A	B
chrA02	7766731	chrA02.1765	chrA02_007766521_007768762	AT5G56030.2	Tp6g17850	C02_010353317_010351303	A	G	A	A	A	B	B	B	B	B	A	A	B	-	B	A	A	B	B	-	B	A	A	A	-	B	B	A	B	B	B	B	B	B	-	A	B	B	A	A	A	A	B
chrA02	7799742	chrA02.1773	chrA02_007799428_007800063	AT5G55710.1	Tp6g17620	A02_007041251_007041886	T	C	B	-	B	A	A	B	B	A	B	B	A	B	A	A	A	-	A	-	B	A	B	A	B	A	B	B	A	B	A	B	B	A	B	B	B	A	A	B	A	A	A
chrA02	7810362	chrA02.1778	chrA02_007810500_007811609	AT5G55660.1	Tp6g17570	C02_010416940_010415934	A	C	B	-	B	A	A	B	B	A	B	B	A	B	A	A	-	B	A	-	B	A	B	A	B	A	B	B	A	B	A	B	B	A	B	-	B	A	A	B	A	A	A
Z_CDS	2640	chrA02.1793	chrA02_007904593_007907962	AT5G56240.2	Tp6g18090	A02_006948322_006951548	C	T	-	-	-	A	A	-	B	A	B	B	A	B	A	A	-	B	A	-	B	-	-	A	B	A	B	B	A	B	A	B	B	A	B	-	B	A	A	B	A	A	A
chrA02	7907572	chrA02.1794	chrA02_007909838_007911118	AT5G56200.1	Tp6g18050	A02_006955323_006954052	C	T	-	-	-	A	A	-	B	A	B	B	A	B	A	A	-	B	A	-	B	-	-	A	B	A	B	B	A	B	A	B	B	A	B	-	B	A	A	B	A	A	A
Z_CDS	474	chrA02.1796	chrA02_007918682_007922039	AT5G56180.2	Tp6g18030	A02_006962603_006965797	A	G	B	-	B	A	A	B	B	A	B	-	A	B	A	-	A	B	A	B	B	-	-	A	B	A	B	B	A	B	A	B	B	A	B	B	B	A	A	B	A	A	A
chrA02	7921337	chrA02.1797	chrA02_007922431_007923365			A02_006967271_006966326	T	G	B	-	B	A	A	B	B	A	B	B	A	B	A	A	A	-	A	-	-	A	-	A	B	A	B	B	A	B	A	B	B	A	B	-	B	A	A	B	A	A	A
chrA02	7970828	chrA02.1812	chrA02_007969769_007971997	AT5G56010.1	Tp6g17850	C02_010353501_010351303	G	C	B	-	B	A	A	B	B	A	B	B	A	B	A	A	A	B	A	B	B	A	B	A	B	A	B	B	A	B	A	B	B	A	B	B	B	A	A	B	A	A	A
Z_CDS	1476	chrA02.1817	chrA02_008005079_008008382	AT5G55920.1	Tp6g17770	C02_010348159_010349973	C	T	B	-	B	A	A	B	B	A	B	B	A	B	A	A	A	B	A	-	B	A	B	A	B	A	B	-	A	B	A	B	B	A	B	-	B	A	A	B	A	A	A
chrA02	8010226	chrA02.1818	chrA02_008009632_008011883	AT5G56010.1	Tp6g17850	C02_010353353_010351303	G	T	B	-	B	A	A	B	B	A	B	B	A	B	A	A	A	B	-	B	B	A	B	A	B	A	B	B	A	B	A	B	B	A	B	-	B	A	A	B	A	A	A
chrA02	8086761	chrA02.1838	chrA02_008090316_008092961	AT2G33760.1	Tp4g16110	A04_018062162_018063564	G	T	B	-	B	A	A	B	B	A	B	B	A	B	-	-	A	B	-	B	B	-	B	A	B	A	B	B	A	B	A	B	B	A	B	B	B	A	A	B	A	A	A
chrA02	8094372	chrA02.1840	chrA02_008097846_008099171		Tp6g17340	A02_007099338_007098614	G	T	B	-	B	A	A	B	B	A	B	B	A	B	-	-	A	B	-	B	B	-	B	A	B	A	B	B	A	B	A	B	B	A	B	B	B	A	A	B	A	A	A
chrA02	8104438	chrA02.1842	chrA02_008102867_008110399	AT5G55390.2	Tp6g17310	A02_007104102_007111683	A	G	B	-	B	A	A	B	B	-	B	B	A	-	A	A	-	B	A	-	-	-	B	A	B	A	B	B	A	B	A	B	B	A	B	B	B	A	A	B	A	A	A
chrA02	8107909	chrA02.1843	chrA02_008111462_008112496	AT5G55370.1	Tp6g17290	A02_007112745_007113773	A	G	B	-	B	A	A	B	B	A	B	B	A	B	A	-	-	-	A	-	-	-	-	A	B	A	B	B	A	B	A	B	B	A	B	-	B	A	A	B	A	A	A
chrA02	8143634	chrA02.1854	chrA02_008143421_008149286	AT5G55300.3	Tp6g17220	C02_010656359_010660890	A	T	B	-	B	A	A	B	B	-	B	B	A	B	A	A	-	B	A	-	B	-	B	A	B	A	B	B	A	B	A	B	B	A	B	-	B	A	A	B	A	A	A
chrA02	8150198	chrA02.1856	chrA02_008153929_008155623	AT5G55280.1	Tp6g17200	A02_007153414_007155132	T	C	B	-	B	A	A	B	-	A	B	B	A	-	A	A	A	-	A	-	-	A	-	A	B	A	B	B	A	B	A	B	B	A	B	-	B	A	A	B	A	A	A
chrA02	8155588	chrA02.1857	chrA02_008156445_008159018	AT5G55230.2	Tp6g17160	C02_010678638_010676096	A	C	B	-	B	A	A	B	B	A	B	B	A	B	A	A	A	B	A	B	B	A	-	A	B	A	B	B	A	B	A	B	B	A	B	B	B	A	A	B	A	A	A
chrA02	8168213	chrA02.1859	chrA02_008167273_008169904	AT5G55220.1	Tp6g17150	C02_010686728_010684096	A	G	B	-	B	A	A	B	B	A	B	B	A	B	A	A	A	B	A	B	B	A	B	A	B	A	B	B	A	B	A	B	B	A	B	B	B	A	A	B	A	A	A
chrA02	8173129	chrA02.1860	chrA02_008173156_008174751	AT5G55190.1	Tp6g17120	A02_007168641_007170164	A	T	-	A	-	A	-	B	B	A	B	-	A	-	A	A	-	B	A	-	-	A	A	A	-	A	B	-	A	B	A	B	B	A	B	-	B	A	A	B	A	A	A
Z_CDS	309	chrA02.1864	chrA02_008199260_008200219		Tp6g17100	A02_007178105_007179079	C	T	B	-	B	A	A	B	B	A	B	B	A	B	A	A	A	B	A	-	-	A	-	A	B	A	B	B	A	B	A	B	B	A	B	-	B	A	A	B	A	A	A
Z_CDS	3167	chrA02.1875	chrA02_008225969_008230745	AT5G55100.2	Tp6g17030	A02_007205836_007208757	C	G	B	-	B	A	A	B	-	A	B	B	A	B	A	A	A	-	A	-	B	-	-	A	B	A	B	B	A	B	A	B	B	A	B	-	B	A	A	B	A	A	A
chrA02	8230213	chrA02.1876	chrA02_008231364_008232405			A05_021171112_021172125	C	G	B	-	B	A	A	B	-	A	B	B	A	B	A	A	A	-	A	-	B	-	-	A	B	A	B	B	A	B	A	B	B	A	B	-	B	A	A	B	A	A	A
chrA02	8239955	chrA02.1878	chrA02_008240023_008242829	AT5G55070.1	Tp6g17010	C02_010800892_010798055	T	C	B	-	B	A	A	B	B	A	B	B	A	B	A	A	A	B	A	-	B	A	B	A	B	A	B	B	A	B	A	B	B	A	B	B	B	A	A	B	A	A	A
chrA02	8242491	chrA02.1879	chrA02_008244648_008246116	AT5G55060.2	Tp6g17000	C02_010803142_010802350	T	C	B	-	B	A	A	B	B	A	B	B	A	B	A	A	A	B	-	B	B	A	B	A	B	A	B	B	A	B	A	B	B	A	B	B	B	A	A	B	A	A	A
chrA02	8279348	chrA02.1886	chrA02_008277978_008281507	AT5G54890.1	Tp6g16850	A02_007261143_007260002	A	C	A	A	A	B	B	B	B	B	A	A	B	A	B	-	B	-	B	-	-	B	-	-	A	B	B	A	B	B	B	B	B	B	A	A	B	B	-	A	-	-	B
chrA02	8335015	chrA02.1899	chrA02_008328090_008328524		Tp6g17330	A02_007102757_007102323	C	G	A	A	A	B	B	B	B	B	A	A	B	A	B	A	-	B	B	-	-	-	-	A	A	B	B	A	B	B	B	B	B	B	A	A	B	B	A	A	A	A	B
chrA02	8374244	chrA02.1910	chrA02_008373578_008380577	AT5G55300.3	Tp6g17220	C02_010657263_010660890	A	G	A	A	A	B	B	B	B	-	A	A	B	A	B	A	-	B	B	B	B	A	A	A	A	B	B	A	B	B	B	B	B	B	A	A	B	B	A	A	A	A	B
chrA02	8381048	chrA02.1911	chrA02_008381037_008382748	AT5G55280.1	Tp6g17200	A02_007153414_007155132	G	T	A	A	A	B	B	B	B	B	A	A	B	A	B	-	-	B	B	B	B	-	-	A	A	B	B	A	B	B	B	B	B	B	A	A	B	B	A	A	A	A	B
chrA02	8391748	chrA02.1914	chrA02_008390808_008394092	AT5G55220.1	Tp6g17150	A02_007164067_007162825	A	G	B	-	B	A	A	B	B	A	B	B	A	B	A	A	A	B	A	B	B	A	B	A	B	A	B	B	A	B	A	B	B	A	B	B	B	A	A	B	A	A	A
chrA02	8419255	chrA02.1918	chrA02_008417809_008424371	AT5G55300.3	Tp6g17220	C02_010655799_010660890	T	G	A	A	A	B	-	-	B	-	A	A	B	A	B	A	A	-	-	-	-	A	A	A	A	B	B	A	B	B	B	B	B	B	A	A	-	B	A	A	A	A	B
chrA02	8424841	chrA02.1919	chrA02_008424830_008426535	AT5G55280.1	Tp6g17200	A02_007153414_007155132	G	T	A	A	A	B	B	B	B	B	A	A	B	A	B	A	-	B	B	B	B	-	-	A	A	B	B	A	B	B	B	B	B	B	A	A	B	B	A	A	A	-	B
chrA02	8426485	chrA02.1920	chrA02_008427569_008430774	AT5G55230.2	Tp6g17160	A02_007160657_007158991	C	T	A	A	A	B	B	B	-	B	A	A	B	A	B	A	A	B	B	B	B	A	A	A	A	B	-	A	B	-	B	B	-	B	A	A	-	B	A	A	A	A	B
chrA02	8500866	chrA02.1937	chrA02_008497515_008501548	AT5G55100.2	Tp6g17030	A02_007206300_007209546	G	T	A	A	A	B	B	B	B	B	A	A	B	A	B	A	A	-	B	-	B	A	-	A	A	B	B	A	B	-	B	B	B	B	A	A	-	B	A	A	A	A	B
Z_CDS	1221	chrA02.1961	chrA02_008632208_008634846	AT5G54780.1	Tp6g16720	A02_007317488_007319317	T	C	A	A	-	B	B	B	B	B	A	A	B	A	B	-	-	B	B	-	-	-	-	-	A	B	B	A	B	B	B	B	B	B	A	A	B	-	A	-	A	A	B
chrA02	8634616	chrA02.1962	chrA02_008635810_008637636	AT5G54770.1	Tp6g16710	A02_007322107_007320281	T	C	A	A	-	B	B	B	B	B	A	A	B	A	B	-	-	B	B	-	-	-	-	-	A	B	-	A	B	B	B	B	B	B	A	A	B	-	A	-	A	A	B
chrA02	8670276	chrA02.1967	chrA02_008668563_008670341	AT5G54680.1	Tp6g16650	C02_011099777_011097975	G	T	A	A	A	B	B	B	B	B	A	A	B	A	B	-	-	B	B	B	B	-	A	-	A	B	B	A	B	B	B	B	B	B	A	A	-	B	-	A	-	-	B
chrA02	8835502	chrA02.1997	chrA02_008835347_008837082	AT1G04870.2	Tp6g16390	A02_007501495_007503232	T	G	A	A	A	B	B	B	B	B	A	A	B	A	B	A	-	B	B	B	B	A	A	A	A	B	B	A	B	B	B	B	B	B	A	A	B	B	A	A	A	A	B
chrA02	8855423	chrA02.2001	chrA02_008855449_008858991	AT5G54310.1	Tp6g16350	A02_007530142_007532362	C	T	A	A	A	B	B	B	B	B	A	B	B	A	B	A	A	B	B	B	B	-	A	A	A	B	B	A	B	B	B	B	B	B	A	A	B	B	A	A	A	A	B
chrA02	8862973	chrA02.2003	chrA02_008862634_008865488	AT5G54290.2	Tp6g16330	A02_007537989_007536198	A	G	A	A	A	B	B	B	B	B	A	B	B	A	B	A	A	B	B	B	B	A	A	A	A	B	B	A	B	B	B	B	B	B	A	-	B	B	A	A	A	A	B
Z_CDS	2998	chrA02.2004	chrA02_008878417_008884067	AT5G54280.2	Tp6g16320	A02_007553865_007558897	A	G	A	A	A	B	B	B	-	B	A	B	B	A	-	-	-	-	-	-	-	-	-	A	A	B	B	A	B	B	B	B	B	B	A	A	B	-	A	A	A	A	B
chrA02	8883392	chrA02.2005	chrA02_008884242_008884837	AT5G54270.1	Tp6g16310	A02_007559667_007559072	T	G	A	A	-	B	B	B	-	B	A	B	B	A	B	-	-	-	-	-	-	-	-	A	A	B	B	A	B	B	B	B	B	B	A	A	B	-	A	A	A	A	B
Z_CDS	811	chrA02.2022	chrA02_008954415_008956684	AT5G54130.4	Tp6g16150	C02_011427508_011429774	T	C	A	A	A	B	B	B	B	B	A	B	B	A	B	A	A	B	B	B	B	-	A	A	A	B	B	A	B	B	B	B	B	B	A	A	B	B	A	A	A	A	B
chrA02	8961326	chrA02.2023	chrA02_008961478_008962958			A02_007652368_007650888	A	G	-	A	A	B	B	B	B	B	-	B	B	-	B	A	-	B	B	B	B	-	A	A	-	B	B	-	B	B	B	B	B	B	-	-	B	B	A	-	A	A	B
chrA02	8979259	chrA02.2027	chrA02_008977221_008981424	AT5G54090.1	Tp6g16120	A02_007664290_007666363	C	T	A	A	-	B	B	B	B	-	A	B	B	A	B	-	-	-	B	-	-	-	-	A	A	B	-	A	B	B	B	B	B	B	A	A	B	B	A	A	A	A	B
chrA02	9003195	chrA02.2034	chrA02_009001931_009004186	AT5G53970.1	Tp6g16050	C02_011726707_011725170	G	C	A	A	A	B	B	B	B	B	A	-	B	A	B	-	-	B	B	B	-	-	-	A	A	B	B	A	B	B	B	B	B	B	A	A	B	B	A	A	A	A	B
chrA02	9043134	chrA02.2040	chrA02_009042176_009043860	AT5G53930.1	Tp6g16010	A02_007740445_007742129	A	G	A	A	A	B	B	B	B	B	A	B	B	A	B	A	-	B	B	-	-	-	-	A	A	B	B	A	B	B	B	B	B	B	A	A	B	B	A	A	A	A	B
chrA02	9043399	chrA02.2041	chrA02_009044139_009046091	AT5G53920.1	Tp6g16000	C02_011809195_011808315	C	T	A	A	A	B	B	B	B	B	B	B	B	A	B	A	-	B	B	-	-	-	A	A	A	B	B	A	B	B	B	B	B	B	A	A	B	B	A	A	A	A	B
chrA02	9065800	chrA02.2044	chrA02_009064413_009066174	AT5G53900.2	Tp6g15960	A02_007753869_007755623	G	T	A	A	A	B	B	B	-	B	B	B	B	A	B	A	-	-	-	-	-	-	A	A	A	B	B	A	B	B	B	B	B	B	A	A	B	B	A	A	A	A	B
chrA02	9066626	chrA02.2046	chrA02_009067945_009070764	AT5G53890.1	Tp6g15940	A02_007759384_007756565	G	T	A	A	A	B	B	B	-	B	B	B	B	A	B	-	-	-	-	-	-	-	A	A	A	B	B	A	B	B	B	B	B	B	A	A	B	-	A	A	A	A	B
chrA02	9097113	chrA02.2050	chrA02_009096018_009098811	AT5G53850.1	Tp6g15910	A02_007778467_007781265	A	G	A	A	A	B	B	B	B	B	B	B	B	A	B	A	-	-	B	B	B	-	A	A	A	B	B	A	B	B	B	B	B	B	A	A	B	B	A	-	A	-	B
chrA02	9108024	chrA02.2053	chrA02_009106930_009109733	AT5G53850.1	Tp6g15910	A02_007778467_007781265	A	G	A	A	A	B	B	B	B	B	B	B	B	A	B	-	-	B	B	-	B	-	-	A	A	B	B	A	B	B	B	B	B	B	A	A	B	B	A	A	A	A	B
Z_CDS	141	chrA02.2071	chrA02_009204124_009204592	AT5G53650.1	Tp6g15770	A02_007861112_007860644	C	T	A	A	A	B	B	B	B	B	B	B	B	A	B	A	A	B	B	-	-	A	A	A	A	B	B	A	B	B	B	B	B	B	A	A	-	B	A	A	A	A	B
chrA02	9234120	chrA02.2080	chrA02_009233022_009235058	AT5G53570.2	Tp6g15710	A02_007893369_007894996	T	C	A	A	A	B	B	B	-	-	B	B	B	A	B	A	-	-	B	B	B	-	A	A	A	B	B	A	B	B	B	B	B	B	A	A	B	B	A	A	A	A	B
chrA02	9236637	chrA02.2081	chrA02_009235941_009236636		Tp6g15700	A02_007896861_007896166	T	C	A	A	A	B	B	B	B	B	B	B	B	A	B	A	A	B	B	B	B	A	A	A	A	B	B	A	B	B	B	B	B	B	A	A	B	B	A	A	A	A	B
Z_CDS	207	chrA02.2082	chrA02_009237901_009239689	AT5G53530.1	Tp6g15670	A02_007898126_007899914	T	C	A	A	A	B	B	B	B	B	B	B	B	A	B	A	-	-	B	-	B	-	A	A	A	B	B	A	B	B	B	B	B	B	A	A	B	-	A	A	A	A	B
chrA02	9266953	chrA02.2086	chrA02_009266869_009267580		Tp6g15620	A02_007926210_007925499	C	T	A	A	A	B	B	B	B	B	B	B	B	A	B	A	A	B	B	B	B	A	A	A	A	B	B	A	B	B	B	B	B	B	A	A	B	B	A	A	A	A	B
chrA02	9275058	chrA02.2087	chrA02_009273452_009275303	AT5G53470.1	Tp6g15600	A02_007933968_007932117	G	T	A	A	A	B	B	B	B	B	B	B	B	A	B	-	A	B	B	B	B	-	A	A	A	B	B	A	B	B	B	B	B	B	A	A	B	B	A	A	A	A	B
chrA02	9275211	chrA02.2088	chrA02_009276918_009277091			A02_007935583_007935756	C	G	A	A	A	B	B	B	B	B	B	B	B	A	B	-	-	B	B	B	B	-	A	A	A	B	B	A	B	B	B	B	B	B	A	A	B	B	A	A	A	A	B
chrA02	9296329	chrA02.2090	chrA02_009295289_009296541	AT5G53400.1	Tp6g15540	A02_007955312_007954060	A	G	A	A	A	B	B	B	B	B	B	B	B	A	B	A	-	B	B	B	B	-	A	A	A	B	B	A	B	B	B	B	B	B	A	A	B	B	A	A	A	A	B
chrA02	9356032	chrA02.2100	chrA02_009356161_009357065			A02_008000505_007999601	A	C	A	A	A	B	B	B	B	B	B	B	B	A	B	A	A	B	B	-	-	-	-	A	A	B	B	A	B	B	B	B	B	B	A	A	B	B	A	A	A	A	B
chrA02	9361916	chrA02.2102	chrA02_009361987_009362891			A02_008000505_007999601	T	C	A	A	A	B	B	B	B	B	B	B	B	A	B	A	-	B	B	B	B	-	A	A	A	B	B	A	B	B	B	B	B	B	A	A	B	B	A	A	A	A	B
chrA02	9488575	chrA02.2118	chrA02_009488405_009492692	AT5G53170.1	Tp6g15350	A02_008114414_008118701	A	C	A	A	A	B	B	B	B	B	B	B	B	A	B	A	A	B	B	B	B	A	A	A	A	B	B	A	B	B	B	B	B	B	A	A	B	B	A	A	A	A	B
chrA02	9498276	chrA02.2120	chrA02_009499443_009500633			A02_008121630_008122820	C	G	A	A	A	B	-	B	B	B	B	B	B	A	B	-	-	-	B	-	-	-	-	A	A	B	B	A	B	B	B	B	B	B	A	A	B	B	-	A	-	A	B
chrA02	9506828	chrA02.2121	chrA02_009506239_009508883	AT5G53130.1	Tp6g15310	A02_008129507_008132146	T	C	A	A	A	B	B	B	B	-	B	B	B	A	B	A	-	B	B	B	-	-	A	A	A	B	B	A	B	B	B	B	B	B	A	A	B	B	A	A	A	A	B
chrA02	9507969	chrA02.2122	chrA02_009509049_009511173	AT5G53120.6	Tp6g15290	A02_008134391_008132329	A	C	A	A	A	B	B	B	B	B	B	B	B	A	B	A	-	B	B	-	B	-	A	A	A	B	B	A	B	B	B	B	B	B	A	A	B	B	A	A	A	A	B
chrA02	9528209	chrA02.2124	chrA02_009526341_009530465	AT5G53090.1	Tp6g15260	A02_008151206_008149636	T	G	A	A	A	B	B	B	-	B	B	B	B	A	B	-	-	B	-	-	-	-	-	A	A	B	B	A	B	B	B	B	B	B	A	A	B	B	A	A	A	A	B
chrA02	9530961	chrA02.2125	chrA02_009530735_009533011	AT5G53080.1	Tp6g15250	A02_008154998_008152723	A	G	A	A	A	B	B	B	B	B	B	B	B	A	B	A	A	B	B	B	B	-	A	A	A	B	B	A	B	B	B	B	B	B	A	A	B	B	A	A	A	A	B
chrA02	9532509	chrA02.2126	chrA02_009533728_009535276	AT5G53060.2	Tp6g15240	A02_008157263_008155715	G	C	A	A	A	B	B	B	-	-	B	B	B	A	B	A	-	-	-	-	-	A	A	A	A	B	B	A	B	B	B	B	B	B	A	A	B	B	A	A	A	A	B
chrA02	9536249	chrA02.2127	chrA02_009536224_009539227	AT5G53060.2	Tp6g15220	A02_008161213_008158873	C	G	A	A	A	B	B	B	B	B	B	B	B	A	B	-	-	-	B	-	-	-	-	A	A	B	B	A	B	B	B	B	B	B	A	A	B	B	A	A	A	A	B
chrA02	9598371	chrA02.2145	chrA02_009597272_009600265	AT5G52950.1	Tp6g15110	A02_008226795_008229788	C	T	A	A	A	B	-	B	B	-	B	-	B	A	B	-	-	-	B	-	-	-	A	A	A	B	B	A	B	B	B	B	B	B	A	A	B	B	A	A	-	A	B
chrA02	9599595	chrA02.2146	chrA02_009600847_009603469	AT5G52920.1	Tp6g15100	A02_008233192_008230657	A	G	A	A	A	B	B	B	B	B	B	B	B	A	B	-	-	B	B	-	-	-	-	A	A	B	B	A	B	B	B	B	B	B	A	A	B	B	A	A	-	A	B
chrA02	9618026	chrA02.2148	chrA02_009634519_009635208	AT5G52900.1	Tp6g15070	A02_008245212_008245901	T	C	A	A	A	B	B	B	B	B	B	B	B	A	B	A	-	B	B	B	B	A	A	A	A	B	B	A	B	B	B	B	B	B	A	A	B	B	A	A	A	A	B
chrA02	9661159	chrA02.2152	chrA02_009661190_009662540	AT5G52840.1	Tp6g15000	A02_008279216_008277866	A	G	A	A	A	B	B	B	B	B	B	B	B	A	B	A	A	B	B	B	B	A	A	A	A	B	B	A	B	B	B	B	B	B	A	A	B	B	A	A	A	A	B
chrA02	9681759	chrA02.2155	chrA02_009681029_009683616	AT5G52820.1	Tp6g14980	A02_008298834_008296247	T	C	A	A	A	B	B	B	B	B	B	B	B	A	B	A	A	B	B	B	B	A	A	A	A	B	B	A	B	B	B	B	B	B	A	A	B	B	A	A	A	A	B
chrA02	9683037	chrA02.2156	chrA02_009684679_009688872	AT5G52810.1	Tp6g14950	A02_008305423_008301238	A	G	A	A	A	B	B	B	B	B	B	B	B	A	B	A	A	B	B	B	B	A	A	A	A	B	B	A	B	B	B	B	B	B	A	A	B	B	A	A	A	A	B
chrA02	9708059	chrA02.2162	chrA02_009708152_009708661	AT5G52780.1	Tp6g14920	A02_008315819_008315310	G	T	A	A	A	B	-	-	-	B	B	B	B	A	B	A	A	B	B	-	-	A	A	A	A	B	B	A	B	B	B	B	B	B	A	A	-	-	A	A	A	A	B
chrA02	9762528	chrA02.2171	chrA02_009759985_009763813	AT5G52580.2	Tp6g14780	A02_008369324_008365892	T	C	A	A	A	B	B	B	B	B	B	B	B	A	B	A	A	-	B	B	-	A	A	A	A	B	B	A	B	B	B	B	B	B	A	A	-	B	A	A	A	A	B
chrA02	9766917	chrA02.2174	chrA02_009772679_009773535	AT5G52545.1	Tp6g14750	A02_008381143_008380287	A	G	A	A	A	B	B	B	-	B	B	B	B	A	B	A	-	-	-	-	-	-	A	A	A	B	B	A	B	B	B	B	B	B	A	A	B	-	A	A	A	A	-
chrA02	9774485	chrA02.2175	chrA02_009774449_009776570	AT5G52540.1	Tp6g14740	A02_008383072_008384462	A	C	A	A	A	B	B	B	B	B	B	B	B	A	B	A	A	B	B	B	B	A	A	A	A	B	B	A	B	B	B	B	B	B	A	A	B	B	A	A	A	A	B
chrA02	9776092	chrA02.2176	chrA02_009776934_009780115	AT5G52520.1	Tp6g14710	A02_008387745_008385665	T	C	A	A	A	B	B	B	B	B	B	B	B	A	B	A	A	B	B	B	B	A	A	A	A	B	B	A	B	B	B	B	B	B	A	A	B	B	A	A	A	A	B
chrA02	9816434	chrA02.2183	chrA02_009816583_009817831	AT5G52440.1	Tp6g14660	A02_008419358_008418110	A	T	A	A	A	B	B	B	B	B	B	B	B	A	B	-	A	B	-	-	-	-	-	A	B	B	B	A	B	B	B	B	B	B	A	A	B	B	A	-	-	A	B
chrA02	9822056	chrA02.2186	chrA02_009821955_009822671		Tp6g14640	A02_008423073_008423789	G	C	A	A	A	B	B	B	B	B	B	B	B	A	B	A	A	B	B	B	B	A	A	A	B	B	B	A	B	B	B	B	B	B	A	A	B	B	A	A	A	A	B
chrA02	9835924	chrA02.2191	chrA02_009835636_009838809	AT5G52410.2	Tp6g14630	A02_008439101_008435925	A	T	A	A	A	B	B	B	B	B	B	B	B	A	B	A	A	B	B	-	B	A	A	A	B	B	B	A	B	B	B	B	B	B	A	A	B	B	A	A	A	A	B
chrA02	9888851	chrA02.2197	chrA02_009888779_009891168		Tp6g14580	A02_008497421_008496179	C	T	A	A	A	B	B	B	B	B	B	B	B	A	B	A	A	B	B	B	B	A	A	A	B	B	B	A	B	B	B	B	B	B	A	A	B	B	A	A	A	A	B
chrA02	9902038	chrA02.2199	chrA02_009901963_009905003	AT5G52280.1	Tp6g14540	A02_008509942_008506897	T	C	A	A	A	B	B	B	-	B	B	B	B	A	B	-	-	B	-	-	-	-	A	A	B	B	B	A	B	-	B	B	-	-	A	A	B	-	A	A	A	A	B
chrA02	9940116	chrA02.2206	chrA02_009939705_009942056	AT2G16650.1	Tp3g30100	A07_003412848_003415207	C	G	A	A	B	B	A	-	A	-	-	A	B	A	A	-	-	-	-	-	-	-	-	B	B	A	B	A	A	B	A	B	B	A	B	B	B	A	A	A	B	A	A
chrA02	9968426	chrA02.2210	chrA02_009968546_009969201		Tp6g13770	A02_008808708_008808053	C	T	A	A	A	B	B	B	B	B	B	B	B	A	B	A	A	B	B	B	-	A	A	A	B	B	B	A	B	B	B	B	B	B	A	A	B	B	A	A	A	A	B
chrA02	10017217	chrA02.2216	chrA02_010015693_010017700	AT5G51460.1	Tp6g13630	C02_014064010_014061983	C	G	A	A	A	B	B	B	B	-	B	B	B	A	B	-	-	B	B	-	B	-	-	A	B	B	B	A	B	B	B	B	B	B	A	A	B	B	A	A	A	A	B
chrA02	10034371	chrA02.2219	chrA02_010032734_010036742	AT5G51430.1	Tp6g13590	A02_008881170_008885049	T	C	A	A	A	B	-	B	-	-	B	B	B	A	B	-	-	B	B	-	-	-	-	A	B	B	B	-	B	B	B	B	B	B	A	A	B	B	A	A	A	A	B
chrA02	10036069	chrA02.2220	chrA02_010039104_010040259		Tp6g13560	A02_008895060_008896214	T	C	A	A	A	B	B	B	B	B	B	B	B	A	B	-	-	-	B	-	-	-	A	A	B	B	B	A	B	B	B	B	B	B	A	A	B	B	A	A	A	-	B
chrA02	10090549	chrA02.2227	chrA02_010089441_010094016	AT5G51230.3	Tp6g13430	A02_008949775_008947130	A	G	A	A	A	B	B	B	B	B	B	B	B	A	B	A	-	B	B	-	-	-	A	A	B	B	B	A	B	B	B	B	B	B	A	A	B	B	A	A	A	A	B
chrA02	10135167	chrA02.2235	chrA02_010133991_010136313	AT5G51140.2	Tp6g13350	A02_008969134_008971456	A	G	A	A	A	B	B	B	B	B	B	B	B	A	B	-	-	B	-	-	-	-	-	A	B	B	B	A	B	B	B	B	B	B	A	A	-	B	A	A	A	A	B
Z_CDS	896	chrA02.2236	chrA02_010136677_010140029	AT5G51130.1	Tp6g13340	A02_008975172_008971820	G	C	A	A	A	B	-	B	-	B	B	B	B	A	B	-	-	B	B	-	-	-	-	A	B	B	B	-	B	B	B	B	B	B	A	A	B	B	A	-	-	A	B
chrA02	10141887	chrA02.2237	chrA02_010141976_010143521	AT5G51120.3	Tp6g13310	A02_008978361_008976816	A	T	A	A	A	B	B	B	B	B	B	B	B	A	B	A	A	B	B	B	B	A	A	A	B	B	B	A	B	B	B	B	B	B	A	A	B	B	A	A	A	A	B
chrA02	10151999	chrA02.2239	chrA02_010151790_010155269	AT3G45140.1	Tp5g00010	A02_008987414_008989189	T	C	A	A	A	B	B	B	-	B	B	-	B	A	B	-	-	B	B	-	B	-	A	A	B	B	-	A	B	B	B	B	B	B	A	A	B	B	A	A	A	A	B
chrA02	10154543	chrA02.2240	chrA02_010155660_010156757	AT5G51040.3	Tp6g13210	A02_008993531_008992420	T	C	A	A	A	B	B	B	-	B	B	B	B	A	B	-	-	B	B	-	B	-	A	A	B	B	B	A	B	B	B	B	B	B	-	A	B	B	-	A	-	A	B
chrA02	10179983	chrA02.2249	chrA02_010178995_010181671	AT5G50850.1	Tp6g12990	A02_009022873_009020181	A	C	A	A	A	B	B	B	B	B	B	B	B	A	B	A	A	B	B	B	B	A	A	A	B	B	B	A	B	B	B	B	B	B	A	A	B	B	A	A	A	A	B
chrA02	10181630	chrA02.2251	chrA02_010184262_010186805	AT5G50840.2		A02_009027986_009025465	T	G	A	A	A	B	B	B	B	B	B	B	B	A	B	A	A	B	B	B	B	A	A	A	B	B	B	A	B	B	B	B	B	B	A	A	B	B	A	A	A	A	B
chrA02	10246529	chrA02.2262	chrA02_010244792_010247391	AT5G50520.1	Tp6g12700	A02_009080309_009082285	T	C	A	A	A	B	B	B	B	B	B	B	B	A	B	A	A	-	B	-	B	-	A	A	B	B	B	A	B	B	B	B	B	B	A	A	B	B	A	A	A	A	B
chrA02	10253274	chrA02.2264	chrA02_010251780_010254757	AT3G56150.2	Tp5g06370	A02_009091353_009088730	C	T	A	A	A	B	B	B	B	B	B	B	B	A	B	A	A	B	B	B	B	A	A	A	B	B	B	A	B	B	B	B	B	B	A	A	B	B	A	A	A	A	B
chrA02	10268682	chrA02.2268	chrA02_010268638_010268946	AT5G50460.1	Tp6g12640	A02_009107063_009107370	G	T	A	A	A	B	B	B	B	B	B	B	B	A	B	A	A	B	B	-	B	A	A	A	B	B	B	A	B	B	B	B	B	B	A	A	B	B	A	A	A	A	B
chrA02	10275615	chrA02.2269	chrA02_010275388_010276511	AT5G50450.1	Tp6g12630	A02_009115159_009116292	A	G	A	A	A	B	B	B	B	B	B	B	B	A	B	-	-	B	B	B	B	-	A	A	B	B	B	A	B	B	B	B	B	B	A	A	B	B	A	A	A	A	B
chrA02	10291477	chrA02.2273	chrA02_010291217_010293089	AT5G50420.1	Tp6g12580	A02_009123462_009125337	C	G	A	A	A	B	B	B	-	B	B	B	B	A	B	A	A	B	B	-	B	-	-	A	B	B	B	A	B	B	B	B	B	B	A	A	B	B	A	A	A	A	B
chrA02	10292548	chrA02.2274	chrA02_010293729_010294856	AT5G50410.1	Tp6g12560	A02_009126210_009126977	A	G	A	A	A	B	-	B	B	B	B	B	B	A	B	A	-	B	B	-	B	-	A	A	B	B	B	A	B	B	B	B	B	B	A	A	B	B	A	A	A	A	B
chrA02	10361507	chrA02.2286	chrA02_010360655_010363691	AT5G49890.1	Tp6g11370	A02_009182805_009185836	C	T	A	A	A	B	B	B	B	B	B	B	B	A	B	A	-	B	B	B	B	-	A	A	B	B	B	A	B	B	B	B	B	B	A	A	B	B	A	A	A	A	B
chrA02	10371143	chrA02.2288	chrA02_010370988_010373656	AT5G49820.1	Tp6g11260	C02_014485529_014488174	C	T	A	A	A	B	B	B	B	B	B	B	B	A	B	A	A	B	B	B	B	A	A	A	B	B	B	A	B	B	B	B	B	B	A	A	B	B	A	A	A	A	B
chrA02	10373605	chrA02.2289	chrA02_010375902_010382043	AT5G49810.1	Tp6g11200	A02_009200970_009198728	G	T	A	A	A	B	B	B	B	B	B	B	B	A	B	A	A	B	B	B	B	-	-	A	B	B	B	A	B	B	B	B	B	B	A	A	B	B	A	A	A	A	B
chrA02	10387996	chrA02.2290	chrA02_010387565_010389623	AT1G64970.1	Tp5g19260	A02_009213523_009211475	C	T	A	A	A	B	B	B	B	B	B	B	B	A	B	A	A	B	B	B	B	A	A	A	B	B	B	A	B	B	B	B	B	B	A	A	B	B	A	A	A	A	B
chrA02	10394491	chrA02.2291	chrA02_010394223_010394966		Tp5g19300	A02_009219107_009218364	C	G	A	A	A	B	B	B	B	B	B	B	B	A	B	A	A	B	B	-	-	-	A	A	B	B	B	A	B	B	B	B	B	B	A	A	B	B	A	A	A	A	B
chrA02	10409154	chrA02.2293	chrA02_010407479_010411722	AT1G65010.1	Tp5g19380	A02_009233678_009237337	T	C	A	A	A	B	B	B	B	-	B	B	B	A	-	-	-	-	-	-	B	-	-	A	B	B	B	A	B	B	B	B	B	B	A	A	B	-	A	A	A	A	B
chrA02	10409944	chrA02.2294	chrA02_010412274_010414527	AT1G65020.1	Tp5g19410	A02_009239637_009238089	T	G	A	A	A	B	B	B	B	-	B	B	B	A	B	-	-	B	B	-	-	-	-	A	B	B	B	A	B	B	B	B	B	B	A	A	B	B	A	-	A	A	B
chrA02	10414444	chrA02.2295	chrA02_010416123_010423423	AT1G65070.2	Tp5g19600	A02_009247601_009245094	T	C	A	A	A	B	B	B	B	B	B	B	B	A	B	A	-	B	B	B	B	A	A	A	B	B	B	A	B	B	B	B	B	B	A	A	B	B	A	A	A	A	B
chrA02	10420882	chrA02.2296	chrA02_010424540_010427893	AT1G65080.1	Tp5g19610	A02_009252359_009254066	A	G	A	A	A	B	B	B	-	B	B	B	B	A	B	-	-	-	-	-	-	-	-	A	B	B	B	A	B	B	B	B	B	B	A	A	-	B	A	A	A	A	B
chrA02	10434494	chrA02.2299	chrA02_010434502_010435915	AT2G44870.1	Tp5g19750	A02_009265660_009265005	C	G	A	A	A	B	B	B	B	B	B	B	B	A	B	A	A	B	B	B	B	A	A	A	B	B	B	A	B	B	B	B	B	B	A	A	B	B	A	A	A	A	B
chrA02	10455318	chrA02.2305	chrA02_010455216_010456716	AT1G65230.1	Tp5g19910	A02_009295986_009297455	C	T	A	A	A	B	B	B	B	B	B	B	B	A	B	A	A	B	B	B	B	A	A	A	B	B	B	A	B	B	B	B	B	B	A	A	B	B	A	B	A	A	B
chrA02	10456656	chrA02.2306	chrA02_010457056_010458715	AT1G65220.1	Tp5g19900	A02_009293967_009295626	A	G	A	A	A	B	B	B	B	B	B	B	B	A	B	A	A	B	B	B	B	A	A	A	B	B	B	A	B	B	B	B	B	B	A	A	B	B	A	B	A	A	B
chrA02	10466434	chrA02.2307	chrA02_010465939_010467688	AT1G65220.1	Tp5g19900	A02_009294756_009295626	T	G	A	A	A	B	B	B	B	B	B	B	B	A	B	A	-	B	B	B	B	-	A	A	B	B	B	A	B	B	B	B	B	B	A	A	B	B	A	B	A	A	B
chrA02	10468107	chrA02.2308	chrA02_010468048_010469697	AT1G65230.1	Tp5g19910	A02_009295986_009297635	C	T	A	A	A	B	B	B	B	B	B	B	B	A	B	A	A	B	B	B	B	A	A	A	B	B	B	A	B	B	B	B	B	B	A	A	B	B	A	B	A	A	B
chrA02	10470822	chrA02.2311	chrA02_010472844_010475990	AT1G65260.1	Tp5g19930	A02_009298286_009301433	G	T	A	A	A	B	B	B	B	B	B	B	B	A	B	A	A	B	B	B	B	A	A	A	B	B	B	A	B	B	B	B	B	B	A	A	B	B	A	B	A	A	B
chrA02	10477860	chrA02.2312	chrA02_010477738_010479487	AT1G65270.1	Tp5g19940	A02_009304132_009305333	C	G	A	A	A	B	B	B	B	B	B	B	B	A	B	A	-	B	B	B	B	A	A	A	B	B	B	A	B	B	B	B	B	B	A	A	B	B	A	B	A	A	B
chrA02	10479693	chrA02.2313	chrA02_010480807_010481450	AT1G65290.1	Tp5g19950	C02_014652314_014651920	A	G	A	A	A	B	B	B	B	B	B	B	B	A	B	A	-	B	B	-	-	-	A	A	B	B	B	A	B	B	B	B	B	B	A	A	B	B	A	B	A	A	B
chrA02	10489417	chrA02.2317	chrA02_010493486_010495362	AT1G65410.1	Tp5g20140	A02_009323690_009325566	A	G	A	A	A	B	B	B	B	-	B	B	B	-	B	-	-	-	B	-	B	-	-	A	B	B	B	A	B	B	B	B	B	B	A	A	B	B	A	B	A	A	B
Z_CDS	109	chrA02.2318	chrA02_010495897_010496539	AT1G65420.1	Tp5g20150	A02_009326743_009326101	T	C	A	A	-	B	-	B	B	B	B	B	B	A	B	-	-	-	-	-	-	-	A	A	B	B	B	-	B	B	B	B	B	B	A	A	B	B	A	B	A	A	B
chrA02	10654885	chrA02.2344	chrA02_010654623_010655156		Tp5g20670	A02_009499159_009498626	T	C	A	A	A	B	B	B	B	B	B	B	B	A	B	A	A	B	B	B	B	A	A	A	B	B	B	A	B	B	B	B	B	B	A	-	B	B	A	B	A	A	B
chrA02	10658725	chrA02.2347	chrA02_010658738_010659487		Tp5g20770	A02_009502741_009503346	C	G	A	A	A	B	B	B	B	B	B	B	B	A	B	A	A	B	B	B	B	A	A	A	B	B	B	A	B	B	B	B	B	B	A	-	B	B	A	B	A	A	B
chrA02	10701009	chrA02.2359	chrA02_010700293_010703129	AT1G65930.1	Tp5g21000	A02_009547108_009549962	T	C	A	A	A	B	B	B	B	B	B	B	B	A	B	A	-	B	B	B	B	A	A	A	B	B	B	A	B	B	B	B	B	B	A	A	B	B	A	B	A	A	B
chrA02	10705277	chrA02.2360	chrA02_010704531_010705297	AT1G65980.2	Tp5g21040	A02_009551940_009551174	A	G	A	A	A	B	B	B	B	B	B	B	B	A	B	A	A	B	B	B	B	A	A	A	B	B	B	A	B	B	B	B	B	B	A	-	B	B	A	B	A	A	B
chrA02	10708238	chrA02.2361	chrA02_010707608_010708769	AT1G66070.2	Tp5g21120	A02_009555520_009554592	A	G	A	A	A	B	-	B	B	B	B	B	B	A	B	-	-	-	-	-	-	-	A	A	B	B	B	A	B	B	B	B	B	B	A	A	B	B	A	-	A	A	B
chrA02	10715058	chrA02.2364	chrA02_010714344_010717178	AT1G65930.1	Tp5g21000	A02_009547108_009549962	T	C	A	A	A	B	B	B	B	B	B	B	B	A	B	A	-	B	B	B	B	-	A	A	B	B	B	A	B	B	B	B	B	B	A	A	B	B	A	B	A	A	B
chrA02	10719207	chrA02.2365	chrA02_010718461_010719227	AT1G65980.2	Tp5g21040	A02_009551940_009551174	A	G	A	A	A	B	B	B	B	B	B	B	B	A	B	A	A	B	B	B	B	A	A	A	B	B	B	A	B	B	B	B	B	B	A	-	B	B	A	B	A	A	B
chrA02	10722323	chrA02.2366	chrA02_010721529_010722690	AT1G66070.2	Tp5g21120	A02_009555520_009554592	C	T	A	A	A	B	B	B	B	B	B	B	B	A	B	A	A	B	B	B	-	-	-	A	B	B	B	A	B	B	B	B	B	B	A	A	B	B	A	B	A	A	B
chrA02	10789810	chrA02.2380	chrA02_010789962_010791921	AT1G66200.3	Tp5g21260	A02_009621855_009619857	T	C	A	A	A	B	B	B	B	B	B	B	B	A	B	A	A	B	B	B	B	A	A	A	B	B	B	A	B	B	B	B	B	B	A	-	B	B	A	B	A	A	B
Z_CDS	278	chrA02.2387	chrA02_010856973_010859141	AT1G66330.2	Tp5g21350	A02_009679963_009677798	G	T	A	A	A	B	B	B	B	B	B	B	B	A	B	A	A	B	B	B	B	A	A	A	B	B	B	A	B	B	B	B	B	B	A	-	B	B	A	B	A	A	B
chrA02	10866496	chrA02.2391	chrA02_010865884_010867503		Tp5g21370	A02_009685450_009687051	T	G	A	A	A	B	-	B	B	-	B	B	B	A	B	A	-	-	B	-	-	-	-	A	B	B	B	A	B	B	B	B	B	B	A	A	B	-	A	B	A	A	B
chrA02	10880312	chrA02.2393	chrA02_010879545_010881068	AT1G66350.1	Tp5g21380	A02_009698836_009700359	C	T	A	A	A	B	B	B	B	B	B	B	B	A	B	A	A	B	B	-	B	-	A	A	B	B	B	A	B	B	B	B	B	B	A	A	B	B	A	B	A	A	B
chrA02	10918267	chrA02.2399	chrA02_010918709_010919897	AT4G18040.1		C01_006615095_006613925	T	C	B	B	B	A	B	B	A	A	A	A	B	B	B	A	A	A	-	A	-	B	A	A	A	A	A	B	B	A	A	A	A	B	A	-	A	B	A	A	A	B	A
chrA02	10921639	chrA02.2400	chrA02_010921322_010924520	AT4G18030.1	Tp7g16090	A01_005084116_005080917	G	T	B	B	B	A	B	B	A	A	A	A	B	B	B	A	A	A	B	A	B	B	A	A	A	A	A	B	B	A	A	A	A	B	A	B	A	B	A	A	A	B	A
chrA02	10939676	chrA02.2403	chrA02_010939091_010939903	AT1G67050.1		A02_009959104_009958292	C	T	A	A	A	B	B	B	B	B	B	B	B	A	B	A	A	B	B	B	B	A	A	A	B	B	B	A	B	B	B	B	B	B	A	A	B	B	A	B	A	A	B
chrA02	11044437	chrA02.2421	chrA02_011028140_011030812	AT1G67110.1	Tp5g22040	A02_010042972_010041091	A	T	A	A	A	B	B	B	B	-	B	B	B	A	B	A	-	B	B	B	B	A	A	A	B	B	B	A	B	B	B	B	B	B	A	A	B	B	A	B	A	A	B
chrA02	11048542	chrA02.2424	chrA02_011065619_011066134		Tp5g22070	A02_010076853_010076337	C	T	A	A	A	B	B	B	B	-	B	B	B	A	B	A	-	-	B	B	-	A	A	A	B	B	B	A	B	B	B	B	B	B	A	A	B	B	A	-	A	A	B
chrA02	11084471	chrA02.2427	chrA02_011084055_011085390	AT1G67170.1	Tp5g22100	A02_010096444_010097276	T	G	A	A	A	B	-	B	-	B	B	B	B	A	B	-	-	-	-	-	-	-	-	A	B	B	B	A	B	B	B	B	B	B	A	A	B	-	A	B	A	A	B
Z_CDS	1731	chrA02.2437	chrA02_011128162_011132492	AT1G67230.1	Tp5g22170	A02_010142408_010138078	G	C	A	A	A	B	-	B	-	-	B	B	B	A	B	-	-	-	B	-	-	-	-	A	B	B	B	A	B	B	B	B	B	B	A	A	B	B	A	-	A	A	B
chrA02	11135106	chrA02.2438	chrA02_011134388_011135491	AT1G67250.1	Tp5g22180	A02_010145407_010144304	T	C	A	A	A	B	B	B	B	B	B	B	B	A	B	A	A	B	B	B	B	A	A	A	B	B	B	A	B	B	B	B	B	B	A	-	B	B	A	B	A	A	B
chrA02	11170434	chrA02.2446	chrA02_011170441_011170752	AT5G59690.1	Tp6g21360	C02_007748844_007748533	T	G	A	A	A	B	A	B	-	B	A	A	B	A	B	-	-	-	-	-	-	-	A	A	A	B	B	A	B	B	B	B	B	B	A	A	B	-	A	-	A	A	B
chrA02	11173067	chrA02.2447	chrA02_011172775_011184644	AT1G67320.2	Tp5g22250	A02_010200912_010196797	T	C	A	A	A	B	B	B	B	B	B	B	B	A	B	-	A	B	B	-	B	-	-	A	B	B	B	A	B	B	B	B	B	B	A	A	B	B	A	B	A	A	B
chrA02	11267874	chrA02.2455	chrA02_011268130_011268405	AT1G67350.2	Tp5g22300	A02_010255923_010256198	C	T	A	A	A	B	B	B	B	B	B	B	B	A	B	A	A	B	B	B	-	A	A	A	B	B	B	A	B	B	B	B	B	B	A	A	B	B	A	B	A	A	B
chrA02	11268880	chrA02.2456	chrA02_011269200_011269984	AT1G67360.1	Tp5g22310	A02_010257785_010256998	A	G	A	A	A	B	B	B	B	B	B	B	B	A	B	A	A	B	B	B	-	A	A	A	B	B	B	A	B	B	B	B	B	B	A	A	-	B	A	B	A	A	B
Z_CDS	495	chrA02.2457	chrA02_011271944_011275636	AT1G67400.1	Tp5g22330	A02_010263586_010261808	C	T	A	A	A	B	B	B	B	B	B	B	B	A	B	-	-	-	B	-	-	-	-	A	B	B	B	A	B	B	B	B	B	B	A	A	B	-	A	B	A	A	B
chrA02	11287192	chrA02.2461	chrA02_011286413_011287609	AT1G67430.2	Tp5g22400	A02_010269848_010271030	C	T	A	A	A	B	B	B	B	B	B	B	B	A	B	A	A	B	B	B	B	A	A	A	B	B	B	A	B	B	B	B	B	B	A	A	B	B	A	B	A	A	B
chrA02	11292077	chrA02.2462	chrA02_011292502_011294082	AT1G67480.2	Tp5g22440	A02_010276275_010277837	T	G	A	A	A	B	-	B	-	-	B	B	B	A	B	-	-	-	B	-	B	-	A	A	B	B	B	A	B	B	B	B	B	B	A	A	B	B	A	-	A	A	B
Z_CDS	624	chrA02.2465	chrA02_011305473_011307012	AT1G65030.1	Tp5g22530	A02_010296976_010295437	C	T	A	A	A	B	B	B	B	B	B	B	B	A	B	A	A	B	B	B	B	A	A	A	B	B	B	A	B	B	B	B	B	B	A	A	B	B	A	B	A	A	B
chrA02	11335991	chrA02.2469	chrA02_011336014_011340503	AT1G67550.1	Tp5g22560	A02_010309255_010312067	A	C	A	A	A	B	B	B	-	-	B	B	B	A	B	-	-	B	B	-	-	-	A	A	B	B	B	A	B	B	B	B	B	B	A	A	B	B	A	-	A	A	-
chrA02	11339962	chrA02.2470	chrA02_011343260_011345663			A08_013698750_013700902	G	T	A	A	A	-	-	B	B	B	-	-	B	A	B	-	A	B	B	-	-	-	A	A	B	-	B	A	B	B	-	B	B	B	A	A	-	B	A	B	A	A	B
chrA02	11408196	chrA02.2481	chrA02_011408210_011409867	AT1G67730.1	Tp5g22740	A02_010380928_010381721	C	T	A	A	A	B	B	B	B	B	B	B	B	A	B	A	A	B	B	B	B	A	A	A	B	B	B	A	B	B	B	B	B	B	A	A	B	B	A	B	A	-	B
chrA02	11411659	chrA02.2483	chrA02_011413975_011414214			A02_011663580_011663343	A	G	A	A	A	B	B	B	B	B	B	B	B	A	B	A	A	B	B	B	B	A	A	A	B	B	B	A	B	B	B	B	B	B	A	A	-	B	A	B	A	A	B
chrA02	11439329	chrA02.2489	chrA02_011437395_011439648	AT1G43580.1	Tp1g32440	A02_010389956_010391944	C	T	A	A	A	B	B	B	B	B	B	B	B	A	B	A	A	B	B	B	B	A	A	A	B	B	B	A	B	B	B	B	B	B	A	A	B	B	A	B	A	A	B
Z_CDS	129	chrA02.2491	chrA02_011455962_011456443			A02_010433036_010432565	T	C	A	A	A	B	B	B	B	B	B	B	B	A	B	A	A	B	B	B	B	A	A	A	B	B	B	A	B	B	B	B	B	B	A	A	-	B	A	B	A	A	B
chrA02	11485474	chrA02.2502	chrA02_011485189_011488055	AT1G67830.1	Tp5g22830	A02_010468203_010466226	T	G	A	A	A	B	B	B	B	B	B	B	B	A	B	A	A	B	B	B	B	A	A	A	B	B	B	A	B	B	B	B	B	B	A	-	B	B	A	B	A	A	B
chrA02	11492622	chrA02.2504	chrA02_011492325_011495199	AT1G67850.2	Tp5g22860	A02_010476134_010479005	T	G	A	A	-	B	B	B	B	B	B	B	B	-	B	-	-	-	B	-	B	-	-	A	B	B	B	A	B	B	B	B	B	B	A	A	B	B	-	B	-	A	B
Z_CDS	117	chrA02.2527	chrA02_011551310_011552921	AT1G68000.1	Tp5g23020	A02_010515523_010517135	G	T	A	A	A	-	B	B	B	B	B	B	B	A	B	A	A	-	B	-	B	A	A	A	B	B	B	A	B	B	B	B	B	B	A	A	B	B	A	B	A	A	B
Z_CDS	485	chrA02.2531	chrA02_011573510_011575149	AT1G68070.1	Tp5g23070	C02_016798649_016796990	T	G	A	A	A	B	B	B	-	-	B	B	B	A	B	A	-	B	B	-	B	-	-	A	B	B	B	A	B	B	B	B	B	B	A	A	B	B	A	-	A	A	-
Z_CDS	1190	chrA02.2541	chrA02_011634245_011639515	AT2G25710.2	Tp5g23150	A02_010583532_010588802	G	C	A	A	A	B	B	B	-	-	B	B	B	A	B	A	-	-	B	-	-	-	-	A	B	B	B	A	B	B	B	B	B	B	A	A	B	B	A	B	A	A	-
chrA02	11694842	chrA02.2551	chrA02_011694432_011695440		Tp5g23360	A02_010648191_010649199	A	T	A	A	A	B	B	B	B	B	B	B	B	A	B	A	-	B	B	-	-	A	A	A	B	B	B	A	B	B	B	B	B	B	A	A	B	B	A	B	A	A	B
chrA02	11791476	chrA02.2567	chrA02_011791089_011793773	AT1G68410.2	Tp5g23470	C02_017287650_017286528	A	G	A	A	A	B	B	B	B	B	B	B	B	A	B	A	-	-	B	-	-	-	A	A	B	B	B	A	B	B	B	B	B	B	A	A	B	B	A	B	A	A	B
chrA02	11842191	chrA02.2575	chrA02_011850184_011851230	AT1G68460.1	Tp5g23530	A02_010789436_010788390	A	T	B	A	A	B	-	B	B	B	B	B	B	A	B	B	-	-	B	B	B	-	-	A	B	B	A	-	B	B	B	A	A	B	A	-	B	A	B	-	A	B	B
chrA02	11905858	chrA02.2582	chrA02_011905784_011906701	AT1G68490.1	Tp5g23560	A02_010844276_010845203	A	G	A	A	A	B	B	B	B	B	B	B	B	A	B	A	A	B	B	B	B	A	A	A	B	B	B	A	B	B	B	B	B	B	A	A	B	B	A	B	A	A	B
chrA02	11928307	chrA02.2584	chrA02_011928343_011929827	AT1G68520.1	Tp5g23590	A02_010888274_010886939	C	T	A	A	A	B	B	B	B	B	B	B	B	A	B	A	A	B	B	B	B	A	A	A	B	B	B	A	B	B	B	B	B	B	A	-	B	B	A	B	A	A	B
chrA02	11952413	chrA02.2590	chrA02_011952202_011955914	AT1G68560.1	Tp5g23650	C02_017651666_017649184	C	G	A	A	A	B	B	B	B	B	B	B	B	A	B	-	A	B	B	B	B	-	-	A	B	B	B	A	B	B	B	B	B	B	A	A	B	B	A	B	A	A	B
chrA02	12049515	chrA02.2606	chrA02_012049525_012050696	AT1G68660.2	Tp5g23760	A02_011013475_011012305	A	T	A	A	A	-	-	-	B	B	-	-	-	A	B	A	A	B	B	-	-	A	A	A	B	B	B	A	B	B	B	B	B	B	A	A	B	B	A	B	A	A	B
chrA02	12054514	chrA02.2607	chrA02_012053984_012055401	AT1G68670.1	Tp5g23770	A02_011017966_011019376	A	T	A	A	A	B	B	B	B	-	B	B	B	A	B	A	-	-	-	-	-	A	-	A	B	B	B	A	B	B	B	B	B	B	A	A	B	B	A	B	A	A	B
chrA02	12058977	chrA02.2608	chrA02_012058688_012064239	AT1G68720.1	Tp5g23820	C02_017812390_017816183	A	G	A	A	A	B	B	B	B	-	B	B	B	-	B	-	-	B	B	-	B	-	A	A	B	B	B	A	B	B	B	B	B	B	A	A	B	B	A	-	A	A	B
chrA02	12067815	chrA02.2609	chrA02_012067526_012071741	AT1G68720.1	Tp5g23820	C02_017812390_017816576	A	G	A	A	A	B	B	B	B	-	B	B	B	A	B	-	-	B	B	B	-	-	A	A	B	B	B	A	B	B	B	B	B	B	A	A	B	B	A	B	A	A	B
chrA02	12070433	chrA02.2610	chrA02_012072322_012073120		Tp5g23840	A03_008662175_008661385	T	C	A	A	A	B	B	B	-	B	B	B	B	A	B	-	-	B	B	-	-	-	A	A	B	B	B	A	B	B	B	B	B	B	A	A	B	B	A	B	A	A	B
chrA02	12173960	chrA02.2624	chrA02_012161007_012162109	AT1G68800.1	Tp5g23910	A02_011121198_011120087	G	T	A	A	A	B	B	B	B	B	B	B	B	A	B	-	-	B	B	-	-	-	-	A	B	B	B	A	B	B	B	B	B	B	A	A	B	B	A	B	A	A	B
chrA02	12252778	chrA02.2640	chrA02_012252145_012261962	AT1G68890.1	Tp5g24020	A02_011220038_011224348	T	G	A	A	A	B	B	B	B	-	B	B	B	-	B	A	-	-	B	-	B	-	A	A	B	B	B	A	B	B	B	B	B	B	A	A	B	B	A	B	A	A	B
chrA02	12258123	chrA02.2641	chrA02_012262420_012262779			A02_011225165_011224806	G	T	A	A	A	B	B	B	B	-	B	B	B	A	B	A	A	B	B	-	-	A	A	A	B	B	B	A	B	B	B	B	B	B	A	A	B	B	A	B	A	A	B
Z_CDS	1707	chrA02.2643	chrA02_012264243_012266644	AT1G68910.3	Tp5g24050	A02_011228320_011226629	C	T	A	A	A	B	-	B	B	A	B	B	B	A	B	-	-	-	B	-	-	-	-	A	B	B	B	A	B	B	B	B	B	B	A	A	B	B	A	B	A	A	B
chrA02	12292466	chrA02.2651	chrA02_012292416_012293958	AT1G69010.1	Tp5g24120	A02_011260638_011262180	C	G	A	A	B	B	-	B	-	A	B	B	B	A	B	A	-	-	B	-	B	-	A	A	B	B	B	A	B	B	B	B	B	B	A	A	B	B	A	B	A	A	B
chrA02	12293469	chrA02.2652	chrA02_012294394_012296180	AT1G69030.1	Tp5g24140	A02_011264402_011262616	G	T	A	A	B	B	-	B	-	A	B	B	B	A	B	-	-	B	B	-	-	-	A	A	B	B	-	A	B	B	B	B	B	B	A	A	B	-	A	B	A	A	B
chrA02	12405417	chrA02.2672	chrA02_012405046_012407017			A02_011382559_011384530	T	C	A	A	B	B	B	B	B	A	B	B	B	A	B	A	-	B	B	-	B	A	A	A	B	B	B	A	B	B	B	B	B	B	A	A	B	B	A	B	A	A	B
chrA02	12414079	chrA02.2673	chrA02_012409202_012414007	AT1G55750.1	Tp5g24310	A02_011390886_011394723	A	G	A	A	B	B	B	B	B	A	B	B	B	A	B	A	-	-	B	-	-	-	A	A	B	B	B	A	B	B	B	B	B	B	A	A	B	B	A	B	A	A	B
chrA02	12419462	chrA02.2675	chrA02_012419426_012420973	AT1G69270.1	Tp5g24330	A02_011398632_011397085	A	T	A	A	B	B	B	B	B	A	B	B	B	A	B	A	A	B	B	B	B	-	A	A	B	B	B	A	B	B	B	B	B	B	A	A	B	B	A	B	A	A	B
chrA02	12441909	chrA02.2680	chrA02_012442196_012445241	AT1G69340.1	Tp5g24400	A02_011421864_011424909	T	G	A	A	B	B	B	B	-	A	B	B	B	A	B	-	-	-	B	-	B	-	A	A	B	B	B	A	B	B	B	B	B	B	A	A	B	B	A	-	A	-	B
chrA02	12444421	chrA02.2681	chrA02_012446147_012446898		Tp5g18870	A02_011426556_011425815	A	G	A	A	-	B	-	B	-	A	B	B	B	A	B	-	-	B	B	-	-	-	A	A	B	B	B	A	B	B	B	B	B	B	A	A	-	B	A	B	A	A	-
Z_CDS	72	chrA02.2683	chrA02_012450787_012452120	AT1G69390.1	Tp5g24440	A02_011430598_011431941	T	C	A	A	B	B	-	B	B	A	B	B	B	A	B	-	-	B	B	-	B	A	A	A	B	B	B	A	B	B	B	B	B	B	A	A	B	B	A	B	A	A	B
chrA02	12451913	chrA02.2684	chrA02_012452770_012454738	AT1G69400.1	Tp5g24450	A02_011433582_011434478	C	T	A	A	-	B	B	B	B	A	B	B	B	A	B	-	A	B	B	-	B	-	A	A	B	B	B	A	B	B	B	B	B	B	A	A	B	B	A	B	A	A	B
chrA02	12461596	chrA02.2686	chrA02_012461406_012465406	AT1G69420.1	Tp5g24470	A02_011441932_011443906	G	T	A	A	B	B	B	B	-	-	B	B	B	A	B	-	-	B	B	-	-	-	A	A	B	B	B	A	B	B	B	B	B	B	A	A	B	B	A	-	A	A	B
chrA02	12464929	chrA02.2687	chrA02_012467429_012471398	AT1G69440.1	Tp5g24490	C02_018678672_018676984	A	G	A	A	B	B	B	B	-	A	B	B	B	A	B	A	A	B	B	-	-	A	A	A	B	B	B	A	B	B	B	B	B	B	A	A	-	-	A	-	A	A	-
chrA02	12484290	chrA02.2690	chrA02_012484263_012485304		Tp5g24520	A02_011461893_011462824	A	C	A	A	B	B	B	B	B	A	B	B	B	A	B	A	A	B	B	B	B	A	A	A	B	B	B	A	B	B	B	B	B	B	A	A	B	B	A	B	A	A	B
chrA02	12485053	chrA02.2691	chrA02_012485700_012485996			C02_018693932_018693627	T	C	A	A	B	B	B	B	B	A	B	B	B	A	B	A	-	B	B	-	B	-	A	A	B	B	B	A	B	B	B	B	B	B	A	-	B	B	A	B	A	A	B
chrA02	12549689	chrA02.2697	chrA02_012549250_012551153	AT3G27740.2	Tp5g24680	A02_011531194_011533040	C	T	A	A	B	B	B	B	B	A	B	B	B	A	B	A	A	B	B	B	B	A	A	A	B	B	B	A	B	B	B	B	B	B	A	A	B	B	A	B	A	A	B
chrA02	12590556	chrA02.2703	chrA02_012590590_012591449	AT1G69620.1	Tp5g24740	A02_011577204_011578074	A	G	A	A	B	B	B	B	B	A	B	B	B	A	B	A	A	B	B	B	B	A	A	A	B	B	B	A	B	B	B	B	B	B	A	A	B	B	A	B	A	A	B
chrA02	12592776	chrA02.2704	chrA02_012592798_012594280	AT1G69640.1	Tp5g24770	A02_011580025_011579290	G	C	A	A	B	B	B	B	B	A	B	B	B	A	B	A	-	B	B	B	B	A	-	A	B	B	B	A	B	B	B	B	B	B	A	A	B	B	A	B	A	A	B
chrA02	12742797	chrA02.2740	chrA02_012742665_012744142	AT1G66580.1	Tp5g24860	A02_011627407_011628200	A	G	A	A	B	B	B	B	B	A	B	B	B	A	B	A	A	B	B	B	B	A	A	A	B	B	B	A	B	B	B	B	B	B	A	A	B	B	A	B	A	A	B
chrA02	12988144	chrA02.2785	chrA02_012988205_012990288	AT1G70160.1	Tp5g25270	A02_011849036_011851096	A	C	A	A	B	B	B	B	B	A	B	B	B	A	B	A	A	B	B	-	B	A	A	A	B	B	B	A	B	B	B	B	B	B	A	A	B	B	A	B	A	A	B
chrA02	13000939	chrA02.2787	chrA02_013006837_013008772	AT1G70210.1	Tp5g25340	A02_011884066_011885231	A	G	A	A	B	B	B	B	-	A	B	B	B	A	B	A	A	B	-	-	-	-	-	A	B	B	B	A	B	B	B	B	B	B	A	A	B	B	-	-	-	A	B
chrA02	13008405	chrA02.2788	chrA02_013009824_013010831		Tp2g28080	A04_011969972_011969252	G	C	A	A	B	B	B	B	B	A	B	B	B	A	B	-	-	-	B	-	-	-	-	A	B	B	B	A	B	B	B	B	B	B	A	-	B	B	A	-	-	A	B
chrA02	13021081	chrA02.2790	chrA02_013021087_013022429		Tp5g25350	A02_011896537_011895195	C	G	A	A	B	B	-	B	-	A	B	B	B	A	B	A	-	-	B	-	-	-	-	A	B	B	B	A	B	B	B	B	B	B	A	A	B	B	A	B	A	A	B
chrA02	13041659	chrA02.2795	chrA02_013040389_013043896	AT1G70290.1		A02_011921904_011918760	A	G	A	A	B	B	B	B	B	A	B	B	B	A	B	A	A	B	B	B	B	-	A	A	B	B	B	A	B	B	B	B	B	B	A	A	B	B	A	B	A	A	B
chrA02	13101966	chrA02.2798	chrA02_013101013_013102662	AT1G70330.1	Tp5g25450	A02_011964213_011965301	T	C	A	A	B	A	B	B	B	A	B	B	B	A	B	A	A	B	B	-	B	A	A	A	B	B	B	A	B	B	B	B	B	B	A	A	-	B	A	B	A	A	B
chrA02	13106043	chrA02.2799	chrA02_013104607_013105064			A02_011967596_011967135	G	T	A	A	B	A	B	B	B	A	B	B	B	A	B	A	A	B	B	B	B	A	A	A	B	B	B	A	B	B	B	B	B	B	A	A	-	B	A	B	A	A	B
chrA02	13108646	chrA02.2801	chrA02_013112209_013112982		Tp5g25500	A02_011975378_011974608	G	T	A	A	B	A	B	B	B	A	B	B	B	A	B	A	A	B	B	B	-	A	A	A	B	B	B	A	B	B	B	B	B	B	A	A	B	B	A	B	A	A	B
chrA02	13136311	chrA02.2807	chrA02_013136367_013137532	AT1G70490.2	Tp5g25560	A02_011996604_011995655	T	C	A	A	B	A	B	B	B	A	B	B	B	A	B	A	A	B	B	B	B	A	A	A	B	B	B	A	B	B	B	B	B	B	A	A	B	B	A	B	A	A	B
chrA02	13282341	chrA02.2839	chrA02_013282247_013282687	AT1G23290.1	Tp5g25760	A02_012101219_012100779	T	G	A	A	B	A	-	B	-	A	B	B	B	A	B	A	A	-	B	-	B	A	A	A	B	B	B	A	B	B	B	B	B	B	A	A	-	B	A	B	A	A	B
chrA02	13283909	chrA02.2840	chrA02_013283264_013287395	AT1G70620.3	Tp5g25780	A02_012101797_012103930	T	C	A	A	B	A	B	B	B	-	B	B	B	A	B	A	-	B	B	-	B	A	-	A	B	B	B	A	B	B	B	B	B	B	A	A	B	B	A	B	A	A	B
chrA02	13286917	chrA02.2841	chrA02_013288511_013290202		Tp5g25830	C02_020067469_020069080	A	G	A	A	-	A	B	B	B	A	B	B	B	A	B	A	A	-	B	B	-	A	-	A	B	B	B	A	B	B	B	B	B	B	A	A	B	B	A	-	A	A	B
chrA02	13340048	chrA02.2852	chrA02_013338816_013340882	AT1G70700.2	Tp5g25870	A02_012134656_012136645	T	G	A	A	B	A	B	B	B	A	B	B	B	A	B	-	-	B	-	-	-	A	-	A	B	B	B	A	B	B	B	B	B	B	A	A	B	B	A	-	-	A	B
chrA02	13374037	chrA02.2858	chrA02_013373594_013374501	AT1G70760.1	Tp5g25950	A02_012170511_012171421	G	C	-	A	B	A	B	B	B	A	B	B	B	A	B	A	A	B	B	B	B	A	A	A	B	B	B	-	B	B	B	B	B	B	-	-	B	B	-	B	A	A	B
chrA02	13376254	chrA02.2860	chrA02_013378661_013379568	AT1G70760.1	Tp5g25950	A02_012170511_012171421	A	G	A	A	B	A	-	B	-	A	B	B	B	A	B	A	-	-	-	-	-	-	A	A	B	B	B	A	B	B	B	B	B	B	-	A	B	B	A	B	A	A	B
chrA02	13379445	chrA02.2861	chrA02_013379832_013383575	AT1G70770.2	Tp5g25950	C02_020249320_020247245	T	C	A	A	B	A	B	B	B	A	B	B	B	A	B	A	A	B	B	B	B	A	A	A	B	B	B	A	B	B	B	B	B	B	A	-	B	B	A	B	A	A	B
chrA02	13527902	chrA02.2890	chrA02_013524418_013529805	AT1G71010.1	Tp5g26170	A02_012284540_012289936	C	T	A	A	-	A	-	B	-	-	B	B	B	A	B	-	-	-	B	B	-	-	-	A	B	B	B	A	B	B	B	B	B	B	A	A	B	B	A	B	A	A	-
chrA02	13562652	chrA02.2897	chrA02_013562178_013563698	AT1G71060.1	Tp5g26230	A02_012316983_012315463	C	G	A	A	-	A	B	B	-	-	B	B	B	A	B	A	-	B	-	-	-	-	A	A	B	B	B	A	B	B	B	B	B	B	A	A	B	B	A	-	-	A	B
chrA02	13570270	chrA02.2901	chrA02_013570983_013572314	AT1G71120.1	Tp5g26290	A02_012328198_012327224	A	C	A	A	B	A	B	B	B	A	B	B	B	A	B	-	-	-	-	-	-	-	-	A	B	B	B	A	B	B	B	B	B	B	A	A	B	B	A	-	A	A	B
chrA02	13573428	chrA02.2902	chrA02_013572958_013573458	AT1G71130.1	Tp5g26300	A02_012328836_012329339	C	T	A	A	B	A	B	B	B	A	B	B	B	A	B	A	A	B	B	B	B	A	A	A	B	B	B	A	B	B	B	B	B	B	A	A	B	B	A	B	A	A	B
Z_CDS	1290	chrA02.2910	chrA02_013610589_013614226	AT1G71696.2	Tp5g26720	C07_030890055_030891399	C	T	A	A	-	A	-	B	-	A	B	B	B	A	B	A	A	-	B	-	-	-	A	A	B	B	B	A	B	B	B	B	B	B	A	A	-	B	A	-	A	A	B
Z_CDS	271	chrA02.2923	chrA02_013689175_013691226	AT1G73930.2	Tp5g29130	A02_013490952_013488909	A	G	A	A	B	A	B	B	B	-	B	-	B	A	B	A	-	B	B	-	B	-	A	A	B	B	B	A	B	B	B	B	B	B	A	A	B	B	A	B	A	A	B
chrA02	13690956	chrA02.2924	chrA02_013691874_013694938	AT1G73980.1	Tp5g29180	A02_013495736_013493106	T	C	A	A	B	A	B	B	B	-	B	-	B	A	B	A	-	B	B	-	B	-	A	A	B	B	B	A	B	B	B	B	B	B	A	A	B	B	A	B	A	A	B
chrA02	13830338	chrA02.2952	chrA02_013828987_013834156	AT1G71410.1	Tp5g26570	A02_012433899_012438606	T	C	A	A	B	A	B	B	B	-	B	B	B	A	B	-	-	B	B	-	B	A	A	A	B	B	B	A	B	B	B	B	B	B	A	A	B	B	A	B	A	A	B
chrA02	13889677	chrA02.2963	chrA02_013889542_013890162			A02_012486646_012486026	G	C	A	A	-	A	-	B	B	A	B	B	B	A	B	-	-	B	-	-	-	-	-	A	B	B	B	A	B	B	B	B	B	B	A	A	B	-	A	-	A	A	B
chrA02	13998006	chrA02.2979	chrA02_013998099_013999899	AT1G71900.1	Tp5g26970	A02_012604595_012606398	G	C	A	A	B	A	B	B	B	A	B	B	B	A	B	A	A	B	B	B	B	-	A	A	B	B	B	A	B	B	B	B	B	B	A	A	B	B	A	B	A	A	B
chrA02	14003802	chrA02.2981	chrA02_014003533_014005314	AT1G71920.3	Tp5g26990	A02_012610065_012611822	T	G	A	A	B	A	B	B	B	A	B	B	B	A	B	A	A	B	B	B	B	A	A	A	B	B	B	A	B	B	B	B	B	B	A	A	B	B	A	B	A	A	B
Z_CDS	57	chrA02.2993	chrA02_014084054_014084725	AT1G72020.1	Tp5g27090	C02_021039243_021038893	A	G	A	A	B	A	B	B	B	A	B	B	B	A	B	A	A	B	B	B	B	A	A	A	B	B	B	A	B	B	B	B	B	B	A	A	-	B	A	B	A	A	B
chrA02	14085712	chrA02.2994	chrA02_014085595_014087524	AT1G72040.1	Tp5g27110	A02_012693184_012691263	C	T	A	A	B	A	B	B	B	A	B	B	B	A	B	A	A	B	B	-	B	A	A	A	B	B	B	A	B	B	B	B	B	B	A	-	B	B	A	B	A	A	B
chrA02	14087279	chrA02.2995	chrA02_014087861_014089859	AT1G72050.1	Tp3g26870	A02_012693515_012695080	C	T	A	A	B	A	B	B	B	A	B	B	B	A	B	A	A	B	B	-	-	A	A	A	B	B	B	A	B	B	B	B	B	B	A	A	B	B	A	B	A	A	B
Z_CDS	27	chrA02.2998	chrA02_014093347_014093547			A02_012699442_012699242	G	T	A	A	B	A	B	B	B	A	B	B	B	A	B	A	-	B	B	-	B	-	-	A	B	B	B	A	B	B	B	B	B	B	A	A	B	B	A	B	A	A	B
chrA02	14145351	chrA02.3007	chrA02_014144945_014146730	AT1G72150.1	Tp5g27230	A02_012753041_012754804	C	T	A	-	B	A	B	B	B	A	B	B	B	A	B	A	A	B	B	B	B	A	A	A	B	B	B	A	B	B	B	B	B	B	A	A	B	B	A	B	A	A	B
chrA02	14150934	chrA02.3008	chrA02_014150966_014151835	AT1G72160.1	Tp5g27240	A02_012768163_012767294	A	T	A	A	B	A	-	B	B	A	B	B	B	A	B	-	-	-	-	-	-	-	-	A	B	B	B	A	B	B	B	B	B	B	A	A	B	B	A	B	A	A	B
chrA02	14157750	chrA02.3010	chrA02_014156728_014157847	AT1G72160.1	Tp5g27240	A02_012769247_012768417	C	T	A	A	-	A	-	B	B	A	B	B	B	A	B	-	-	-	B	-	-	-	-	A	B	B	B	A	B	B	B	B	B	B	A	A	B	B	A	-	A	A	B
chrA02	14321840	chrA02.3045	chrA02_014321628_014323545	AT1G72340.1	Tp5g27430	A02_012885868_012887790	C	T	A	A	-	A	B	B	-	A	B	B	B	A	B	-	-	-	B	-	B	-	-	A	B	B	B	A	B	B	B	B	B	B	A	A	B	-	A	B	-	A	B
chrA02	14326581	chrA02.3046	chrA02_014326544_014328197	AT1G72370.2	Tp4g03390	A02_012892290_012890621	A	G	A	A	B	A	B	B	B	A	B	B	B	A	B	A	A	B	B	B	B	A	A	A	B	B	B	A	B	B	B	B	B	B	A	A	B	B	A	B	A	A	B
chrA02	14515362	chrA02.3084	chrA02_014515392_014519323	AT1G72710.1	Tp5g27770	A02_013058857_013062798	A	G	A	A	B	A	B	B	B	A	B	B	B	A	B	A	A	B	B	-	B	A	A	A	B	B	B	A	B	B	B	B	B	B	A	A	B	B	A	B	A	A	B
chrA02	14519076	chrA02.3085	chrA02_014520128_014520505	AT1G72720.1	Tp5g27780	A02_013063980_013063603	C	T	A	A	B	A	B	B	B	A	B	B	-	A	B	A	-	B	-	B	-	A	A	A	B	B	B	A	B	-	-	B	B	B	A	A	B	B	A	B	A	A	-
chrA02	14521420	chrA02.3086	chrA02_014521213_014523092	AT1G72730.1	Tp5g27790	A02_013066399_013064682	A	C	A	A	B	A	B	B	B	A	B	B	B	A	B	A	-	-	-	B	-	-	A	A	B	B	B	A	B	B	B	B	B	B	A	A	B	B	A	-	A	A	B
chrA02	14583920	chrA02.3103	chrA02_014583345_014584643	AT1G72830.3	Tp5g27870	A02_013111105_013109808	T	C	-	A	B	A	A	-	A	A	B	B	A	A	A	-	-	B	A	B	B	-	A	A	B	A	B	B	A	B	A	B	B	A	B	-	B	A	-	B	A	A	A
Z_CDS	937	chrA02.3106	chrA02_014592582_014604261	AT1G72880.1	Tp5g27900	A02_013198056_013192830	G	T	A	A	B	A	B	B	B	A	B	B	B	A	B	A	A	B	B	-	B	-	A	A	B	B	B	A	B	B	B	B	B	B	A	A	B	B	A	B	A	A	B
chrA02	14603161	chrA02.3108	chrA02_014613402_014616604	AT1G72890.2	Tp5g27910	A02_013211916_013213172	G	T	A	A	-	A	B	B	B	A	B	B	-	A	-	-	A	B	B	B	B	-	-	A	B	-	B	A	B	B	B	B	B	B	A	A	B	B	A	B	A	A	B
chrA02	15404586	chrA02.3277	chrA02_015404572_015406117	AT2G44065.2	Tp4g26150	C03_014840883_014842118	T	G	A	B	A	A	B	B	A	B	A	A	A	B	B	-	-	B	B	-	-	A	-	B	B	A	A	B	A	B	B	B	B	B	B	A	A	A	B	A	B	B	B
chrA02	15510564	chrA02.3299	chrA02_015510621_015511807		Tp5g30090	C02_023092791_023091623	T	C	A	A	B	A	B	B	B	A	B	B	B	A	B	A	A	B	B	B	B	A	A	A	B	B	B	A	B	B	B	B	B	B	A	A	B	B	A	B	A	A	B
chrA02	15642803	chrA02.3329	chrA02_015642129_015643010	AT1G75240.1	Tp5g30400	C02_023229715_023230596	A	G	A	A	B	A	-	B	B	A	B	B	B	A	B	-	-	B	-	-	-	-	-	A	B	B	B	A	B	B	B	B	B	B	A	A	B	-	A	B	A	A	-
chrA02	15889646	chrA02.3388	chrA02_015889649_015890470		Tp5g30610	C02_023420917_023421738	G	C	A	A	B	A	B	B	B	A	B	B	B	A	B	A	A	B	B	B	B	A	A	A	B	B	B	A	B	B	B	B	B	B	A	-	B	B	A	B	A	A	B
chrA02	15946916	chrA02.3402	chrA02_015946119_015947860	AT1G75500.2	Tp5g30630	C02_023463350_023461607	A	G	A	A	B	A	B	B	B	A	B	B	B	A	B	-	A	B	B	B	-	-	-	A	B	B	B	A	B	B	B	B	B	B	A	A	B	B	A	B	A	A	B
chrA02	16041720	chrA02.3424	chrA02_016044047_016044928	AT1G74240.1	Tp5g29420	C02_022756497_022757373	C	G	A	A	B	A	-	B	-	A	B	B	-	A	B	A	A	B	B	-	-	A	A	A	-	B	B	A	-	B	B	-	-	B	A	A	-	B	A	B	A	A	B
chrA02	16194735	chrA02.3458	chrA02_016195113_016199875	AT1G76810.1	Tp5g31970	C02_024566652_024564296	A	G	A	A	B	A	B	B	B	-	B	-	B	A	B	A	B	-	B	-	-	A	A	A	B	B	B	A	B	B	B	B	B	B	A	A	B	B	A	-	A	A	B
chrA02	16335882	chrA02.3494	chrA02_016334098_016337962	AT1G76580.1	Tp5g31750	C02_024451710_024455567	A	G	A	A	B	A	-	B	B	A	B	B	-	A	B	A	-	B	B	-	-	-	A	A	B	B	B	A	B	-	B	B	B	B	A	A	-	B	A	-	A	A	A
chrA02	16567822	chrA02.3539	chrA02_016567340_016568366	AT1G66590.2	Tp2g00570	A07_024171142_024172179	C	T	B	A	A	B	A	A	B	A	B	B	B	B	A	-	-	-	A	-	-	-	A	B	A	A	A	A	A	B	B	A	A	A	A	A	A	A	A	-	B	A	A
chrA02	16568970	chrA02.3540	chrA02_016569093_016570031	AT1G14320.2	Tp5g24860	A07_024169525_024170412	C	T	-	A	A	-	A	A	B	A	-	B	-	-	A	A	A	A	A	A	-	A	A	B	A	A	A	A	A	B	B	A	A	A	A	A	A	A	A	A	-	A	A
chrA02	16817052	chrA02.3584	chrA02_016819719_016824105	AT1G76140.2	Tp5g31270	C02_024076791_024079334	A	G	A	A	B	A	-	-	B	-	B	-	B	A	B	-	-	B	B	-	-	-	A	A	B	B	B	A	B	B	B	B	B	B	A	A	B	-	A	-	A	A	B
chrA02	17179423	chrA02.3670	chrA02_017179456_017181074			C02_024121876_024123463	G	T	-	A	-	A	A	-	A	A	-	-	A	A	A	B	-	B	A	B	B	A	A	A	B	A	B	B	A	B	A	B	B	A	B	B	B	A	B	B	A	A	A
chrA02	17513752	chrA02.3736	chrA02_017513942_017515568	AT1G75800.1		C02_023906400_023907548	C	T	A	A	B	A	B	B	B	A	B	B	B	A	B	A	A	B	B	B	B	A	A	A	B	B	B	A	B	B	B	B	B	B	A	-	B	B	A	B	A	A	B
chrA02	17637476	chrA02.3765	chrA02_017638569_017639325	AT1G75720.2	Tp5g30840	C02_023826308_023825784	G	T	A	A	B	A	B	B	B	A	B	B	B	A	B	A	-	-	-	-	-	-	A	A	B	B	B	A	B	B	B	B	B	B	A	A	B	B	A	B	A	A	B
chrA02	17721561	chrA02.3786	chrA02_017723809_017725660			C02_023572135_023571395	A	G	A	A	B	A	B	B	B	A	B	B	B	A	-	-	A	B	B	-	-	-	A	A	B	B	A	-	B	B	B	B	B	B	A	A	B	B	A	-	-	-	B
chrA02	18637540	chrA02.3997	chrA02_018636077_018637765	AT1G76900.2	Tp5g32020	A02_014812632_014814325	T	C	A	A	B	A	B	B	B	A	B	B	B	A	B	A	-	B	B	-	B	A	A	A	B	B	B	A	B	B	B	B	B	B	A	A	B	B	A	B	A	A	B
Z_CDS	1330	chrA02.4033	chrA02_018778928_018782783	AT1G77140.1	Tp5g32320	A02_014962242_014964220	A	T	A	A	B	A	B	B	B	A	B	B	B	A	B	A	-	B	B	B	B	A	A	A	B	B	B	A	B	B	B	B	B	B	A	A	B	B	A	B	A	A	B
chrA02	18782139	chrA02.4034	chrA02_018783183_018784649	AT1G77180.3	Tp5g32360	A02_014967177_014965711	A	T	A	A	B	A	B	B	B	A	B	B	B	A	B	A	-	B	B	B	B	A	A	A	B	B	B	A	B	B	B	B	B	B	A	A	B	B	A	B	A	A	B
chrA02	18856771	chrA02.4053	chrA02_018856665_018858646	AT1G77420.1	Tp5g32580	C02_025005428_025007403	C	T	A	A	-	A	B	B	B	A	B	B	B	A	B	A	-	B	B	-	B	A	A	A	B	B	B	A	B	B	B	B	B	B	A	A	-	B	A	B	A	A	B
chrA02	18858518	chrA02.4054	chrA02_018859419_018861559	AT1G77440.2	Tp5g32590	A02_015049075_015051118	C	G	A	A	B	A	B	B	B	A	B	B	B	A	B	A	-	B	-	B	B	A	A	A	B	B	B	A	B	B	B	B	B	B	A	-	B	B	A	B	A	A	-
chrA02	19096189	chrA02.4096	chrA02_019096037_019099651	AT1G77680.1	Tp5g32850	A02_015149425_015145813	A	T	A	A	B	A	B	B	B	A	B	B	B	A	B	-	B	-	B	-	-	A	-	A	B	B	B	A	B	B	B	B	B	B	A	A	B	B	A	B	A	A	B
chrA02	19098455	chrA02.4097	chrA02_019100823_019103700	AT3G04160.2	Tp6g00710	C03_022702715_022704305	T	G	A	A	-	A	B	B	B	-	B	B	B	-	B	-	-	-	B	-	B	A	-	A	B	B	B	A	B	B	B	B	B	B	A	A	B	B	A	B	A	A	B
chrA02	19157657	chrA02.4106	chrA02_019157520_019160622	AT1G77740.1	Tp5g32910	A02_015219626_015222751	T	C	A	A	B	A	B	B	B	-	B	B	B	A	B	A	B	-	B	-	-	-	A	A	B	B	B	A	B	B	B	B	B	B	A	A	B	B	A	B	A	A	B
chrA02	19180130	chrA02.4110	chrA02_019180288_019181404		Tp5g32920	A02_015237416_015236297	C	G	A	A	B	A	B	B	B	A	B	B	B	A	B	-	-	B	B	-	-	A	A	A	B	B	B	A	B	B	B	B	B	B	A	A	B	-	A	B	A	A	B
chrA02	19325113	chrA02.4137	chrA02_019324993_019325928	AT1G78080.1	Tp5g33210	A02_015342096_015343031	T	C	A	A	B	A	B	B	B	A	B	B	B	A	B	-	-	B	B	B	B	-	-	A	B	B	B	A	B	B	B	B	B	B	A	-	B	B	A	B	A	A	B
chrA02	19392331	chrA02.4144	chrA02_019392215_019393791	AT1G78140.1		A02_015426843_015425266	G	C	A	A	B	A	B	B	B	A	B	B	B	A	B	A	B	B	B	B	B	A	A	A	B	B	B	A	B	B	B	B	B	B	A	-	B	B	A	B	A	A	B
chrA02	19393133	chrA02.4145	chrA02_019393904_019395496	AT1G78130.1		C02_025728980_025730575	A	G	A	A	B	A	B	B	B	A	B	B	B	A	B	A	B	B	B	-	-	A	-	A	B	B	B	A	B	B	B	B	B	B	A	A	B	B	A	B	A	A	B
chrA02	19398536	chrA02.4147	chrA02_019398296_019399872	AT1G78140.1		A02_015426843_015425266	A	G	A	A	B	A	B	B	B	A	B	B	B	A	B	-	-	B	-	B	-	A	A	A	B	B	B	A	B	B	B	B	B	B	A	A	B	B	A	B	A	A	B
chrA02	19399756	chrA02.4148	chrA02_019401194_019402776	AT1G78150.3	Tp5g33270	A02_015428134_015429716	C	G	A	A	B	A	B	B	B	A	B	B	B	A	B	A	-	B	B	-	B	A	A	A	B	B	B	A	B	B	B	B	B	B	A	-	B	B	A	B	A	A	B
chrA02	19422890	chrA02.4153	chrA02_019422378_019426569	AT1G78240.2	Tp5g33380	C02_025783216_025781657	C	T	A	A	B	A	B	B	B	A	B	B	B	A	B	-	-	-	B	-	-	-	-	A	B	B	B	A	B	B	B	B	B	B	A	A	B	B	A	B	A	A	B
chrA02	19446216	chrA02.4155	chrA02_019445178_019446599	AT1G78300.1	Tp5g33420	A02_015476029_015477444	A	T	A	A	B	A	B	B	B	A	B	B	B	A	B	A	B	B	B	B	B	A	A	A	B	B	B	A	B	B	B	B	B	B	A	-	B	B	A	B	A	A	B
chrA02	19446601	chrA02.4156	chrA02_019447433_019448284	AT1G78310.1	Tp5g33430	A02_015479132_015478263	A	C	A	A	B	A	B	B	B	A	B	B	B	A	B	A	B	B	B	B	B	A	A	A	B	B	B	A	B	B	B	B	B	B	A	-	B	B	A	B	A	A	B
chrA02	19496812	chrA02.4161	chrA02_019495960_019498066	AT1G78420.2	Tp5g33520	A02_015520999_015523098	G	T	A	A	B	A	B	B	-	A	B	B	B	A	B	A	-	-	B	-	-	-	-	A	B	B	B	A	B	B	B	B	B	B	A	-	B	B	-	-	A	A	B
Z_CDS	386	chrA02.4164	chrA02_019502284_019504389	AT1G78420.2	Tp5g33520	A02_015520999_015523098	G	T	A	A	B	A	B	B	B	-	B	B	B	A	B	-	-	B	-	-	B	-	-	A	B	B	B	A	B	B	B	B	B	B	A	A	B	B	A	B	-	A	B
chrA02	19602133	chrA02.4186	chrA02_019602117_019603526	AT1G78630.1	Tp5g33720	A02_015642738_015643546	T	C	A	A	B	A	B	B	B	A	B	B	B	A	B	A	B	B	B	B	B	A	A	A	B	B	B	A	B	B	B	B	B	B	A	-	B	B	A	B	A	A	B
Z_CDS	852	chrA02.4191	chrA02_019627778_019629782	AT1G78660.3	Tp5g33740	A02_015667038_015669045	T	G	A	A	B	A	B	B	B	A	B	B	B	A	B	A	B	B	B	B	B	-	A	A	B	B	B	A	B	B	B	B	B	B	A	-	B	B	A	B	A	A	B
chrA02	19629279	chrA02.4192	chrA02_019630635_019631971	AT1G78690.1	Tp5g33750	C02_026175569_026176928	T	C	A	A	B	A	B	B	B	A	B	B	B	A	B	A	-	-	B	B	-	-	-	A	B	B	B	A	B	B	B	B	B	B	A	-	B	B	A	B	A	A	B
[truncated: 13,207 more rows]
[truncated: 6 more columns]

## Sheet: Table S3-2
Table S3 Re-assembly of the NY7 genome according to the genome-ordered graphical genotypes (GOGGs) constructed using BnaTNDH population
[truncated: 14,467 more rows]
[truncated: 11 more columns]

## Sheet: Table S4
Table S4 Genome completeness assessment using CEGMA and BUSCO
[truncated: 21 more rows]

[truncated: 7 more sheets: Table S5, Table S6, Table S7, Table S8, Table S9, Table S10, Table S11]
